# Supplementary material for: Single-exonuclease nanocircuits reveal the RNA degradation dynamics of PNPase and demonstrate potential for RNA sequencing
Source: Nat Commun. 2023 Feb 1;14:552. doi: 10.1038/s41467-023-36278-6 (PMC9892577; doi:10.1038/s41467-023-36278-6)
Supplement: Supplementary file 4 — Source data [file 41467_2023_36278_MOESM4_ESM.zip]

Archive with 42 entries (32 files):
- Source Data/
- Source Data/Fig.1/
- Source Data/Fig.1/Fig.1c.xlsx
- Source Data/Fig.1/Fig.1f.xlsx
- Source Data/Fig.2/
- Source Data/Fig.2/Fig2-b-dwelltime distribution.xlsx
- Source Data/Fig.2/Fig2-b-proportion.xlsx
- Source Data/Fig.2/Fig2-c.xlsx
- Source Data/Fig.2/Fig2-d.xlsx
- Source Data/Fig.2/Fig2-f.xlsx
- Source Data/Fig.2/Fig2a/
- Source Data/Fig.2/Fig2a/Fig2-a-(left)dwell time distribution.xlsx
- Source Data/Fig.2/Fig2a/Fig2-a-31.txt
- Source Data/Fig.2/Fig2a/Fig2-a-33.txt
- Source Data/Fig.2/Fig2a/Fig2-a-35.txt
- Source Data/Fig.2/Fig2a/Fig2-a-37.txt
- Source Data/Fig.2/Fig2a/Fig2-a-39.txt
- Source Data/Fig.3/
- Source Data/Fig.3/Fig.3a/
- Source Data/Fig.3/Fig.3a/31.txt
- Source Data/Fig.3/Fig.3a/33.txt
- Source Data/Fig.3/Fig.3a/35.txt
- Source Data/Fig.3/Fig.3a/37.txt
- Source Data/Fig.3/Fig.3a/39.txt
- Source Data/Fig.3/Fig.3c.xlsx
- Source Data/Fig.3/Fig.3e.xlsx
- Source Data/Fig.3/Fig.3f.xlsx
- Source Data/Fig.4/
- Source Data/Fig.4/Fig.4a/
- Source Data/Fig.4/Fig.4a/Poly(A)30.txt
- Source Data/Fig.4/Fig.4a/Poly(C)30.txt
- Source Data/Fig.4/Fig.4a/Poly(G)30.txt
- Source Data/Fig.4/Fig.4a/Poly(U)30.txt
- Source Data/Fig.4/Fig.4bfingerprint.xlsx
- Source Data/Fig.4/Fig.4bheat maps.xlsx
- Source Data/Fig.5/
- Source Data/Fig.5/Fig.5bNucleoside-AUCG.cdxml
- Source Data/Fig.5/Fig.5c/
- Source Data/Fig.5/Fig.5c/genome_info.xlsx
- Source Data/Fig.5/Fig.5c/point_h.xlsx
- Source Data/Fig.5/Fig.5c/region_color.xlsx
- Source Data/Fig.5/Fig.5e.xlsx
