# Supplementary material for: Single-exonuclease nanocircuits reveal the RNA degradation dynamics of PNPase and demonstrate potential for RNA sequencing
Source: Nat Commun. 2023 Feb 1;14:552. doi: 10.1038/s41467-023-36278-6 (PMC9892577; doi:10.1038/s41467-023-36278-6)
Supplement: Supplementary file 4 — Source data [file 41467_2023_36278_MOESM4_ESM.zip › Source Data/Fig.1/Fig.1c.xlsx]

## Sheet: Sheet1
		Time	LOW(current)	INTERMEDIATE(current)	HIGH(current)
		0	14.7381	19.3265	12.6048
		1.7e-05	14.9084	18.4631	12.759
		3.5e-05	15.0018	18.0978	12.9208
		5.2e-05	15.0073	18.6352	13.0876
		6.9e-05	15.1044	18.952	13.2538
		8.7e-05	15	18.4539	13.4062
		0.000104	14.8755	18.6499	13.5318
		0.000122	14.8352	18.5647	13.6256
		0.000139	15.1264	18.4741	13.6885
		0.000156	14.9762	18.2012	13.723
		0.000174	14.9414	18.5876	13.7245
		0.000191	14.9652	18.8192	13.6808
		0.000208	14.9451	18.5995	13.5838
		0.000226	15.011	18.3276	13.4397
		0.000243	14.9817	19.2706	13.2671
		0.00026	14.8242	18.4896	13.0877
		0.000278	14.7967	18.7478	12.9204
		0.000295	14.9597	18.6141	12.7728
		0.000313	14.8901	19.1562	12.6433
		0.00033	15.1666	18.0392	12.5258
		0.000347	14.9469	18.3377	12.4245
		0.000365	14.9176	18.1353	12.3531
		0.000382	14.8608	18.5116	12.3366
		0.000399	14.9927	18.9117	12.3963
		0.000417	14.9579	18.7634	12.5325
		0.000434	15.044	18.6718	12.7251
		0.000451	14.9377	18.2919	12.9414
		0.000469	14.9945	18.8723	13.152
		0.000486	15.1337	18.9785	13.341
		0.000503	14.978	18.5885	13.5017
		0.000521	14.9414	18.6682	13.6354
		0.000538	15.033	19.0069	13.7478
		0.000556	14.9908	18.6105	13.8427
		0.000573	14.9286	18.3825	13.9184
		0.00059	14.9176	18.5821	13.9724
		0.000608	14.9854	18.9099	14.0064
		0.000625	14.9799	18.714	14.0249
		0.000642	15.1666	18.5363	14.0311
		0.00066	14.9945	18.8815	14.0267
		0.000677	15.0037	18.8192	14.0114
		0.000694	14.967	18.1454	13.9826
		0.000712	15.0696	18.7194	13.9412
		0.000729	14.9139	18.7643	13.8965
		0.000747	15.0183	18.6608	13.8602
		0.000764	14.9652	18.6087	13.8395
		0.000781	14.903	18.9465	13.8383
		0.000799	14.9487	19.19	13.8617
		0.000816	15.0696	19.0133	13.9074
		0.000833	15.0018	18.3065	13.9618
		0.000851	15.0238	18.6425	14.0104
		0.000868	14.9487	18.9584	14.0485
		0.000885	15.0183	18.5107	14.0721
		0.000903	15.1355	18.3093	14.0714
		0.00092	14.892	18.6975	14.0296
		0.000938	15.0732	18.8485	13.9304
		0.000955	15.0018	18.6325	13.7695
		0.000972	15.2875	18.4008	13.5598
		0.00099	15.0183	18.0941	13.3273
		0.00101	14.9854	18.7048	13.101
		0.00102	14.8462	19.3429	12.8964
		0.00104	15.0513	18.5867	12.7126
		0.00106	15.0256	19.0207	12.5469
		0.00108	15.0037	18.7561	12.4032
		0.00109	15.1978	18.486	12.2904
		0.00111	14.859	18.735	12.2171
		0.00113	15.022	18.8504	12.1859
		0.00115	15.0403	18.5656	12.1951
		0.00116	14.8389	18.7533	12.2405
		0.00118	14.8572	18.0145	12.3157
		0.0012	15.0806	19.2065	12.412
		0.00121	14.978	18.8366	12.5241
		0.00123	14.9487	18.5693	12.6533
		0.00125	14.9872	18.5299	12.8023
		0.00127	14.9652	18.3816	12.9672
		0.00128	14.9634	19.1012	13.137
		0.0013	14.8132	19.0106	13.302
		0.00132	14.9249	18.8632	13.4537
		0.00134	14.8791	19.0573	13.5835
		0.00135	14.9322	19.3686	13.6871
		0.00137	15.0842	18.4008	13.763
		0.00139	14.9158	18.3257	13.8074
		0.00141	15.1209	18.952	13.8155
		0.00142	15.0751	18.5281	13.7878
		0.00144	14.7967	18.6728	13.7318
		0.00146	14.9103	18.9392	13.6548
		0.00148	15.1337	17.9257	13.5575
		0.00149	15.0641	18.616	13.4395
		0.00151	15.0366	18.909	13.3056
		0.00153	15.1154	19.1864	13.1641
		0.00154	15.0861	18.5519	13.0191
		0.00156	15.0183	18.3221	12.8698
		0.00158	14.9597	18.3615	12.7215
		0.0016	14.8975	18.8961	12.5679
		0.00161	15.0348	19.5407	12.4194
		0.00163	15.108	18.8165	12.3076
		0.00165	14.881	18.5217	12.263
		0.00167	15.0824	18.3596	12.2946
		0.00168	14.8956	19.2083	12.3915
		0.0017	14.956	19.082	12.536
		0.00172	15	18.421	12.7065
		0.00174	14.9579	19.2349	12.8787
		0.00175	15.0641	18.6004	13.0313
		0.00177	14.9304	18.0474	13.1577
		0.00179	15.011	18.3862	13.2653
		0.00181	15.0989	19.4143	13.3647
		0.00182	14.8938	19.2871	13.4628
		0.00184	15.163	18.2205	13.5621
		0.00186	15.0879	18.7204	13.6585
		0.00188	14.9579	18.5171	13.7455
		0.00189	15.0623	18.486	13.8193
		0.00191	14.9707	18.4164	13.8768
		0.00193	15.0293	18.605	13.9133
		0.00194	14.9322	18.7725	13.9248
		0.00196	14.9872	18.9135	13.9115
		0.00198	15.2033	18.757	13.881
		0.002	15.152	18.9511	13.8436
		0.00201	15.1282	18.702	13.808
		0.00203	15.2124	19.0216	13.78
		0.00205	15.0806	19.1992	13.7629
		0.00207	14.9103	19.1671	13.7535
		0.00208	15.0256	18.627	13.7478
		0.0021	14.9908	18.811	13.7459
		0.00212	14.9963	18.6105	13.7477
		0.00213	15.0732	19.158	13.7485
		0.00215	14.8498	18.854	13.7351
		0.00217	15.0623	18.9163	13.6872
		0.00219	15.0623	18.6608	13.5888
		0.00221	15.0549	18.4063	13.4398
		0.00222	15.152	18.5821	13.2524
		0.00224	14.8645	18.2397	13.04
		0.00226	15.0275	18.844	12.841
		0.00227	15.1062	18.6297	12.669
		0.00229	14.848	18.5894	12.5215
		0.00231	15.1611	18.876	12.3938
		0.00233	15.1282	19.0609	12.2875
		0.00234	14.8828	18.8788	12.209
		0.00236	15.2692	18.876	12.1639
		0.00238	14.9176	19.0628	12.152
		0.0024	15.0018	18.4988	12.1669
		0.00241	14.9799	18.5061	12.2002
		0.00243	14.8022	18.0355	12.2505
		0.00245	14.903	18.941	12.3237
		0.00246	14.9927	18.3422	12.4285
		0.00248	15.0073	18.5409	12.5695
		0.0025	15.1044	18.8879	12.7445
		0.00252	14.903	18.0831	12.9456
		0.00253	15.119	19.0875	13.16
		0.00255	15.044	18.5253	13.3706
		0.00257	14.9762	18.8495	13.5632
		0.00259	14.9597	18.2269	13.7293
		0.0026	14.8645	19.2386	13.8588
		0.00262	15.1099	18.7313	13.9431
		0.00264	15.1245	18.0841	13.9764
		0.00266	14.8755	19.169	13.9601
		0.00267	15.0659	18.3358	13.9027
		0.00269	14.848	18.8202	13.8169
		0.00271	14.848	18.302	13.7161
		0.00273	15.1135	18.8989	13.6091
		0.00274	14.9579	18.4905	13.498
		0.00276	15.0549	18.8806	13.3804
		0.00278	15.238	18.3972	13.2513
		0.0028	15.2142	19.0014	13.1007
		0.00281	14.8901	18.7643	12.9217
		0.00283	14.9506	18.7231	12.7207
		0.00285	14.8407	19.1507	12.5149
		0.00286	15.0732	18.7066	12.332
		0.00288	14.9322	18.5684	12.2118
		0.0029	14.8736	19.1067	12.1868
		0.00292	15.0055	18.7936	12.2649
		0.00293	14.9707	18.9831	12.427
		0.00295	14.8224	18.8302	12.6376
		0.00297	14.7912	18.7725	12.8616
		0.00299	14.956	18.355	13.0737
		0.003	15.0659	19.1644	13.259
		0.00302	14.967	18.9611	13.4093
		0.00304	15.0458	18.5125	13.5241
		0.00306	14.956	19.0344	13.6122
		0.00307	14.9744	18.8659	13.6857
		0.00309	14.9249	18.6178	13.7555
		0.00311	14.7839	18.442	13.8259
		0.00313	14.8938	18.5134	13.8925
		0.00314	14.9084	18.7011	13.9481
		0.00316	15.0092	19.0316	13.9851
		0.00318	15.0787	18.5244	13.9962
		0.00319	15.2271	18.3825	13.9775
		0.00321	14.8755	18.9135	13.932
		0.00323	14.9139	19.1864	13.8713
		0.00325	15.1282	18.7121	13.8096
		0.00326	14.9854	18.3257	13.7574
		0.00328	15.141	18.616	13.7207
		0.0033	14.9396	18.8183	13.7032
		0.00332	15.0934	18.7368	13.7035
		0.00333	15.0073	18.4292	13.7142
		0.00335	14.9597	18.2214	13.7294
		0.00337	15.13	18.7826	13.7481
		0.00338	15.1447	18.7844	13.7702
		0.0034	15.0421	18.2992	13.7925
		0.00342	15.0476	18.6508	13.8009
		0.00344	14.989	18.843	13.7761
		0.00345	14.8956	19.1067	13.7045
		0.00347	14.881	18.5986	13.5838
		0.00349	15.0366	18.8897	13.4256
		0.00351	14.8444	18.1253	13.2518
		0.00352	14.9872	18.8559	13.0811
		0.00354	15.1611	19.6185	12.9225
		0.00356	15.1721	19.2413	12.7831
		0.00358	15.0146	18.5794	12.6722
		0.00359	15.1099	18.8485	12.5992
		0.00361	15.1264	18.5693	12.5686
		0.00363	14.892	18.9062	12.5791
		0.00365	15.1685	18.7789	12.6253
		0.00366	15.2289	18.9447	12.6991
		0.00368	15.1135	18.7048	12.792
		0.0037	14.9103	18.377	12.8999
		0.00371	15.0037	18.5482	13.0228
		0.00373	14.8901	18.0795	13.1609
		0.00375	15.0934	18.7478	13.3131
		0.00377	15.1703	18.7487	13.4737
		0.00378	14.9487	18.0932	13.6312
		0.0038	15.1794	18.0969	13.776
		0.00382	14.859	18.3322	13.9056
		0.00384	14.989	18.7469	14.0202
		0.00385	15.0659	18.7844	14.1151
		0.00387	14.9799	18.8302	14.1809
		0.00389	15.1465	18.8385	14.2096
		0.00391	14.7876	18.2946	14.1991
		0.00392	14.9799	18.5217	14.1541
		0.00394	14.8553	18.4411	14.0839
		0.00396	14.978	18.8604	13.9959
		0.00398	14.8407	18.746	13.8934
		0.00399	14.9469	18.2159	13.7787
		0.00401	15.0696	18.4329	13.6534
		0.00403	14.9194	19.4052	13.5167
		0.00405	14.9487	18.5299	13.3637
		0.00406	14.9231	18.67	13.1917
		0.00408	15.119	18.8293	13.0049
		0.0041	14.8956	19.2413	12.8132
		0.00412	15.0732	18.3065	12.6358
		0.00413	14.9176	19.0527	12.5096
		0.00415	14.9103	18.7579	12.4692
		0.00417	15.141	18.9419	12.5214
		0.00418	14.9048	18.4841	12.6449
		0.0042	15.0787	18.8879	12.804
		0.00422	14.9286	18.7323	12.9639
		0.00424	15.0623	19.0115	13.1044
		0.00425	15.1685	18.6334	13.2219
		0.00427	14.9231	18.9071	13.323
		0.00429	14.9927	18.8513	13.418
		0.00431	14.8956	19.4061	13.5141
		0.00432	15.1172	18.8604	13.6105
		0.00434	14.989	18.5931	13.7012
		0.00436	15.044	18.2131	13.777
		0.00438	14.9121	18.3001	13.8293
		0.00439	15.1611	18.4081	13.8531
		0.00441	15.0311	19.0124	13.8482
		0.00443	14.8114	18.0859	13.817
		0.00444	14.9139	18.8522	13.7648
		0.00446	15.1758	18.4365	13.7003
		0.00448	15.0092	18.6361	13.6336
		0.0045	15.0678	18.2232	13.574
		0.00451	15.1373	18.8879	13.5302
		0.00453	14.9744	18.3514	13.5098
		0.00455	15.1154	18.4841	13.516
		0.00457	14.989	18.5501	13.5474
		0.00458	15.0714	18.6718	13.5992
		0.0046	14.9451	19.1214	13.6639
		0.00462	14.967	19.4299	13.7323
		0.00463	14.9451	19.1434	13.7943
		0.00465	14.7986	18.9685	13.8374
		0.00467	14.9817	18.9492	13.8413
		0.00469	15.0256	19.1507	13.7855
		0.0047	15.0751	18.1014	13.6646
		0.00472	14.9634	18.2223	13.4907
		0.00474	15.141	18.703	13.2895
		0.00476	14.9249	18.486	13.0901
		0.00477	14.8096	18.4439	12.9142
		0.00479	14.9963	18.5986	12.7689
		0.00481	15.0623	18.7432	12.651
		0.00483	14.8279	18.2113	12.5596
		0.00484	14.9304	18.7707	12.5009
		0.00486	14.9579	18.507	12.4823
		0.00488	14.9634	18.6462	12.505
		0.0049	15.044	18.8549	12.5629
		0.00491	14.9542	18.5958	12.6451
		0.00493	14.7491	18.4292	12.7423
		0.00495	14.9377	18.8266	12.8511
		0.00497	15.0989	18.887	12.9767
		0.00498	14.9634	18.6709	13.13
		0.005	14.8059	19.017	13.3146
		0.00502	14.9506	19.2148	13.5211
		0.00503	14.9927	18.7835	13.7307
		0.00505	15.0018	18.5629	13.923
		0.00507	15.0476	19.2193	14.0835
		0.00509	15.0678	18.9181	14.203
		0.0051	15.0366	18.952	14.2788
		0.00512	15.1447	18.8357	14.3137
		0.00514	14.9359	18.5665	14.3135
		0.00516	14.9396	18.377	14.2835
		0.00517	14.956	18.5556	14.2261
		0.00519	14.9268	18.844	14.1423
		0.00521	15.0403	18.1848	14.032
		0.00523	14.8736	18.3212	13.8954
		0.00524	14.9689	18.5885	13.736
		0.00526	15.0568	18.7478	13.5618
		0.00528	15.2435	18.2424	13.3817
		0.0053	14.9121	18.551	13.1989
		0.00531	15.0458	18.7606	13.0147
		0.00533	15.1209	18.0676	12.8346
		0.00535	15.0384	19.2358	12.6693
		0.00537	14.9908	19.0481	12.5385
		0.00538	15.1227	18.4814	12.4741
		0.0054	14.9268	17.8368	12.5001
		0.00542	14.9377	18.3953	12.6119
		0.00543	14.9414	19.4491	12.7818
		0.00545	14.9048	18.5904	12.9797
		0.00547	14.9854	18.4347	13.1855
		0.00549	15.0165	18.0703	13.3877
		0.0055	15.0256	18.778	13.5767
		0.00552	15.1209	18.3697	13.7417
		0.00554	15.0494	18.778	13.8744
		0.00556	15.1373	18.8897	13.9705
		0.00557	15.0787	18.4695	14.0527
		0.00559	15.0146	19.0518	14.111
		0.00561	15.0751	19.1681	14.148
		0.00562	15.0018	18.5556	14.1709
		0.00564	15.2417	18.3725	14.1823
		0.00566	15.0256	18.5226	14.1782
		0.00568	15.044	18.7039	14.1453
		0.00569	14.8352	18.8842	14.0751
		0.00571	15.1007	18.9648	13.9664
		0.00573	14.9872	18.5098	13.8298
		0.00575	15.1556	18.4466	13.6827
		0.00576	15.2161	18.4045	13.5478
		0.00578	15.0037	18.204	13.4461
		0.0058	15.1245	18.5528	13.3855
		0.00582	14.8663	18.8128	13.3632
		0.00583	15.0787	18.7423	13.3693
		0.00585	14.9872	18.7213	13.3971
		0.00587	15.0696	19.1891	13.4439
		0.00588	15.0055	18.497	13.5123
		0.0059	14.8938	18.7259	13.5979
		0.00592	15.0165	18.6068	13.6814
		0.00594	14.9377	19.3017	13.735
		0.00595	15.0256	18.5473	13.7437
		0.00597	14.9854	18.085	13.7098
		0.00599	14.9103	18.6535	13.6406
		0.00601	15.1556	18.7552	13.55
		0.00602	14.9963	18.518	13.4488
		0.00604	14.9762	18.5739	13.3448
		0.00606	14.9377	19.3429	13.2441
		0.00608	15.1831	18.6343	13.1567
		0.00609	15.0641	18.6462	13.2126
		0.00611	15.1337	18.9236	13.6364
		0.00613	15.0092	18.3642	14.0959
		0.00615	15.1318	18.5427	14.5742
		0.00616	14.8883	18.7616	15.0925
		0.00618	15.0769	18.3962	15.6295
		0.0062	15.13	18.7185	16.1796
		0.00622	14.707	18.7158	16.7304
		0.00623	15.2106	18.4713	17.3161
		0.00625	14.9432	19.0454	17.9261
		0.00627	14.9286	18.9163	18.5426
		0.00629	14.7949	18.6526	19.1833
		0.0063	14.9652	18.4851	19.5105
		0.00632	15.1007	18.1536	19.6574
		0.00634	14.87	18.4072	19.7799
		0.00635	15.1721	18.7048	19.8734
		0.00637	14.9835	18.8568	19.9387
		0.00639	15.152	18.4448	19.9773
		0.00641	14.9213	18.8577	19.987
		0.00642	14.967	18.4832	19.964
		0.00644	15.033	18.3377	19.9085
		0.00646	15.0055	18.4109	19.8248
		0.00648	14.9652	18.5492	19.7201
		0.00649	15.0384	18.7094	19.5992
		0.00651	14.9213	18.486	19.4629
		0.00653	15.011	18.6004	19.3147
		0.00655	15.1007	18.1811	19.1591
		0.00656	14.8975	19.0088	18.9985
		0.00658	15.0641	18.616	18.8363
		0.0066	15.13	18.703	18.6794
		0.00662	15.2545	18.724	18.543
		0.00663	15.1593	18.0328	18.4563
		0.00665	14.9817	18.6645	18.4454
		0.00667	15.0861	18.063	18.5152
		0.00668	15.0787	19.147	18.6493
		0.0067	15.108	18.822	18.8196
		0.00672	14.9762	18.7121	18.997
		0.00674	15.1135	18.8376	19.1594
		0.00675	14.9817	18.052	19.2939
		0.00677	14.989	18.583	19.3939
		0.00679	14.9066	18.6856	19.4591
		0.00681	14.9963	17.9907	19.4971
		0.00682	14.9744	18.8128	19.5198
		0.00684	15.0916	18.5729	19.5383
		0.00686	15.249	18.2498	19.558
		0.00687	15.0568	18.9438	19.5777
		0.00689	14.9506	19.0967	19.5907
		0.00691	15.1373	18.9401	19.5882
		0.00693	14.9652	18.8028	19.5661
		0.00694	14.9213	18.865	19.5268
		0.00696	14.9524	18.0758	19.476
		0.00698	14.8224	18.8696	19.4245
		0.007	14.9139	18.854	19.3849
		0.00701	15.0275	18.8394	19.367
		0.00703	14.9725	18.6673	19.374
		0.00705	14.6887	18.5464	19.4019
		0.00707	15.0037	18.4072	19.4479
		0.00708	15.1685	18.6837	19.5143
		0.0071	15.0934	18.1582	19.6031
		0.00712	15.011	18.6883	19.7097
		0.00713	14.9597	18.6553	19.8209
		0.00715	14.8828	18.8476	19.9152
		0.00717	14.9066	18.3725	19.9636
		0.00719	15.3021	18.7194	19.9423
		0.0072	14.8975	19.0912	19.8465
		0.00722	14.9194	18.5766	19.689
		0.00724	14.9231	18.8769	19.4964
		0.00726	15.1209	18.6425	19.3036
		0.00727	14.8444	18.8769	19.1345
		0.00729	14.8315	18.6755	18.9933
		0.00731	14.9487	18.4869	18.878
		0.00733	15.1007	18.7964	18.7926
		0.00734	15.0623	18.6508	18.7407
		0.00736	15.1227	18.7075	18.7181
		0.00738	15.0256	18.5729	18.7204
		0.0074	14.7912	18.5427	18.7474
		0.00741	15.0513	18.8238	18.797
		0.00743	15.0055	18.4576	18.8621
		0.00745	15.0806	17.9916	18.9393
		0.00747	14.7876	18.6645	19.0303
		0.00748	14.9414	17.7444	19.1326
		0.0075	15.0073	18.5885	19.2368
		0.00752	15.0549	18.4054	19.3383
		0.00754	14.9982	19.1992	19.4393
		0.00755	14.8352	18.811	19.537
		0.00757	14.9762	18.7606	19.6227
		0.00759	14.8425	18.713	19.6874
		0.0076	15.0201	18.5345	19.7243
		0.00762	15.0476	18.4933	19.7315
		0.00764	14.9707	18.3962	19.7111
		0.00766	14.8206	18.6773	19.6636
		0.00767	15.0879	19.0866	19.5898
		0.00769	14.7748	18.5858	19.4984
		0.00771	14.9744	18.6965	19.4025
		0.00773	14.9194	18.8147	19.3057
		0.00774	15.1776	18.4979	19.2021
		0.00776	15.0421	18.8961	19.0893
		0.00778	14.9304	18.974	18.9728
		0.00779	14.9524	18.3148	18.8569
		0.00781	15.0403	18.7057	18.7403
		0.00783	15.0531	18.4649	18.6223
		0.00785	14.9341	18.8989	18.5079
		0.00787	15.011	18.6709	18.4135
		0.00788	14.9725	18.627	18.3704
		0.0079	15.0256	19.3374	18.4064
		0.00792	14.8224	18.8714	18.5227
		0.00793	14.9103	18.5528	18.6974
		0.00795	14.9524	18.7002	18.9055
		0.00797	15.0275	18.4786	19.1275
		0.00799	15.119	18.6517	19.3427
		0.008	14.9707	18.4292	19.5312
		0.00802	15.0403	19.2267	19.6777
		0.00804	14.9927	18.6847	19.773
		0.00806	15.0806	18.6352	19.8181
		0.00807	14.9139	18.3441	19.8257
		0.00809	14.9542	18.3194	19.8105
		0.00811	15.0824	19.093	19.7809
		0.00812	14.9542	18.2937	19.7429
		0.00814	15.1044	18.8522	19.6989
		0.00816	15.1318	18.3587	19.6481
		0.00818	14.9542	18.4869	19.5896
		0.00819	15.0366	18.7826	19.5244
		0.00821	15.0092	19.0371	19.455
		0.00823	14.9597	18.6663	19.3884
		0.00825	14.8663	18.5116	19.3373
		0.00826	15.0751	18.5968	19.3164
		0.00828	15.0092	18.3194	19.3327
		0.0083	14.9286	19.0179	19.3818
		0.00832	14.9817	19.0545	19.4549
		0.00833	15.141	19.2221	19.5398
		0.00835	14.8297	18.7844	19.6201
		0.00837	15.0384	18.2992	19.6779
		0.00839	14.903	18.5785	19.7041
		0.0084	14.7601	17.9824	19.6983
		0.00842	14.9286	18.3642	19.6551
		0.00844	14.7912	18.6471	19.5616
		0.00846	15	18.7268	19.414
		0.00847	14.978	18.7167	19.2257
		0.00849	15.1685	18.4915	19.0218
		0.00851	14.9908	19.2395	18.8281
		0.00852	14.8846	18.7295	18.6551
		0.00854	15.0201	18.9932	18.5001
		0.00856	14.8682	18.6856	18.3636
		0.00858	15.0934	18.3331	18.254
		0.00859	14.9707	18.778	18.1793
		0.00861	14.9963	18.7542	18.1467
		0.00863	15.022	18.9346	18.1568
		0.00865	14.9963	18.7945	18.1994
		0.00866	15.0256	18.8961	18.2587
		0.00868	15.0806	18.616	18.3227
		0.0087	15.0238	18.6242	18.3907
		0.00872	15.0696	19.4537	18.4718
		0.00873	15.1337	18.9694	18.5742
		0.00875	15.0549	18.1106	18.7021
		0.00877	14.9506	18.5958	18.856
		0.00879	15.0568	19.2248	19.0274
		0.0088	14.9194	17.9696	19.2005
		0.00882	14.8956	18.562	19.3624
		0.00884	14.9963	18.8046	19.5013
		0.00885	14.9121	18.399	19.6042
		0.00887	14.9487	18.6599	19.6624
		0.00889	14.9194	18.7762	19.6748
		0.00891	15.0568	18.7185	19.6432
		0.00892	14.9194	18.5427	19.5699
		0.00894	15.2106	18.3129	19.4614
		0.00896	14.9377	18.7423	19.3263
		0.00898	15.0678	19.1012	19.1699
		0.00899	14.9652	18.2214	18.9958
		0.00901	14.9542	18.009	18.8139
		0.00903	14.967	18.9026	18.6349
		0.00904	14.9835	18.2855	18.461
		0.00906	14.9194	18.4109	18.2935
		0.00908	15.0403	18.8678	18.1385
		0.0091	15.1502	18.8495	18.0032
		0.00911	15.0403	18.9666	17.9011
		0.00913	14.9286	18.2608	17.8624
		0.00915	14.9597	19.1159	17.9133
		0.00917	14.9579	18.9703	18.0525
		0.00918	15.0714	18.1225	18.2576
		0.0092	15.0311	18.8238	18.4982
		0.00922	15.0769	18.6297	18.7415
		0.00924	15.1062	19.1891	18.9626
		0.00925	15	19.5224	19.1523
		0.00927	14.837	18.8266	19.3086
		0.00929	15.0458	18.9492	19.4292
		0.00931	14.9139	18.637	19.5165
		0.00932	15.0366	18.2562	19.583
		0.00934	14.9268	19.0582	19.6419
		0.00936	14.9103	18.3651	19.6963
		0.00937	15.0623	18.8357	19.7438
		0.00939	15.0128	18.2012	19.7852
		0.00941	15.1483	18.3477	19.8214
		0.00943	14.881	18.5061	19.8465
		0.00944	15.1135	18.6737	19.8525
		0.00946	14.9744	19.0628	19.8344
		0.00948	15.0018	18.4384	19.7962
		0.0095	15.0513	18.4805	19.7506
		0.00951	15.0348	18.8495	19.7121
		0.00953	15.2509	19.0939	19.6892
		0.00955	14.9506	18.7332	19.6834
		0.00957	14.9762	18.8449	19.6943
		0.00958	14.9725	18.3605	19.7247
		0.0096	15.0678	18.7671	19.7757
		0.00962	15.1025	18.8376	19.8409
		0.00964	14.8022	18.4841	19.9055
		0.00965	14.9158	18.7167	19.9514
		0.00967	14.903	19.1104	19.9626
		0.00969	14.7986	18.3496	19.9253
		0.00971	15.1978	18.5592	19.8341
		0.00972	14.9762	18.6435	19.6965
		0.00974	15.0366	18.6123	19.5317
		0.00976	15	18.8998	19.3663
		0.00977	15.1355	18.1866	19.2172
		0.00979	15.011	18.5757	19.0888
		0.00981	14.8114	18.2379	18.9844
		0.00983	15.0018	18.8934	18.9118
		0.00984	14.9762	17.9888	18.8773
		0.00986	15.0183	18.7304	18.8815
		0.00988	15.0055	18.8641	18.9213
		0.0099	15.1703	18.9923	18.9911
		0.00991	15.0879	18.844	19.0821
		0.00993	15.0128	18.5153	19.1822
		0.00995	15.0568	17.9568	19.2805
		0.00997	14.9542	18.8128	19.3694
		0.00998	14.903	18.1216	19.4488
		0.01	14.6503	17.9293	19.5243
		0.01002	15.0476	18.5803	19.6029
		0.01004	14.8975	18.583	19.6851
		0.01005	14.9304	18.778	19.7647
		0.01007	15.1135	18.3194	19.835
		0.01009	15.0787	18.6728	19.8901
		0.0101	15.1849	18.3844	19.9252
		0.01012	15.0366	18.5134	19.9399
		0.01014	15.0183	18.8238	19.9388
		0.01016	15	18.9309	19.9219
		0.01017	15.0824	18.4045	19.8805
		0.01019	14.9231	19.4711	19.8084
		0.01021	15.0073	18.5391	19.7124
		0.01023	14.9451	19.0884	19.6011
		0.01024	15.1099	18.3862	19.4769
		0.01026	15.2197	19.0326	19.3455
		0.01028	14.9908	18.5391	19.2153
		0.01029	15.1318	18.3459	19.0843
		0.01031	15.0037	18.7268	18.9439
		0.01033	15.1245	19.0197	18.7913
		0.01035	15.0146	19.342	18.6351
		0.01036	15.0751	18.8018	18.4994
		0.01038	14.848	18.8614	18.4262
		0.0104	14.9872	18.6975	18.4495
		0.01042	14.8993	18.4549	18.5698
		0.01043	14.8755	18.4924	18.7585
		0.01045	15.0037	18.7194	18.9784
		0.01047	14.9616	18.8733	19.1983
		0.01049	15.0916	18.757	19.3966
		0.0105	15.1318	19.1598	19.5641
		0.01052	14.9579	18.5052	19.701
		0.01054	15.1465	18.7954	19.8085
		0.01056	14.8315	18.3257	19.8888
		0.01057	14.8535	18.2443	19.948
		0.01059	15.0787	18.9941	19.9888
		0.01061	15.152	19.4198	20.008
		0.01063	15.0201	18.4622	20.0081
		0.01064	14.9524	18.5482	20.0045
		0.01066	14.9268	18.5455	20.0102
		0.01068	14.8022	18.919	20.0227
		0.01069	15.0018	18.6792	20.0312
		0.01071	14.8572	18.6087	20.0269
		0.01073	15.0549	19.288	20.0065
		0.01075	15.0623	18.9062	19.9771
		0.01076	14.9835	18.7854	19.9573
		0.01078	15.0201	18.4127	19.9648
		0.0108	14.9945	19.2166	20.0039
		0.01082	14.9286	18.2113	20.0666
		0.01083	14.9927	18.3313	20.144
		0.01085	14.9579	18.5308	20.2315
		0.01087	14.9634	18.3065	20.3272
		0.01089	15.0494	18.4896	20.4276
		0.0109	14.967	18.28	20.5221
		0.01092	15.1666	18.8211	20.5884
		0.01094	14.9139	19.1131	20.5989
		0.01096	14.9524	18.8037	20.5402
		0.01097	14.903	18.486	20.4181
		0.01099	14.9542	18.6792	20.2511
		0.01101	14.87	18.4814	20.0633
		0.01102	15.0293	18.3615	19.8711
		0.01104	15.0494	17.9449	19.6804
		0.01106	14.8004	18.7588	19.4937
		0.01108	15.0513	18.0264	19.3185
		0.01109	14.8096	18.7231	19.1656
		0.01111	15.1117	18.8668	19.0427
		0.01113	14.9249	18.9126	18.9546
		0.01115	14.8682	18.6178	18.9057
		0.01116	14.9451	18.4796	18.8969
		0.01118	14.9982	18.9538	18.9224
		0.0112	15.1685	18.8678	18.975
		0.01121	15.0494	18.7799	19.0518
		0.01123	14.8938	18.3853	19.1521
		0.01125	15.0586	18.8083	19.2714
		0.01127	15.0604	18.3779	19.4003
		0.01128	15.0256	18.637	19.5286
		0.0113	14.8791	18.2644	19.647
		0.01132	15.1721	19.0069	19.7485
		0.01134	14.8242	18.8412	19.8281
		0.01135	15.1172	18.4649	19.8833
		0.01137	14.9725	18.5437	19.9132
		0.01139	15.0256	17.9531	19.9206
		0.01141	14.9304	18.2443	19.9086
		0.01142	15.0861	19.0307	19.8746
		0.01144	14.8535	18.9181	19.8147
		0.01146	15.0092	18.6416	19.7303
		0.01148	14.9469	18.4137	19.6306
		0.01149	14.9689	18.4118	19.5242
		0.01151	14.9689	19.0811	19.4165
		0.01153	15.0055	18.7689	19.3097
		0.01154	14.8334	18.7377	19.202
		0.01156	15.0092	18.7249	19.0903
		0.01158	14.9854	18.8037	18.975
		0.0116	15.0421	19.3429	18.8628
		0.01161	14.9304	18.8266	18.7702
		0.01163	15.0037	18.7332	18.7254
		0.01165	14.7565	18.4484	18.7504
		0.01167	15.011	18.6361	18.844
		0.01168	15.044	18.3697	18.9854
		0.0117	15.0421	18.8751	19.1461
		0.01172	15.0513	18.7826	19.2989
		0.01174	14.9451	19.0234	19.4236
		0.01175	14.9176	18.6709	19.5101
		0.01177	15.0146	19.0957	19.5599
		0.01179	15.0861	18.9877	19.5812
		0.01181	14.9707	18.4869	19.5866
		0.01182	15.0476	19.3612	19.5921
		0.01184	14.9707	18.778	19.6096
		0.01186	14.978	18.6938	19.6387
		0.01188	15.0348	17.7599	19.6701
		0.01189	15.1282	19.1305	19.6957
		0.01191	14.859	18.1793	19.7106
		0.01193	14.9469	19.0234	19.71
		0.01194	15.0238	18.6004	19.6906
		0.01196	14.826	18.8348	19.6552
		0.01198	14.9487	18.9758	19.6139
		0.012	15.2765	19.049	19.5793
		0.01201	14.8901	18.8174	19.5632
		0.01203	15.3058	19.1122	19.5723
		0.01205	14.9158	18.1088	19.6097
		0.01207	15.0055	18.7671	19.6779
		0.01208	15.0494	18.5647	19.7764
		0.0121	14.9945	19.115	19.8992
		0.01212	15.2857	18.3267	20.0344
		0.01214	14.9707	19.4134	20.167
		0.01215	14.9579	18.3853	20.2783
		0.01217	15.1868	19.0591	20.3407
		0.01219	14.9341	19.0902	20.3261
		0.01221	14.9725	18.3194	20.2267
		0.01222	14.9689	18.6343	20.0607
		0.01224	15.0092	18.3267	19.8595
		0.01226	14.9231	18.6068	19.6517
		0.01227	15.108	19.3054	19.4503
		0.01229	15.1685	18.7954	19.2586
		0.01231	15.0494	19.0344	19.0802
		0.01233	14.9011	18.6407	18.9209
		0.01234	14.9707	19.2688	18.7881
		0.01236	14.9268	18.5739	18.6915
		0.01238	15.0311	18.8769	18.6399
		0.0124	15.0751	18.1994	18.6355
		0.01241	14.9854	18.6764	18.6709
		0.01243	14.9451	18.7881	18.7339
		0.01245	15.022	18.6425	18.8156
		0.01246	14.8444	18.8311	18.9143
		0.01248	14.9725	18.8833	19.0324
		0.0125	14.903	19.0243	19.1712
		0.01252	15.0128	19.2294	19.3301
		0.01253	14.9963	18.7643	19.5046
		0.01255	14.7675	17.7453	19.6837
		0.01257	14.9066	18.7716	19.8519
		0.01259	14.751	18.6993	19.9926
		0.0126	15.2069	18.8229	20.0926
		0.01262	14.9689	18.605	20.1465
		0.01264	15.0952	18.3148	20.1539
		0.01266	15.1044	18.2754	20.1165
		0.01267	15.2417	18.3184	20.0397
		0.01269	15.1264	18.8934	19.9312
		0.01271	14.9377	19.1635	19.7968
		0.01273	14.9762	18.2003	19.6423
		0.01274	15.1264	18.7167	19.4756
		0.01276	14.9689	18.5693	19.3088
		0.01278	15.1593	18.1097	19.1538
		0.01279	15.0165	18.5849	19.0107
		0.01281	14.8096	18.5391	18.8697
		0.01283	15.0146	19.1745	18.7229
		0.01285	14.9487	18.4649	18.5736
		0.01286	15.0165	18.7652	18.4407
		0.01288	14.9524	18.8192	18.3596
		0.0129	15.1044	19.3438	18.3575
		0.01292	14.9139	18.616	18.4347
		0.01293	15.0073	18.7698	18.5704
		0.01295	14.9652	19.0582	18.7364
		0.01297	14.9963	18.9346	18.9096
		0.01299	14.9542	18.8092	19.0749
		0.013	14.9231	18.3074	19.2218
		0.01302	15.0403	19.1699	19.3399
		0.01304	14.9487	18.3322	19.4231
		0.01306	14.8041	18.6599	19.4726
		0.01307	15.0165	18.2406	19.496
		0.01309	15.0879	18.5501	19.5049
		0.01311	14.8883	18.1783	19.5109
		0.01313	15.1556	19.0646	19.5225
		0.01314	15.0018	19.0582	19.5432
		0.01316	14.9707	18.7982	19.5699
		0.01318	15.0604	18.3313	19.5946
		0.01319	15.0293	18.1307	19.6118
		0.01321	15.0146	18.0703	19.6221
		0.01323	15.0824	18.2644	19.6269
		0.01325	15.1337	18.9666	19.6273
		0.01326	15.1264	18.3441	19.6281
		0.01328	15.1007	18.6645	19.6376
		0.0133	14.8572	18.4246	19.6617
		0.01332	15.1849	18.5958	19.6979
		0.01333	15.0037	18.9996	19.7414
		0.01335	14.9542	18.5171	19.7932
		0.01337	14.9927	18.475	19.8549
		0.01338	14.8242	19.0014	19.9212
		0.0134	15.0568	18.7112	19.9761
		0.01342	14.9689	18.7167	19.9935
		0.01344	14.9359	19.2111	19.9493
		0.01345	15.0256	18.4054	19.8392
		0.01347	14.8975	19.1397	19.6797
		0.01349	15.0879	18.6499	19.4975
		0.01351	15.0403	18.8733	19.3196
		0.01352	15.0989	18.5015	19.1604
		0.01354	14.8022	18.7313	19.02
		0.01356	15.0037	18.4558	18.8938
		0.01358	15.0403	19.0335	18.7828
		0.01359	15.1172	18.6462	18.6943
		0.01361	14.9927	18.4915	18.6353
		0.01363	15.0037	18.4201	18.6083
		0.01365	14.9231	19.1671	18.6114
		0.01366	15.1721	18.854	18.639
		0.01368	15.0165	18.6553	18.683
		0.0137	14.967	18.6874	18.7375
		0.01371	14.9799	18.7432	18.8034
		0.01373	14.9982	18.7249	18.8878
		0.01375	14.903	18.5446	18.9971
		0.01377	15.0403	19.4061	19.1315
		0.01378	14.8956	18.7835	19.2819
		0.0138	15.1447	18.3047	19.4326
		0.01382	14.9542	19.2541	19.5688
		0.01384	14.9817	18.6096	19.6804
		0.01385	14.9286	18.9016	19.7624
		0.01387	15.0146	19.1745	19.8137
		0.01389	15.1447	18.8376	19.8354
		0.01391	14.989	19.1479	19.8286
		0.01392	15.0421	18.5391	19.7926
		0.01394	14.967	18.6132	19.7274
		0.01396	15.0366	18.7185	19.6331
		0.01398	15.0183	18.5986	19.5103
		0.01399	15.0421	18.8806	19.357
		0.01401	15.1209	18.5574	19.1779
		0.01403	15.0513	18.7469	18.9863
		0.01405	14.9982	18.5235	18.7882
		0.01406	14.9249	19.4849	18.5907
		0.01408	14.9762	18.9694	18.4014
		0.0141	15.0732	18.5263	18.2276
		0.01412	15.1575	18.9071	18.0844
		0.01413	14.903	18.9218	18.0006
		0.01415	14.826	18.4256	18.0009
		0.01417	14.9707	18.497	18.0861
		0.01418	15.0787	18.3093	18.2361
		0.0142	14.9359	18.54	18.4229
		0.01422	15.0037	18.3816	18.6202
		0.01424	14.9341	18.2681	18.8071
		0.01425	14.7967	18.7039	18.9686
		0.01427	14.9432	18.5345	19.0998
		0.01429	14.8791	18.7561	19.202
		0.01431	14.9451	19.0591	19.2781
		0.01432	15.0183	18.4017	19.3322
		0.01434	15.0092	18.7039	19.3696
		0.01436	14.9616	18.431	19.3945
		0.01438	14.956	19.2468	19.4154
		0.01439	14.9908	19.18	19.4431
		0.01441	15.022	18.5455	19.4826
		0.01443	15.1813	18.4585	19.5298
		0.01444	15.0201	18.5849	19.5742
		0.01446	15.097	18.5217	19.6087
		0.01448	15.0037	18.1481	19.635
		0.0145	14.9908	18.6251	19.6621
		0.01451	15.0678	19.4098	19.6959
		0.01453	14.837	18.8202	19.7361
		0.01455	14.9762	18.236	19.7799
		0.01457	15.0293	19.0371	19.8238
		0.01458	15.0311	18.963	19.8645
		0.0146	15.0934	18.9904	19.9014
		0.01462	14.9359	18.7048	19.9334
		0.01463	15.0678	19.3722	19.955
		0.01465	14.9872	18.182	19.9553
		0.01467	15.152	18.4512	19.915
		0.01469	14.8608	18.8714	19.8189
		0.0147	15.0037	18.8485	19.6681
		0.01472	15.0678	19.3906	19.4749
		0.01474	14.9945	18.768	19.2577
		0.01476	14.9835	17.9348	19.0375
		0.01477	15.0751	18.5556	18.8297
		0.01479	14.9414	18.4722	18.6406
		0.01481	15.0311	18.1683	18.4724
		0.01483	14.9652	18.7753	18.3308
		0.01484	15.0623	18.6206	18.2246
		0.01486	15.1172	18.5556	18.1603
		0.01488	15.0037	18.1701	18.1358
		0.0149	15.0311	18.681	18.1441
		0.01491	15.0549	18.2214	18.1761
		0.01493	15.1264	18.2791	18.2265
		0.01495	15.0421	18.3523	18.2938
		0.01496	14.9689	18.9822	18.3797
		0.01498	14.9249	19.3686	18.4852
		0.015	14.7967	18.2379	18.6086
		0.01502	14.9487	19.1919	18.7471
		0.01503	14.881	18.3422	18.8955
		0.01505	14.9616	18.4164	19.0452
		0.01507	15.1447	18.1143	19.1834
		0.01509	14.9304	19.2367	19.2974
		0.0151	15.0531	19.2697	19.3785
		0.01512	14.9487	18.865	19.4227
		0.01514	15.1282	18.6938	19.4305
		0.01516	14.9652	18.8641	19.4046
		0.01517	14.9982	18.1811	19.3493
		0.01519	14.9597	18.6325	19.2699
		0.01521	15.1373	18.9419	19.1734
		0.01523	14.9469	18.1472	19.0667
		0.01524	15.011	18.8284	18.9547
		0.01526	15.0384	18.6389	18.8408
		0.01528	14.9542	18.7789	18.7269
		0.0153	15.0018	18.9026	18.6101
		0.01531	15.0696	18.7387	18.4879
		0.01533	15.0146	18.8385	18.3624
		0.01535	14.9616	18.2653	18.2414
		0.01537	14.881	18.5729	18.1448
		0.01538	15.1245	19.1443	18.1076
		0.0154	14.9835	18.9346	18.1562
		0.01542	15.0751	18.9557	18.2859
		0.01543	14.9616	18.6718	18.4709
		0.01545	15.0384	18.6892	18.6841
		0.01547	14.8242	18.6618	18.9022
		0.01549	15.1611	18.4219	19.106
		0.0155	14.967	18.6077	19.2809
		0.01552	15.1794	18.6947	19.4209
		0.01554	15.0146	18.4063	19.5244
		0.01556	14.8883	18.6251	19.5931
		0.01557	14.9377	18.7396	19.6344
		0.01559	15.0092	18.6755	19.6568
		0.01561	15.0092	18.5427	19.6646
		0.01563	14.9377	18.6801	19.6607
		0.01564	15.1154	18.6233	19.6446
		0.01566	15.0201	18.8202	19.6144
		0.01568	14.903	18.8586	19.5698
		0.01569	14.9634	19.0728	19.5141
		0.01571	14.9231	18.941	19.4571
		0.01573	14.9231	18.7588	19.41
		0.01575	14.7894	18.7396	19.3806
		0.01576	14.8663	18.5748	19.3708
		0.01578	14.9762	18.3669	19.3797
		0.0158	14.859	18.2049	19.4102
		0.01582	14.9524	18.5336	19.4685
		0.01583	15.0916	18.6792	19.5578
		0.01585	15.0586	18.9016	19.6733
		0.01587	15.0256	18.7478	19.805
		0.01588	14.9487	18.2644	19.94
		0.0159	14.8663	18.497	20.0582
		0.01592	14.9341	19.1827	20.1283
		0.01594	14.8883	18.703	20.1217
		0.01595	15.0678	18.8357	20.0303
		0.01597	14.7766	18.5189	19.8675
		0.01599	14.74	18.8586	19.6603
		0.01601	14.881	18.9465	19.436
		0.01602	14.9231	18.4942	19.2102
		0.01604	14.9982	18.9026	18.9893
		0.01606	14.8993	18.7991	18.7808
		0.01608	14.9616	18.269	18.5951
		0.01609	15.0421	18.7991	18.4455
		0.01611	14.9634	18.7478	18.3444
		0.01613	14.9396	18.4823	18.2963
		0.01615	15.0293	18.4988	18.299
		0.01616	15.1538	18.7176	18.3443
		0.01618	15.2033	18.8357	18.4204
		0.0162	15.0531	18.9383	18.5173
		0.01622	14.9487	18.334	18.6354
		0.01623	14.9945	18.0575	18.7818
		0.01625	14.9982	18.7817	18.9612
		0.01627	15.1428	19.049	19.1716
		0.01629	15.033	18.9602	19.4009
		0.0163	14.9579	18.9721	19.6303
		0.01632	14.859	18.5171	19.8403
		0.01634	14.9432	18.9044	20.0141
		0.01635	15.0732	18.3157	20.1371
		0.01637	15.0311	18.9209	20.2
		0.01639	14.7784	18.5281	20.2014
		0.01641	15.1593	18.5849	20.1484
		0.01642	14.9835	18.3203	20.0529
		0.01644	14.9176	18.2241	19.9297
		0.01646	15.1978	18.6151	19.7916
		0.01648	15.0366	18.5272	19.641
		0.01649	14.9908	18.6563	19.4785
		0.01651	15.011	18.5583	19.313
		0.01653	15.0659	18.388	19.155
		0.01655	14.8663	18.9639	19.0018
		0.01656	14.9176	18.302	18.8435
		0.01658	14.9725	18.4997	18.68
		0.0166	14.8718	18.8073	18.5236
		0.01662	15.0989	18.0557	18.3984
		0.01663	15.0128	18.9502	18.3454
		0.01665	14.903	18.7689	18.3975
		0.01667	15.0861	18.7671	18.5536
		0.01668	15.033	19.0417	18.7848
		0.0167	14.8865	18.6169	19.0533
		0.01672	15.1007	18.6334	19.3277
		0.01674	15.0146	18.9474	19.5831
		0.01675	14.9762	18.7552	19.8004
		0.01677	14.9579	18.7359	19.9692
		0.01679	14.8187	18.5922	20.0898
		0.01681	15.0879	19.2413	20.1712
		0.01682	14.9414	18.8513	20.2269
		0.01684	15.0568	18.5281	20.2709
		0.01686	14.9121	18.6489	20.3094
		0.01687	14.9854	18.6801	20.3408
		0.01689	14.9103	18.5281	20.3598
		0.01691	14.9689	18.7277	20.3642
		0.01693	15.1813	18.6215	20.3544
		0.01694	14.7821	18.9245	20.331
		0.01696	14.9707	18.8852	20.2998
		0.01698	15.1502	18.7121	20.2703
		0.017	14.9872	18.5812	20.2504
		0.01701	15.0275	19.1269	20.2436
		0.01703	15.0348	19.267	20.2514
		0.01705	15.1703	18.6288	20.2697
		0.01707	14.9542	18.2672	20.2906
		0.01708	15.1135	19.0399	20.3122
		0.0171	15.0806	18.3074	20.3447
		0.01712	14.8279	18.7927	20.4011
		0.01713	15.0934	19.0143	20.4781
		0.01715	15.0678	18.0602	20.549
		0.01717	14.8242	18.7259	20.5772
		0.01719	15.0531	18.9914	20.5397
		0.0172	15.174	18.4008	20.4391
		0.01722	15.0861	18.3605	20.2965
		0.01724	15.0549	18.8339	20.1426
		0.01726	15.0366	18.4191	20.0083
		0.01727	14.9432	19.0509	19.9056
		0.01729	15.0879	18.8971	19.8204
		0.01731	15.0604	18.8037	19.7339
		0.01733	15	18.4393	19.6414
		0.01734	15.0586	18.2736	19.5501
		0.01736	15.0659	18.8357	19.4674
		0.01738	15.0842	18.8907	19.4011
		0.0174	14.989	18.8183	19.3624
		0.01741	15.0952	18.7259	19.358
		0.01743	15.022	18.4567	19.3844
		0.01745	14.9213	18.6187	19.4323
		0.01747	14.9469	18.1051	19.4988
		0.01748	14.7436	18.8247	19.5889
		0.0175	14.8773	18.2571	19.7067
		0.01752	14.9213	18.6856	19.8497
		0.01754	15.0513	18.9492	20.0095
		0.01755	15.1245	18.9071	20.1735
		0.01757	15.0384	18.9044	20.3257
		0.01759	14.9854	17.7526	20.4499
		0.0176	15.0494	18.1738	20.5338
		0.01762	15.1117	19.0893	20.5725
		0.01764	14.9341	19.2907	20.5641
		0.01766	15.0623	18.9758	20.5118
		0.01767	15.0311	18.2415	20.4215
		0.01769	15.0165	18.6636	20.2948
		0.01771	15.0201	18.6654	20.1347
		0.01773	15.0861	18.7332	19.9506
		0.01774	15.033	18.4137	19.7556
		0.01776	14.9359	18.6316	19.5609
		0.01778	14.8718	18.345	19.375
		0.0178	15.0146	18.6764	19.1982
		0.01781	14.9597	18.2928	19.0269
		0.01783	15.0549	17.9742	18.8601
		0.01785	14.9579	18.5794	18.7038
		0.01787	15.0073	18.2653	18.5784
		0.01788	15.1172	18.2681	18.517
		0.0179	14.9487	19.0683	18.5441
		0.01792	14.989	18.7826	18.6567
		0.01793	14.9268	19.2917	18.8294
		0.01795	15.0531	19.0847	19.0326
		0.01797	15.1318	19.5425	19.2438
		0.01799	15.1154	19.0316	19.4456
		0.018	15.0293	18.4182	19.6265
		0.01802	14.8224	18.5089	19.7806
		0.01804	15.0586	18.3441	19.9076
		0.01806	15.0989	18.4338	20.0112
		0.01807	15.1154	18.5565	20.0978
		0.01809	14.9542	19.2248	20.1771
		0.01811	15.0659	18.5638	20.2556
		0.01812	14.8755	18.2507	20.332
		0.01814	14.9616	18.8403	20.3955
		0.01816	14.762	18.887	20.4324
		0.01818	15.0696	17.9467	20.4352
		0.01819	14.8444	18.41	20.403
		0.01821	14.9268	18.8046	20.3402
		0.01823	14.9487	18.0392	20.2532
		0.01825	15.0641	18.6718	20.1569
		0.01826	15.0458	19.3319	20.0737
		0.01828	15.174	18.7661	20.0239
		0.0183	15.0934	18.2516	20.018
		0.01832	14.9579	18.7259	20.0554
		0.01833	15.0201	18.4384	20.1295
		0.01835	14.8645	18.8376	20.2309
		0.01837	14.8389	18.4091	20.3453
		0.01839	15.0256	18.7927	20.4539
		0.0184	15.0165	18.4228	20.5401
		0.01842	15.0568	18.5922	20.5839
		0.01844	15.2088	18.7552	20.5658
		0.01846	14.8773	18.8385	20.4814
		0.01847	15.1721	18.7716	20.346
		0.01849	14.989	19.1763	20.185
		0.01851	15.0732	18.3276	20.0163
		0.01852	15.0018	17.7343	19.8416
		0.01854	15.044	18.3725	19.6574
		0.01856	14.7803	18.2974	19.4681
		0.01858	15.0055	18.8119	19.287
		0.01859	14.8498	18.7634	19.1332
		0.01861	14.9304	19.2642	19.0246
		0.01863	14.7821	18.8714	18.9699
		0.01865	14.9158	18.6764	18.9645
		0.01866	15.0384	18.7387	18.9956
		0.01868	14.9542	19.2157	19.0486
		0.0187	15.0549	18.9401	19.1118
		0.01872	15.1337	18.9511	19.1817
		0.01873	14.9927	18.3908	19.2611
		0.01875	14.8279	18.8256	19.353
		0.01877	14.9213	18.724	19.4534
		0.01879	15.0476	18.5043	19.553
		0.0188	14.9396	18.4677	19.6464
		0.01882	14.8498	18.4182	19.7283
		0.01884	15.1666	18.6911	19.7867
		0.01885	15.1447	18.5162	19.8082
		0.01887	15.1172	18.4146	19.7905
		0.01889	15.0146	18.7652	19.7413
		0.01891	15.1117	18.366	19.6718
		0.01892	15.0787	18.345	19.5889
		0.01894	15.0201	18.822	19.4951
		0.01896	14.9872	18.9328	19.3896
		0.01898	15.0201	18.1884	19.2716
		0.01899	15.0238	18.7249	19.1461
		0.01901	15.0146	18.5839	19.0225
		0.01903	14.9854	18.562	18.909
		0.01904	15.0403	18.5299	18.8041
		0.01906	15.1355	18.5675	18.6982
		0.01908	14.8773	19.44	18.5842
		0.0191	14.9689	18.8385	18.4675
		0.01911	15.2454	18.6279	18.3741
		0.01913	14.9469	18.9813	18.3435
		0.01915	14.9854	19.1626	18.4018
		0.01917	14.9121	18.4439	18.545
		0.01918	15.0146	18.5537	18.7476
		0.0192	14.9231	18.106	18.9792
		0.01922	14.9908	18.6215	19.2046
		0.01924	14.9762	18.6663	19.4038
		0.01925	14.967	18.7808	19.5705
		0.01927	15.0238	18.6847	19.7045
		0.01929	15.0092	18.421	19.8092
		0.01931	14.9451	19.0994	19.8867
		0.01932	15.0458	18.5034	19.9397
		0.01934	14.8682	18.7497	19.9769
		0.01936	14.9506	18.1344	20.0064
		0.01937	15.0769	18.2681	20.0297
		0.01939	15.1154	18.3349	20.0446
		0.01941	15.0458	18.2534	20.0484
		0.01943	15.2893	18.7881	20.039
		0.01944	15.0201	18.4924	20.0158
		0.01946	15.0256	18.7616	19.9833
		0.01948	15.0934	19.2322	19.9527
		0.0195	15.0696	18.291	19.9353
		0.01951	14.9579	18.3459	19.9348
		0.01953	14.8645	18.453	19.95
		0.01955	15.0623	18.5473	19.9822
		0.01957	14.9707	18.4411	20.0351
		0.01958	14.8407	18.8321	20.1089
		0.0196	14.9359	19.0701	20.2004
		0.01962	15.0641	19.1067	20.3076
		0.01964	15.0659	18.16	20.4227
		0.01965	14.8846	18.4429	20.5238
		0.01967	14.8407	18.5986	20.5783
		0.01969	15.0238	18.7616	20.5583
		0.01971	15.1062	19.0902	20.4554
		0.01972	14.8975	18.9035	20.284
		0.01974	15.0568	19.1974	20.0737
		0.01976	14.8755	19.0655	19.8549
		0.01977	14.9579	18.7973	19.6448
		0.01979	14.9707	18.7744	19.4507
		0.01981	15.0879	18.9035	19.278
		0.01983	15.0824	18.3056	19.1323
		0.01984	14.9524	18.5162	19.0176
		0.01986	14.978	18.7533	18.9379
		0.01988	14.9744	18.5665	18.8969
		0.0199	15.0037	18.9337	18.8918
		0.01991	14.9414	18.6984	18.9162
		0.01993	14.7821	19.1937	18.9617
		0.01995	14.881	19.1324	19.0204
		0.01997	14.8883	18.9914	19.092
		0.01998	15.0732	18.7414	19.1823
		0.02	15.0568	19.1525	19.2945
		0.02002	14.892	18.6297	19.4266
		0.02004	14.9469	18.5281	19.574
		0.02005	14.9744	19.0014	19.7243
		0.02007	15.1007	18.5336	19.8588
		0.02009	15.0641	18.6398	19.9618
		0.0201	15.0073	18.1838	20.0263
		0.02012	15.044	18.7432	20.0498
		0.02014	15.0568	18.7121	20.0341
		0.02016	14.8151	18.464	19.985
		0.02017	15.0494	18.0401	19.9073
		0.02019	14.9524	19.0536	19.8062
		0.02021	14.8736	19.0088	19.6893
		0.02023	15.0494	18.2379	19.5652
		0.02024	14.903	18.8577	19.441
		0.02026	15.1611	18.7377	19.3217
		0.02028	15.1135	18.9758	19.2078
		0.02029	15.2051	19.1763	19.0918
		0.02031	14.9414	18.6801	18.9663
		0.02033	14.9908	18.1298	18.833
		0.02035	15.0311	19.0802	18.7034
		0.02036	15.0311	18.4109	18.6011
		0.02038	14.8242	18.3761	18.5587
		0.0204	15.1227	18.6563	18.6013
		0.02042	15.119	18.4036	18.7325
		0.02043	14.9616	19.0683	18.9348
		0.02045	15.0513	18.8421	19.1762
		0.02047	14.8718	18.4768	19.4194
		0.02049	15.0275	18.258	19.6355
		0.0205	14.9854	18.6141	19.8122
		0.02052	14.9707	18.963	19.95
		0.02054	15.0934	19.31	20.055
		0.02056	14.9066	18.9621	20.1341
		0.02057	14.8425	18.7341	20.1948
		0.02059	15.0293	19.0371	20.2464
		0.02061	15.0275	18.8769	20.2929
		0.02062	15.1099	19.0674	20.3315
		0.02064	15.0916	18.9749	20.3579
		0.02066	15.0348	18.8907	20.3687
		0.02068	14.9286	18.6572	20.36
		0.02069	14.9359	18.5546	20.3298
		0.02071	14.9817	19.7211	20.2827
		0.02073	14.9011	18.6197	20.2286
		0.02075	15.0549	19.0609	20.1805
		0.02076	15.0714	18.9731	20.1482
		0.02078	14.9414	18.3175	20.1336
		0.0208	14.9304	19.0133	20.1339
		0.02082	15.0861	18.3532	20.1483
		0.02083	15.033	18.5253	20.1814
		0.02085	15.0641	18.6746	20.2382
		0.02087	14.9744	18.7735	20.3158
		0.02089	14.9854	18.3578	20.4011
		0.0209	14.8553	18.4677	20.4739
		0.02092	15.1941	18.7048	20.5089
		0.02094	15.022	19.2624	20.4857
		0.02096	15.0549	18.4081	20.4027
		0.02097	14.7821	17.9605	20.2751
		0.02099	14.989	18.7405	20.1252
		0.02101	15.0586	17.9385	19.9712
		0.02102	15.0696	18.6682	19.8204
		0.02104	15.0732	19.0756	19.6752
		0.02106	15.1813	18.6682	19.5395
		0.02108	14.9835	18.9511	19.4227
		0.02109	15.0256	18.9557	19.3385
		0.02111	14.8498	18.8723	19.2961
		0.02113	14.9725	17.8332	19.2945
		0.02115	15.1831	18.8128	19.3243
		0.02116	15.1392	18.7011	19.3719
		0.02118	14.9304	18.4228	19.4241
		0.0212	15.0384	18.4191	19.4728
		0.02121	14.9231	18.8192	19.5166
		0.02123	14.9084	18.6947	19.56
		0.02125	14.9835	18.7167	19.6092
		0.02127	14.9011	18.551	19.669
		0.02128	15.022	18.6023	19.74
		0.0213	14.8956	18.2992	19.8177
		0.02132	14.9652	19.0728	19.893
		0.02134	14.9249	18.6251	19.9544
		0.02135	15.0073	18.2653	19.9941
		0.02137	15.0018	18.8037	20.0129
		0.02139	14.9011	18.2461	20.0134
		0.02141	15.0732	18.7954	19.9949
		0.02142	14.9213	19.2276	19.9539
		0.02144	15.1611	18.768	19.8871
		0.02146	15.0641	18.5711	19.7945
		0.02148	15.1392	18.1197	19.6777
		0.02149	15.0366	19.1662	19.538
		0.02151	14.9634	18.605	19.3767
		0.02153	14.9854	18.3093	19.196
		0.02154	15.0476	18.5354	19
		0.02156	14.9286	18.3834	18.797
		0.02158	14.8407	19.0921	18.5992
		0.0216	14.881	18.8723	18.4214
		0.02161	14.9139	18.6041	18.2874
		0.02163	15.1447	18.1829	18.2279
		0.02165	14.9322	18.2662	18.258
		0.02167	14.9616	19.3173	18.3665
		0.02168	15.0568	18.5281	18.5295
		0.0217	15.0787	19.0115	18.722
		0.02172	14.9506	18.7698	18.9216
		0.02174	14.9908	18.3926	19.1104
		0.02175	15.0678	18.5537	19.2771
		0.02177	14.9854	18.8476	19.4161
		0.02179	14.8663	18.8751	19.5243
		0.02181	15.0037	18.4356	19.6035
		0.02182	14.8938	18.5308	19.661
		0.02184	14.9084	18.562	19.7066
		0.02186	14.9689	19.2431	19.7475
		0.02188	15.0256	18.366	19.7862
		0.02189	15.0458	19.2926	19.8203
		0.02191	15.2088	18.4942	19.8443
		0.02193	15.0659	18.7176	19.8529
		0.02194	14.8572	19.385	19.8433
		0.02196	15.0897	18.6343	19.817
		0.02198	15.1264	18.4732	19.7804
		0.022	14.9304	18.54	19.7413
		0.02201	15.033	18.5382	19.7075
		0.02203	15.1849	18.5162	19.6876
		0.02205	14.7565	18.7286	19.6898
		0.02207	15.0018	18.7213	19.7149
		0.02208	15.0513	18.8742	19.7588
		0.0221	15.0366	18.464	19.8174
		0.02212	14.8883	18.941	19.8865
		0.02214	15.0549	18.301	19.9554
		0.02215	14.8608	18.8751	20.0031
		0.02217	15.0641	18.6453	20.0004
		0.02219	15.0384	18.1591	19.9253
		0.02221	14.9213	18.9117	19.7794
		0.02222	15.0165	18.5199	19.5857
		0.02224	14.956	19.0005	19.3783
		0.02226	14.9176	18.4228	19.1868
		0.02227	14.9176	18.9346	19.0247
		0.02229	15	19.0005	18.8923
		0.02231	15.0806	18.6517	18.7884
		0.02233	15.0531	18.7506	18.7149
		0.02234	15.2234	19.0912	18.674
		0.02236	14.9103	18.6929	18.6655
		0.02238	14.8682	18.637	18.6868
		0.0224	15.0384	18.6288	18.7328
		0.02241	14.9194	18.8696	18.7963
		0.02243	15.0146	18.3523	18.8696
		0.02245	14.9084	18.41	18.9494
		0.02246	15.249	19.0335	19.0413
		0.02248	14.9066	18.0685	19.1538
		0.0225	15.0604	18.8311	19.2879
		0.02252	14.9982	18.7057	19.4351
		0.02253	15.0421	18.2086	19.582
		0.02255	14.8041	18.5675	19.7163
		0.02257	15.0421	18.7506	19.8296
		0.02259	14.9652	18.6169	19.9165
		0.0226	14.956	18.4329	19.9729
		0.02262	14.978	19.2724	19.9968
		0.02264	15.0513	19.0408	19.9914
		0.02266	15.1172	19.1095	19.9608
		0.02267	14.9597	18.1637	19.9057
		0.02269	15.2179	18.7185	19.8245
		0.02271	15.033	18.226	19.7137
		0.02273	14.9231	19.0426	19.572
		0.02274	14.9487	18.3889	19.4072
		0.02276	15.0952	18.8623	19.2341
		0.02278	14.9121	18.6197	19.0667
		0.02279	14.8828	18.6416	18.9083
		0.02281	15.0714	18.7881	18.7551
		0.02283	14.967	18.2296	18.607
		0.02285	14.7729	18.7918	18.4742
		0.02286	14.9121	18.8055	18.3791
		0.02288	15.1025	18.9337	18.354
		0.0229	14.9945	18.8641	18.4207
		0.02292	15.0037	18.4585	18.5766
		0.02293	15.0073	18.3898	18.7988
		0.02295	14.956	18.4155	19.0564
		0.02297	14.9945	19.3786	19.3204
		0.02299	15.119	18.7478	19.5676
		0.023	15.097	18.8742	19.7825
		0.02302	15.1318	18.9328	19.9579
		0.02304	14.8736	18.854	20.0914
		0.02306	14.9835	18.8229	20.1844
		0.02307	14.9396	18.5574	20.2429
		0.02309	15.0549	18.1637	20.2754
		0.02311	14.9524	18.1417	20.287
		0.02313	15.0678	18.8668	20.2818
		0.02314	15.0568	18.5995	20.2649
		0.02316	14.848	18.6197	20.2394
		0.02318	14.9231	18.8229	20.2042
		0.02319	14.9469	18.9007	20.1565
		0.02321	15.1282	19.4931	20.0963
		0.02323	14.9652	18.0923	20.0297
		0.02325	15.1007	19.2093	19.9658
		0.02326	14.9542	18.757	19.9129
		0.02328	15.0549	18.8916	19.877
		0.0233	14.9963	18.6553	19.8617
		0.02332	14.9817	17.9449	19.8681
		0.02333	14.8755	18.5867	19.8913
		0.02335	15.0989	18.5528	19.9196
		0.02337	14.8169	18.4814	19.9427
		0.02338	14.9762	19.1946	19.9565
		0.0234	14.8865	18.7634	19.9547
		0.02342	15.0311	18.2388	19.9194
		0.02344	15.0568	18.3587	19.8303
		0.02346	14.8718	18.3138	19.6825
		0.02347	14.8938	18.5519	19.4906
		0.02349	14.8169	18.7478	19.2843
		0.02351	15.0714	18.7011	19.0927
		0.02352	14.8791	18.4887	18.9303
		0.02354	14.8901	18.6874	18.7987
		0.02356	15.0128	18.453	18.6953
		0.02358	15.0458	18.6792	18.62
		0.02359	14.8901	17.8899	18.5758
		0.02361	14.9835	18.291	18.5652
		0.02363	15.0641	18.4246	18.5856
		0.02365	15.0916	18.9941	18.6288
		0.02366	15.0659	19.2267	18.6881
		0.02368	14.9158	18.8971	18.7616
		0.0237	15.0458	19.0619	18.8491
		0.02371	15.0513	18.9749	18.9492
		0.02373	14.9377	18.7451	19.0592
		0.02375	14.9359	19.4089	19.1752
		0.02377	15.293	18.8788	19.2937
		0.02378	14.9048	17.9028	19.4137
		0.0238	14.9487	17.7828	19.5332
		0.02382	15.13	18.2919	19.6506
		0.02384	14.9213	18.8586	19.7622
		0.02385	15.0018	18.9566	19.8588
		0.02387	14.9817	18.2681	19.9293
		0.02389	15.0714	18.5592	19.9645
		0.02391	14.9927	19.3988	19.9612
		0.02392	14.8572	18.5528	19.9243
		0.02394	15.0751	18.3056	19.8602
		0.02396	15.0348	18.5885	19.7709
		0.02398	14.9377	18.508	19.6563
		0.02399	15.0275	18.8659	19.5196
		0.02401	14.9451	18.6105	19.3693
		0.02403	15.1978	18.9804	19.2143
		0.02405	15.0348	18.876	19.0571
		0.02406	14.848	18.4439	18.896
		0.02408	14.9616	19.1571	18.7322
		0.0241	15.1996	19.0747	18.5755
		0.02412	15.0714	18.4127	18.4491
		0.02413	14.9634	19.2715	18.3911
		0.02415	15.0183	19.0664	18.4293
		0.02417	14.9872	18.6316	18.5612
		0.02418	14.9121	18.9575	18.7591
		0.0242	14.9414	18.3065	18.9893
		0.02422	14.9982	18.8742	19.2246
		0.02424	15.0696	18.1188	19.4466
		0.02425	15.0568	18.8659	19.6432
		0.02427	15.0586	18.2104	19.8064
		0.02429	15.0623	18.7231	19.9319
		0.02431	15.022	18.6087	20.0217
		0.02432	15.0586	19.0472	20.0836
		0.02434	15.0769	18.8723	20.1266
		0.02436	15.3369	18.8952	20.1563
		0.02438	15.0384	18.7167	20.1726
		0.02439	14.8736	18.8321	20.1753
		0.02441	15.044	19.1333	20.167
		0.02443	15.1135	18.4549	20.1498
		0.02444	14.8755	18.5272	20.1245
		0.02446	14.9231	19.0463	20.0954
		0.02448	15.0916	18.5391	20.0739
		0.0245	14.9506	18.4265	20.0714
		0.02451	14.9597	18.4603	20.0914
		0.02453	14.9689	18.7112	20.1305
		0.02455	15.0842	19.0234	20.1838
		0.02457	15.0128	18.6114	20.2469
		0.02458	15.033	18.7002	20.3166
		0.0246	14.892	18.9978	20.3912
		0.02462	15.1099	18.6901	20.4671
		0.02463	14.9799	18.6435	20.5328
		0.02465	15.0256	18.41	20.5683
		0.02467	14.859	18.5739	20.5476
		0.02469	15.0421	18.5757	20.4507
		0.0247	14.9725	18.8202	20.2769
		0.02472	15.022	18.5171	20.0436
		0.02474	14.9176	18.9254	19.7799
		0.02476	14.8389	18.5345	19.5179
		0.02477	15.0787	19.2734	19.2769
		0.02479	15.0092	18.4439	19.0618
		0.02481	15.022	18.486	18.8754
		0.02483	14.967	18.7387	18.725
		0.02484	15.097	18.0785	18.6147
		0.02486	14.9432	18.9044	18.543
		0.02488	15.1117	19.4418	18.5093
		0.0249	15.0623	18.7249	18.5126
		0.02491	14.8169	18.5849	18.5493
		0.02493	14.9725	19.3118	18.6124
		0.02495	15.0623	18.5647	18.6958
		0.02496	14.859	18.6938	18.7977
		0.02498	15.1465	18.8046	18.9199
		0.025	15.1117	18.7652	19.0623
		0.02502	15.0769	18.724	19.2208
		0.02503	15.0751	18.399	19.3896
		0.02505	14.9945	18.5528	19.5622
		0.02507	14.967	18.9538	19.729
		0.02509	15.2033	18.5153	19.8763
		0.0251	14.9597	18.8632	19.9911
		0.02512	14.9432	18.6471	20.0619
		0.02514	15.0806	18.3505	20.0782
		0.02516	15.0641	18.6407	20.0328
		0.02517	14.9579	18.5025	19.929
		0.02519	15.0366	18.4137	19.7772
		0.02521	14.978	18.8376	19.5883
		0.02523	14.9872	19.0042	19.3742
		0.02524	14.8608	18.5263	19.1519
		0.02526	14.9414	18.4402	18.9423
		0.02528	14.7546	19.3841	18.7589
		0.0253	15.0897	18.1472	18.5995
		0.02531	14.7967	18.6087	18.4549
		0.02533	14.751	19.1177	18.3214
		0.02535	15.0787	19.375	18.205
		0.02537	14.9542	18.1674	18.1239
		0.02538	15.1245	18.5272	18.1063
		0.0254	15.0384	18.6892	18.1649
		0.02542	14.8846	18.6535	18.2858
		0.02543	14.9396	19.0609	18.4443
		0.02545	14.9963	18.3093	18.6195
		0.02547	15.0421	18.5144	18.8008
		0.02549	15.0934	18.3578	18.9861
		0.0255	14.9506	18.9959	19.1741
		0.02552	15.0916	18.5794	19.3599
		0.02554	14.9432	19.1031	19.5341
		0.02556	14.9286	18.225	19.6864
		0.02557	15.0769	18.757	19.8123
		0.02559	14.8608	18.6911	19.912
		0.02561	14.9652	18.583	19.9876
		0.02563	15.1044	19.1827	20.0414
		0.02564	15.1685	18.746	20.0781
		0.02566	14.9799	18.7744	20.1004
		0.02568	14.9762	18.8229	20.1059
		0.02569	15.0293	19.0115	20.0924
		0.02571	15.0366	19.017	20.0637
		0.02573	15.1318	18.6178	20.0294
		0.02575	14.7748	18.6077	19.9988
		0.02576	15.271	18.4768	19.977
		0.02578	15.0806	19.0637	19.9654
		0.0258	15.0769	18.4237	19.9642
		0.02582	15.0659	19.1434	19.9727
		0.02583	15.0751	18.6013	19.9872
		0.02585	15.0623	19.1195	20.0031
		0.02587	14.7784	18.2708	20.0179
		0.02588	15.1428	18.4961	20.0303
		0.0259	14.9835	19.4162	20.0324
		0.02592	15.0861	18.4741	20.0035
		0.02594	14.9982	19.0335	19.9208
		0.02595	14.9231	18.92	19.7753
		0.02597	15.0623	18.9145	19.5764
		0.02599	14.9524	19.0472	19.3471
		0.02601	15.0275	18.3761	19.1154
		0.02602	15.0238	18.5968	18.9014
		0.02604	15.1044	18.6819	18.7151
		0.02606	15.1666	18.3981	18.5608
		0.02608	15.1392	18.5739	18.442
		0.02609	15.2527	19.0445	18.3623
		0.02611	15.1593	18.8385	18.3192
		0.02613	15	18.9721	18.3019
		0.02615	15.0421	18.4411	18.3034
		0.02616	14.9158	18.4841	18.3251
		0.02618	14.978	18.3148	18.3693
		0.0262	14.9963	19.0188	18.4338
		0.02622	15.0513	18.4191	18.5179
		0.02623	14.9524	18.6041	18.6233
		0.02625	14.848	19.1534	18.7505
		0.02627	14.8938	18.5418	18.8959
		0.02628	14.9487	18.5766	19.055
		0.0263	14.9744	18.5189	19.2222
		0.02632	15.1172	19.2184	19.3878
		0.02634	15.044	18.4301	19.537
		0.02635	14.9249	18.9584	19.6528
		0.02637	15.044	18.7725	19.722
		0.02639	14.903	18.6187	19.738
		0.02641	14.9286	18.6718	19.6959
		0.02642	14.7565	18.1344	19.5949
		0.02644	15	19.2157	19.444
		0.02646	14.7363	18.919	19.2626
		0.02648	15.2417	18.9172	19.0726
		0.02649	14.9616	18.5464	18.8962
		0.02651	14.8865	19.0555	18.7494
		0.02653	14.8718	18.5629	18.6367
		0.02655	15.0916	18.2809	18.5529
		0.02656	15.011	19.0014	18.4852
		0.02658	14.8901	19.592	18.4222
		0.0266	15.1025	18.8403	18.3594
		0.02662	15.1483	18.583	18.3098
		0.02663	14.9158	18.2699	18.3041
		0.02665	14.9762	18.6718	18.3642
		0.02667	14.8059	18.4201	18.489
		0.02668	14.8132	18.5968	18.6618
		0.0267	14.8645	18.5592	18.8608
		0.02672	15.1172	18.6947	19.0644
		0.02674	14.9341	18.67	19.2556
		0.02675	15.0458	18.4558	19.4225
		0.02677	15.1758	18.7817	19.5564
		0.02679	15.1465	18.6673	19.6533
		0.02681	15.1172	18.28	19.7175
		0.02682	15.0238	18.4045	19.7594
		0.02684	14.9817	18.876	19.7904
		0.02686	14.9084	18.1381	19.8218
		0.02687	15.0531	18.6169	19.8606
		0.02689	14.9524	18.4786	19.9072
		0.02691	15.1703	19.0866	19.9574
		0.02693	15.0128	18.6114	20.007
		0.02694	15.0238	18.5839	20.0534
		0.02696	14.956	18.616	20.0973
		0.02698	15.0659	19.0939	20.1419
		0.027	14.8718	19.375	20.1905
		0.02701	15.0861	18.518	20.2461
		0.02703	14.9341	18.5281	20.3083
		0.02705	15.2362	19.1333	20.3768
		0.02707	15.0494	18.6856	20.4511
		0.02708	14.8682	19.0591	20.5257
		0.0271	14.9359	18.8064	20.593
		0.02712	14.9725	18.7497	20.6493
		0.02713	15.0659	18.7689	20.69
		0.02715	14.8993	18.6077	20.7029
		0.02717	14.8773	19.4583	20.6702
		0.02719	15.0989	18.9117	20.582
		0.0272	14.8975	19.0921	20.4448
		0.02722	14.8297	18.9969	20.2757
		0.02724	15.0604	19.0161	20.099
		0.02726	15.1062	19.0143	19.9385
		0.02727	14.8736	18.6526	19.804
		0.02729	15.0641	18.6682	19.6939
		0.02731	15.0275	18.8623	19.6042
		0.02733	15.0806	18.6828	19.534
		0.02734	15.0458	18.4649	19.4887
		0.02736	14.9908	19.32	19.4739
		0.02738	14.9927	18.6572	19.4879
		0.0274	14.7986	18.6673	19.5233
		0.02741	14.9506	18.6316	19.5677
		0.02743	15.0732	18.2159	19.603
		0.02745	14.9396	19.0445	19.6185
		0.02747	14.9341	18.9447	19.6223
		0.02748	15.0201	19.5563	19.6314
		0.0275	15.0531	18.6132	19.6547
		0.02752	14.9469	19.0289	19.694
		0.02754	14.9286	18.9419	19.7497
		0.02755	14.9908	18.8101	19.8198
		0.02757	15.1025	18.637	19.8954
		0.02759	14.9524	18.7011	19.9621
		0.0276	14.9872	18.7094	20.0093
		0.02762	14.9689	18.2726	20.0325
		0.02764	14.9597	18.3605	20.028
		0.02766	15.0769	18.4191	19.9911
		0.02767	14.9725	18.9428	19.9228
		0.02769	15.0403	18.4805	19.8296
		0.02771	14.9341	18.0502	19.719
		0.02773	14.9762	18.768	19.5964
		0.02774	14.9835	18.7313	19.4663
		0.02776	15.0311	18.605	19.3334
		0.02778	14.9725	19.2825	19.1967
		0.0278	15.1978	18.9483	19.0467
		0.02781	14.9084	18.7451	18.8773
		0.02783	14.9762	18.5766	18.6963
		0.02785	15.1318	18.6782	18.5254
		0.02787	15.1794	18.0291	18.4006
		0.02788	14.9432	18.8495	18.3641
		0.0279	15.0806	18.4979	18.4364
		0.02792	14.9396	18.7286	18.6065
		0.02793	15.1227	19.1443	18.8454
		0.02795	15.0568	18.7167	19.1181
		0.02797	15.0696	18.4869	19.3912
		0.02799	15.0934	18.9026	19.643
		0.028	15.0256	18.0291	19.8635
		0.02802	15.0055	18.9456	20.0465
		0.02804	14.8169	18.399	20.1877
		0.02806	15.0458	19.0518	20.2896
		0.02807	14.8187	18.5025	20.361
		0.02809	15.0989	18.5253	20.4114
		0.02811	14.9927	18.4649	20.4485
		0.02812	15.0806	18.4274	20.4747
		0.02814	14.8956	19.06	20.4856
		0.02816	14.9817	19.0793	20.4737
		0.02818	15.1996	18.8449	20.4356
		0.02819	15.1465	18.9236	20.3742
		0.02821	15.0183	18.5885	20.2972
		0.02823	15.0165	18.9236	20.2169
		0.02825	15.0403	19.2532	20.1461
		0.02826	15.0073	18.5473	20.0919
		0.02828	15.0714	18.3367	20.0571
		0.0283	14.9084	18.2305	20.0457
		0.02832	14.903	18.6654	20.0589
		0.02833	14.9872	18.5125	20.0909
		0.02835	15.0824	18.4805	20.1315
		0.02837	14.9396	18.6956	20.1704
		0.02839	14.9359	18.6517	20.1955
		0.0284	15.1245	18.7451	20.1879
		0.02842	14.9286	19.0985	20.129
		0.02844	15.2325	18.6187	20.0119
		0.02845	14.892	18.8604	19.8425
		0.02847	15.0678	18.1985	19.636
		0.02849	15.0916	18.8174	19.4184
		0.02851	14.7198	18.9181	19.2165
		0.02852	15.0421	18.4988	19.0452
		0.02854	15.0623	19.0353	18.907
		0.02856	15.1099	18.5263	18.7976
		0.02858	14.8297	18.7698	18.7132
		0.02859	14.9652	18.4924	18.6516
		0.02861	15.2271	18.3496	18.6131
		0.02863	14.6997	18.2397	18.6019
		0.02865	15.2124	18.8275	18.6172
		0.02866	15.0824	18.4594	18.6497
		0.02868	14.9139	18.4292	18.6875
		0.0287	15.011	18.1454	18.7254
		0.02872	15.0055	19.2706	18.7698
		0.02873	14.978	19.2029	18.8323
		0.02875	14.87	18.6627	18.9197
		0.02877	14.8169	18.3917	19.0298
		0.02879	14.8755	18.648	19.154
		0.0288	15.0989	18.5656	19.2811
		0.02882	14.7656	18.9016	19.3983
		0.02884	15.0751	18.5821	19.4917
		0.02885	15.1209	18.8577	19.5494
		0.02887	15.0513	18.2058	19.5651
		0.02889	15.1355	18.2754	19.5409
		0.02891	14.9139	18.7991	19.4835
		0.02892	15.0311	19.3429	19.4007
		0.02894	15.0403	18.2214	19.3008
		0.02896	14.9799	18.4979	19.1895
		0.02898	14.9396	18.7744	19.067
		0.02899	14.9084	19.0664	18.9351
		0.02901	14.9359	18.1253	18.8042
		0.02903	14.7986	18.2479	18.6786
		0.02904	15.0293	18.8522	18.5515
		0.02906	14.9524	18.8751	18.4198
		0.02908	14.8773	18.7588	18.2854
		0.0291	14.9579	19.3896	18.152
		0.02912	14.9322	18.5473	18.0388
		0.02913	14.9963	19.0069	17.9829
		0.02915	15.011	18.7377	18.0104
		0.02917	14.9744	17.9311	18.119
		0.02918	14.8791	19.2486	18.2905
		0.0292	14.9908	19.3429	18.5015
		0.02922	15.0696	18.8559	18.7291
		0.02924	15.1831	18.6544	18.9552
		0.02925	14.9597	18.9227	19.1691
		0.02927	15.0769	18.6801	19.3649
		0.02929	14.8901	18.3532	19.5376
		0.02931	14.9524	18.9465	19.6844
		0.02932	14.892	18.7524	19.8083
		0.02934	15	18.5821	19.916
		0.02936	15.0659	18.8385	20.0142
		0.02937	15.0201	18.7286	20.1068
		0.02939	14.8315	18.3779	20.1911
		0.02941	15.033	18.5418	20.264
		0.02943	15.011	18.6599	20.3251
		0.02944	14.9432	18.312	20.3701
		0.02946	14.9725	18.562	20.3972
		0.02948	14.989	18.453	20.4096
		0.0295	15.044	18.7368	20.414
		0.02951	14.8132	18.6755	20.4136
		0.02953	15.0403	18.7204	20.4039
		0.02955	15.1007	18.5272	20.3805
		0.02957	14.9524	18.3669	20.3456
		0.02958	14.9872	18.3377	20.307
		0.0296	15.0165	18.4329	20.2764
		0.02962	15.0073	18.475	20.2629
		0.02964	15.2197	18.2626	20.2643
		0.02965	15.163	18.1893	20.2662
		0.02967	15.0018	18.6544	20.2427
		0.02969	15.0403	18.7725	20.1723
		0.02971	14.9322	18.2836	20.0525
		0.02972	14.9616	19.0078	19.8923
		0.02974	14.9213	18.7469	19.7067
		0.02976	15.1044	19.0252	19.5141
		0.02977	15.152	18.7799	19.3323
		0.02979	15.0384	18.4851	19.177
		0.02981	14.9396	18.637	19.0625
		0.02983	14.8627	18.8101	18.9951
		0.02984	14.8608	18.3496	18.9709
		0.02986	15.0165	18.6416	18.9813
		0.02988	15.0769	18.6462	19.0175
		0.0299	15.097	18.4924	19.0724
		0.02991	14.9524	18.843	19.1365
		0.02993	14.8993	19.3329	19.2007
		0.02995	15.0458	18.2791	19.2622
		0.02997	15.0018	18.4558	19.329
		0.02998	14.9066	18.366	19.4132
		0.03	15.1062	18.8476	19.5166
		0.03002	15.1721	18.5968	19.6302
		0.03004	15.1447	19.1809	19.7414
		0.03005	14.8572	17.9284	19.8386
		0.03007	14.9487	18.6206	19.9091
		0.03009	14.9249	18.5583	19.9433
		0.0301	14.9377	18.9776	19.9393
		0.03012	14.7729	18.4484	19.9023
		0.03014	14.9396	18.7515	19.8396
		0.03016	15.0128	19.2514	19.7582
		0.03017	15.1318	18.4759	19.663
		0.03019	14.7436	18.7863	19.5565
		0.03021	14.9963	18.1207	19.4401
		0.03023	14.9872	18.7817	19.3143
		0.03024	14.8297	17.8872	19.1803
		0.03026	14.9469	18.7313	19.04
		0.03028	15.1373	18.6819	18.8942
		0.03029	14.8828	18.9062	18.7424
		0.03031	14.8828	19.2074	18.5872
		0.03033	15.1264	18.5958	18.4338
		0.03035	15.1465	18.6343	18.29
		0.03036	14.9084	18.941	18.1767
		0.03038	14.8407	18.4118	18.1281
		0.0304	14.8901	18.5775	18.166
		0.03042	15.0989	18.7716	18.2835
		0.03043	14.8956	18.9007	18.4557
		0.03045	14.9579	18.6425	18.6554
		0.03047	14.9524	18.4457	18.8601
		0.03049	15.1611	18.757	19.0551
		0.0305	14.9286	18.2406	19.2325
		0.03052	15.0348	19.1571	19.3889
		0.03054	15.0769	18.6691	19.5202
		0.03056	15.0311	18.3138	19.6246
		0.03057	14.9469	19.0097	19.7053
		0.03059	14.9359	18.4402	19.7684
		0.03061	15.1502	18.8339	19.8175
		0.03062	14.7748	19.0042	19.8561
		0.03064	15.152	19.1342	19.8878
		0.03066	14.8077	19.1259	19.9122
		0.03068	15.0201	18.6242	19.9234
		0.03069	14.8627	18.7121	19.9157
		0.03071	15.0916	18.3725	19.8901
		0.03073	14.8736	19.1058	19.8559
		0.03075	14.9817	18.7487	19.8259
		0.03076	14.9963	18.7469	19.8072
		0.03078	14.9158	18.5089	19.8007
		0.0308	15.2362	17.9934	19.805
		0.03082	14.9707	18.833	19.8174
		0.03083	14.9451	18.8376	19.8353
		0.03085	14.8828	19.0435	19.8584
		0.03087	14.9176	18.9319	19.8879
		0.03089	15.0787	18.6874	19.9222
		0.0309	14.9432	18.5354	19.949
		0.03092	15.1337	18.6389	19.9418
		0.03094	14.9634	19.0728	19.8762
		0.03096	15.0678	18.7899	19.7483
		0.03097	15.0494	18.9978	19.575
		0.03099	15.022	18.3303	19.3855
		0.03101	14.8535	18.9621	19.2077
		0.03102	14.9011	18.6517	19.0544
		0.03104	15.0201	18.388	18.9265
		0.03106	14.8828	18.3706	18.8253
		0.03108	14.9725	18.572	18.7578
		0.03109	14.8993	18.6526	18.7319
		0.03111	14.9048	18.4841	18.7479
		0.03113	15.1923	18.8376	18.7965
		0.03115	14.9249	19.0262	18.864
		0.03116	15.0403	18.6132	18.9374
		0.03118	14.9121	18.8165	19.0065
		0.0312	15.0494	17.8781	19.0666
		0.03121	15.0458	18.4558	19.1242
		0.03123	15.0806	18.3779	19.1925
		0.03125	15.0092	18.6242	19.2838
		0.03127	14.9121	18.8714	19.4021
		0.03129	14.9689	18.5565	19.5396
		0.0313	14.892	18.5125	19.6824
		0.03132	15.0311	18.898	19.8152
		0.03134	15.1886	18.681	19.9237
		0.03135	14.9048	19.2688	19.9945
		0.03137	14.9286	19.4116	20.0194
		0.03139	15.0128	18.6499	20
		0.03141	14.8718	19.2734	19.944
		0.03142	14.9872	18.93	19.8596
		0.03144	15.2124	19.1644	19.7569
		0.03146	15.1025	18.9529	19.6335
		0.03148	14.9066	18.6865	19.4855
		0.03149	14.978	18.5327	19.3126
		0.03151	14.9121	18.106	19.122
		0.03153	14.9451	18.4549	18.9243
		0.03154	14.8846	18.5839	18.7276
		0.03156	14.9048	18.7725	18.5386
		0.03158	14.9396	18.4796	18.3644
		0.0316	15.0384	18.1637	18.2136
		0.03161	15.1135	18.9611	18.1074
		0.03163	15.0787	19.0847	18.0792
		0.03165	15.0128	18.8229	18.1498
		0.03167	14.9469	18.9731	18.3119
		0.03168	15.1428	18.4668	18.5368
		0.0317	14.9268	19.1324	18.7898
		0.03172	15.0275	18.9465	19.0446
		0.03174	15.0458	18.4741	19.2837
		0.03175	15.1428	18.7231	19.4931
		0.03177	15.0366	19.1012	19.6602
		0.03179	14.8444	18.7268	19.7807
		0.03181	15.0073	18.7368	19.8605
		0.03182	15.0458	18.4905	19.9086
		0.03184	15.1502	18.8394	19.9324
		0.03186	14.9744	18.4045	19.9393
		0.03188	15.0641	18.5043	19.9352
		0.03189	14.8828	18.7625	19.9245
		0.03191	14.892	18.8137	19.9078
		0.03193	14.9835	18.8009	19.8825
		0.03194	14.9341	18.909	19.8461
		0.03196	14.9854	18.5574	19.7992
		0.03198	14.8791	18.789	19.7474
		0.032	14.7418	18.1619	19.7004
		0.03201	14.9579	18.6553	19.6684
		0.03203	15.1721	19.3722	19.6592
		0.03205	14.9762	18.9273	19.6755
		0.03207	15.1447	18.3844	19.7161
		0.03208	14.892	18.6563	19.7794
		0.0321	15.044	19.5279	19.8621
		0.03212	14.9487	18.4988	19.9561
		0.03214	14.9377	19.1333	20.0497
		0.03215	14.9872	18.8623	20.1238
		0.03217	14.9396	18.648	20.1522
		0.03219	15.1282	18.9026	20.1173
		0.03221	15.011	18.9767	20.0192
		0.03222	15.0384	19.6634	19.8715
		0.03224	15.0806	18.8595	19.6965
		0.03226	14.8535	18.7359	19.5184
		0.03227	15.0293	18.6901	19.3513
		0.03229	14.9762	18.3798	19.1993
		0.03231	15.0366	18.4668	19.066
		0.03233	15.0128	18.8659	18.9586
		0.03234	14.8407	18.7451	18.886
		0.03236	14.9744	18.7808	18.8558
		0.03238	14.9854	18.9666	18.8715
		0.0324	14.762	18.2104	18.9304
		0.03241	15.1392	18.9694	19.0247
		0.03243	15.0897	17.8652	19.1437
		0.03245	14.9579	18.4448	19.2782
		0.03246	14.8791	18.6929	19.4228
		0.03248	14.9103	18.0172	19.5742
		0.0325	14.9432	18.9538	19.7329
		0.03252	14.9799	18.5546	19.9024
		0.03253	15.0568	19.3841	20.0839
		0.03255	15.0073	18.3615	20.2708
		0.03257	15.0714	18.2379	20.4486
		0.03259	14.9103	18.5748	20.5996
		0.0326	15.1447	18.3029	20.7104
		0.03262	15.0732	18.659	20.7756
		0.03264	15.0275	18.1719	20.7951
		0.03266	14.9762	18.7991	20.7694
		0.03267	15.044	18.9575	20.698
		0.03269	14.9982	19.2258	20.5797
		0.03271	15.0348	19.0939	20.4153
		0.03273	14.8755	19.0518	20.209
		0.03274	15.1025	18.6728	19.9721
		0.03276	14.8279	19.0252	19.7211
		0.03278	14.8425	18.5748	19.4681
		0.03279	15.0916	18.9026	19.2134
		0.03281	14.8535	18.6032	18.9551
		0.03283	14.9762	18.9721	18.7019
		0.03285	14.9762	18.7295	18.4739
		0.03286	14.826	18.431	18.3076
		0.03288	15.0494	19.104	18.2361
		0.0329	15.2197	18.1985	18.2793
		0.03292	15.1611	18.8925	18.4323
		0.03293	14.8938	18.2296	18.6706
		0.03295	15.0916	18.5748	18.957
		0.03297	14.9451	18.3935	19.2532
		0.03299	15.0787	18.6361	19.5316
		0.033	15.0458	19.1873	19.7772
		0.03302	14.881	18.7735	19.9834
		0.03304	14.9011	18.8311	20.148
		0.03306	14.9634	19.049	20.2709
		0.03307	14.7455	18.4695	20.3544
		0.03309	14.9872	18.8797	20.4058
		0.03311	15.0787	18.3029	20.4377
		0.03313	15.1831	18.627	20.4601
		0.03314	14.9817	18.5656	20.476
		0.03316	14.9542	18.7194	20.4822
		0.03318	14.956	18.9264	20.4715
		0.03319	14.7693	19.0866	20.438
		0.03321	15.0787	19.1067	20.3824
		0.03323	15.163	18.6105	20.3123
		0.03325	14.7748	18.7268	20.2365
		0.03326	14.967	18.2946	20.1645
		0.03328	14.9213	18.5565	20.1048
		0.0333	15.0311	18.9209	20.0634
		0.03332	15.1941	18.3514	20.0422
		0.03333	15.0128	18.507	20.041
		0.03335	15.0092	19.1846	20.0607
		0.03337	15.152	18.355	20.1026
		0.03338	14.9963	18.5913	20.1651
		0.0334	14.8389	19.3329	20.2331
		0.03342	15.0421	19.0774	20.2745
		0.03344	14.989	19.2248	20.2567
		0.03346	14.9487	18.2845	20.1684
		0.03347	14.9139	18.6141	20.0201
		0.03349	15.0861	18.6801	19.8347
		0.03351	14.8773	18.9163	19.6383
		0.03352	14.9927	18.7332	19.4478
		0.03354	15.0293	18.9438	19.2719
		0.03356	14.9744	18.6407	19.1173
		0.03358	14.9176	18.5382	18.9959
		0.03359	15.0293	18.7799	18.9197
		0.03361	14.9066	18.4677	18.8934
		0.03363	14.9689	19.2386	18.9122
		0.03365	14.9927	19.1452	18.9629
		0.03366	15.0403	18.4109	19.0284
		0.03368	15.0513	18.2571	19.0953
		0.0337	14.9194	19.0381	19.1642
		0.03371	14.989	18.1115	19.2444
		0.03373	14.9634	18.6581	19.3409
		0.03375	14.7217	19.3796	19.4493
		0.03377	14.9982	19.0445	19.5648
		0.03378	14.9286	18.2955	19.6841
		0.0338	15.1685	18.9767	19.7995
		0.03382	15.0641	18.4933	19.9019
		0.03384	14.7363	18.5546	19.984
		0.03385	15.0806	18.0959	20.0411
		0.03387	14.9542	18.9529	20.067
		0.03389	14.8132	18.8046	20.0543
		0.03391	14.9982	19.0912	19.9971
		0.03392	14.9158	18.1161	19.8977
		0.03394	14.9103	18.8302	19.7677
		0.03396	15.0128	18.6087	19.622
		0.03398	14.7876	18.681	19.4712
		0.03399	15.022	18.9492	19.3169
		0.03401	15.0952	18.7579	19.159
		0.03403	15.0806	18.638	18.9988
		0.03405	15.0293	18.3505	18.8357
		0.03406	15.108	18.2553	18.6693
		0.03408	15.1849	18.4741	18.5046
		0.0341	14.8224	18.7204	18.3519
		0.03411	14.9506	18.7524	18.2313
		0.03413	15.0128	18.7799	18.1719
		0.03415	15.1099	19.5993	18.1904
		0.03417	15.1025	18.6508	18.2819
		0.03418	15.1062	18.3074	18.4274
		0.0342	15.0183	18.3734	18.603
		0.03422	15.0696	18.7899	18.786
		0.03424	15.1758	18.6691	18.9617
		0.03425	15.2564	18.5592	19.124
		0.03427	14.9011	17.879	19.271
		0.03429	15.0623	18.4686	19.4018
		0.03431	15.1392	19.0033	19.5169
		0.03432	15.0146	18.3496	19.6189
		0.03434	14.9084	18.7579	19.7086
		0.03436	15.0549	18.3779	19.7822
		0.03438	15.0897	18.7176	19.8321
		0.03439	14.9048	19.0728	19.8531
		0.03441	15.0659	18.6645	19.8427
		0.03443	15.1538	18.3779	19.7977
		0.03444	15.011	18.6499	19.7213
		0.03446	14.9506	18.93	19.6242
		0.03448	14.8187	18.5665	19.5207
		0.0345	14.9725	18.8641	19.4222
		0.03451	14.978	18.702	19.3356
		0.03453	14.9249	18.789	19.2643
		0.03455	15.1593	19.2029	19.214
		0.03457	14.9451	18.8394	19.1884
		0.03458	14.8773	18.9859	19.188
		0.0346	15.1355	18.8485	19.2104
		0.03462	15.033	18.9822	19.2477
		0.03463	15.0073	18.7451	19.2874
		0.03465	15.0989	18.7286	19.3112
		0.03467	14.9945	18.8055	19.2951
		0.03469	15.033	18.7213	19.222
[truncated: 55,602 more rows]
