# Supplementary material for: Single-exonuclease nanocircuits reveal the RNA degradation dynamics of PNPase and demonstrate potential for RNA sequencing
Source: Nat Commun. 2023 Feb 1;14:552. doi: 10.1038/s41467-023-36278-6 (PMC9892577; doi:10.1038/s41467-023-36278-6)
Supplement: Supplementary file 4 — Source data [file 41467_2023_36278_MOESM4_ESM.zip › Source Data/Fig.1/Fig.1f.xlsx]

## Sheet: Sheet1
Time	Fluorescent Intensity			Time	Current Vaule
0	235.11			0	36.504
0.052	233			0.00058	36.5267
0.104	235.89			0.00116	36.5492
0.155	230.67			0.00175	36.5731
0.207	25.86			0.00233	36.5997
0.259	27.86			0.00291	36.6227
0.311	33.75			0.0035	36.6441
0.362	29.97			0.00408	36.6622
0.414	25.75			0.00466	36.6758
0.466	237.78			0.00524	36.6826
0.518	232.44			0.00583	36.6817
0.569	235.11			0.00641	36.6825
0.621	231			0.00699	36.6818
0.673	230.22			0.00757	36.6817
0.725	232.89			0.00816	36.6843
0.776	231.44			0.00874	36.6874
0.828	233.67			0.00932	36.6944
0.88	232.78			0.0099	36.6969
0.932	234.22			0.01049	36.6988
0.983	233.33			0.01107	36.7032
1.035	231.33			0.01165	36.7127
1.087	237.44			0.01223	36.7227
1.139	231			0.01282	36.7228
1.19	236.67			0.0134	36.7043
1.242	235.22			0.01398	36.6687
1.294	235.78			0.01456	36.6285
1.346	232.56			0.01515	36.5788
1.397	238.67			0.01573	36.5261
1.449	235.89			0.01631	36.4757
1.501	229.33			0.01689	36.4331
1.553	232.56			0.01748	36.4192
1.604	230.67			0.01806	36.4222
1.656	232.56			0.01864	36.4337
1.708	233			0.01922	36.4494
1.759	237.11			0.01981	36.4737
1.811	231.78			0.02039	36.5139
1.863	236.56			0.02097	36.5706
1.915	229.56			0.02155	36.6338
1.966	230.56			0.02214	36.6812
2.018	230.78			0.02272	36.7281
2.07	233.67			0.0233	36.7721
2.122	234.22			0.02388	36.784
2.173	237.89			0.02447	36.7635
2.225	227.67			0.02505	36.7296
2.277	230.33			0.02563	36.7019
2.329	234.67			0.02621	36.6908
2.38	234.33			0.0268	36.6768
2.432	236.11			0.02738	36.6526
2.484	231.11			0.02796	36.621
2.536	237.33			0.02854	36.5827
2.587	234.44			0.02913	36.5452
2.639	230.56			0.02971	36.5063
2.691	233.22			0.03029	36.4815
2.743	237.89			0.03087	36.4851
2.794	25.97			0.03146	36.5048
2.846	25.3			0.03204	36.5374
2.898	25.53			0.03262	36.5799
2.95	26.97			0.0332	36.5831
3.001	237.44			0.03379	36.544
3.053	237.11			0.03437	36.4868
3.105	232.89			0.03495	36.4299
3.157	236.56			0.03553	36.3877
3.208	236.56			0.03612	36.3714
3.26	232.11			0.0367	36.3908
3.312	235.78			0.03728	36.444
3.363	237.44			0.03787	36.5265
3.415	235.22			0.03845	36.6178
3.467	232.22			0.03903	36.6889
3.519	231.78			0.03961	36.7269
3.57	231.22			0.0402	36.7411
3.622	239.89			0.04078	36.7323
3.674	231.78			0.04136	36.7183
3.726	235.67			0.04194	36.7048
3.777	233.11			0.04253	36.6821
3.829	236.56			0.04311	36.6371
3.881	233.44			0.04369	36.5859
3.933	238.56			0.04427	36.5392
3.984	234.22			0.04486	36.5064
4.036	227.44			0.04544	36.4838
4.088	236.33			0.04602	36.4733
4.14	243.78			0.0466	36.4952
4.191	237.22			0.04719	36.5337
4.243	236.56			0.04777	36.5706
4.295	238.67			0.04835	36.5891
4.347	239			0.04893	36.5786
4.398	237.33			0.04952	36.5633
4.45	234.22			0.0501	36.5673
4.502	233			0.05068	36.5895
4.554	229.11			0.05126	36.5933
4.605	238.67			0.05185	36.5669
4.657	229			0.05243	36.5322
4.709	235.44			0.05301	36.5076
4.761	232.44			0.05359	36.4975
4.812	230.11			0.05418	36.5008
4.864	232.33			0.05476	36.5192
4.916	235.67			0.05534	36.5587
4.967	235.33			0.05592	36.6081
5.019	234.33			0.05651	36.66
5.071	234.78			0.05709	36.7244
5.123	232.33			0.05767	36.7837
5.174	229.56			0.05825	36.7977
5.226	234			0.05884	36.7828
5.278	234.89			0.05942	36.7549
5.33	239.22			0.06	36.7151
5.381	234.22			0.06058	36.6625
5.433	231.56			0.06117	36.6118
5.485	232.11			0.06175	36.5786
5.537	231			0.06233	36.5654
5.588	236.22			0.06291	36.5574
5.64	235.11			0.0635	36.5538
5.692	232.89			0.06408	36.5556
5.744	236.44			0.06466	36.5633
5.795	235.78			0.06524	36.5782
5.847	236			0.06583	36.5997
5.899	236.22			0.06641	36.6247
5.951	230.33			0.06699	36.6398
6.002	231.33			0.06757	36.6458
6.054	235			0.06816	36.6495
6.106	231.44			0.06874	36.6454
6.158	230.78			0.06932	36.6346
6.209	234.78			0.0699	36.6187
6.261	232.33			0.07049	36.6088
6.313	238.89			0.07107	36.5991
6.365	23.53			0.07165	36.5899
6.416	232.78			0.07224	36.5808
6.468	230			0.07282	36.5828
6.52	230.44			0.0734	36.5901
6.571	230.89			0.07398	36.6059
6.623	231.78			0.07457	36.6354
6.675	236.56			0.07515	36.671
6.727	234.67			0.07573	36.7096
6.778	230.67			0.07631	36.7564
6.83	237.11			0.0769	36.8112
6.882	233			0.07748	36.8607
6.934	234.22			0.07806	36.8889
6.985	233.56			0.07864	36.8948
7.037	235.22			0.07923	36.8832
7.089	235.67			0.07981	36.8654
7.141	236.33			0.08039	36.8411
7.192	234.22			0.08097	36.8143
7.244	234.11			0.08156	36.7956
7.296	229.89			0.08214	36.7941
7.348	230.44			0.08272	36.8041
7.399	231.11			0.0833	36.828
7.451	230.78			0.08389	36.8596
7.503	240.56			0.08447	36.8884
7.555	235.11			0.08505	36.9071
7.606	235.33			0.08563	36.912
7.658	229.44			0.08622	36.9021
7.71	235.56			0.0868	36.868
7.762	231.78			0.08738	36.8116
7.813	230.78			0.08796	36.7509
7.865	234.56			0.08855	36.6944
7.917	237.11			0.08913	36.6476
7.969	236.78			0.08971	36.6036
8.02	235.11			0.09029	36.5602
8.072	230.33			0.09088	36.5249
8.124	233.11			0.09146	36.5077
8.176	234			0.09204	36.5017
8.227	235.56			0.09262	36.509
8.279	236.11			0.09321	36.5268
8.331	234.56			0.09379	36.562
8.382	230.89			0.09437	36.6159
8.434	231.78			0.09495	36.6663
8.486	230.33			0.09554	36.7099
8.538	234.56			0.09612	36.7327
8.589	30.19			0.0967	36.7401
8.641	29.64			0.09728	36.7415
8.693	25.42			0.09787	36.7345
8.745	25.42			0.09845	36.7172
8.796	27.86			0.09903	36.6952
8.848	28.75			0.09961	36.6739
8.9	25.75			0.1002	36.655
8.952	27.19			0.10078	36.6343
9.003	231.78			0.10136	36.611
9.055	237.78			0.10194	36.5879
9.107	236.56			0.10253	36.5655
9.159	237.22			0.10311	36.5509
9.21	235.33			0.10369	36.5463
9.262	226.67			0.10427	36.5372
9.314	233.22			0.10486	36.5232
9.366	236.22			0.10544	36.5121
9.417	232.56			0.10602	36.5043
9.469	235.44			0.10661	36.4844
9.521	230.67			0.10719	36.4556
9.573	235.11			0.10777	36.4522
9.624	237.89			0.10835	36.4764
9.676	237.11			0.10894	36.5145
9.728	233.67			0.10952	36.5633
9.78	234.89			0.1101	36.6137
9.831	236.56			0.11068	36.6722
9.883	232.56			0.11127	36.7332
9.935	231.56			0.11185	36.7957
9.986	236.22			0.11243	36.8558
10.038	235.67			0.11301	36.8924
10.09	232.89			0.1136	36.8858
10.142	233.11			0.11418	36.8501
10.193	238.11			0.11476	36.807
10.245	230			0.11534	36.7674
10.297	234.67			0.11593	36.7327
10.349	238.22			0.11651	36.6939
10.4	238.78			0.11709	36.6584
10.452	231.44			0.11767	36.6302
10.504	24.75			0.11826	36.6054
10.556	29.53			0.11884	36.5898
10.607	29.42			0.11942	36.5906
10.659	26.75			0.12	36.5909
10.711	26.75			0.12059	36.5956
10.763	234.56			0.12117	36.5939
10.814	229.56			0.12175	36.5658
10.866	231.11			0.12233	36.5358
10.918	238			0.12292	36.5141
10.97	226.11			0.1235	36.5064
11.021	235.56			0.12408	36.5249
11.073	232.56			0.12466	36.546
11.125	234.67			0.12525	36.5574
11.177	232.44			0.12583	36.5622
11.228	234.56			0.12641	36.5633
11.28	234.67			0.12699	36.5489
11.332	234.56			0.12758	36.513
11.384	232.78			0.12816	36.4821
11.435	233.11			0.12874	36.4718
11.487	234.44			0.12932	36.4939
11.539	234.33			0.12991	36.5415
11.59	236.78			0.13049	36.6063
11.642	234			0.13107	36.6684
11.694	236.11			0.13165	36.7202
11.746	233.11			0.13224	36.761
11.797	231.89			0.13282	36.7931
11.849	230			0.1334	36.811
11.901	236.89			0.13398	36.8149
11.953	234.11			0.13457	36.8079
12.004	229.33			0.13515	36.7939
12.056	230.78			0.13573	36.7741
12.108	234.44			0.13631	36.7475
12.16	233.11			0.1369	36.7305
12.211	235			0.13748	36.719
12.263	234.67			0.13806	36.7082
12.315	234.44			0.13864	36.702
12.367	229.67			0.13923	36.6984
12.418	234			0.13981	36.7006
12.47	228.89			0.14039	36.7054
12.522	232.33			0.14098	36.7101
12.574	231.56			0.14156	36.7141
12.625	233.89			0.14214	36.7234
12.677	27.75			0.14272	36.734
12.729	23.86			0.14331	36.7456
12.781	237			0.14389	36.7526
12.832	235.33			0.14447	36.7514
12.884	232.56			0.14505	36.7455
12.936	236.89			0.14564	36.7403
12.988	235.56			0.14622	36.7434
13.039	233.11			0.1468	36.7441
13.091	234.89			0.14738	36.7382
13.143	236.11			0.14797	36.734
13.194	229.89			0.14855	36.7348
13.246	234.11			0.14913	36.7405
13.298	230.33			0.14971	36.7469
13.35	231.22			0.1503	36.7613
13.401	235.67			0.15088	36.7868
13.453	231.67			0.15146	36.8118
13.505	231.56			0.15204	36.8274
13.557	241			0.15263	36.8381
13.608	237.89			0.15321	36.8362
13.66	233.67			0.15379	36.8198
13.712	229.22			0.15437	36.8019
13.764	233.56			0.15496	36.7982
13.815	234.67			0.15554	36.8075
13.867	237.56			0.15612	36.8197
13.919	234.33			0.1567	36.8383
13.971	231.67			0.15729	36.8645
14.022	236.11			0.15787	36.8937
14.074	233.22			0.15845	36.9186
14.126	231.67			0.15903	36.9297
14.178	232.22			0.15962	36.9239
14.229	233.78			0.1602	36.904
14.281	231.78			0.16078	36.8793
14.333	231.44			0.16136	36.8587
14.385	235.11			0.16195	36.8194
14.436	239			0.16253	36.7465
14.488	235.33			0.16311	36.6566
14.54	229			0.16369	36.5736
14.592	233.33			0.16428	36.496
14.643	237.67			0.16486	36.419
14.695	233.78			0.16544	36.3377
14.747	234			0.16602	36.2837
14.799	231.78			0.16661	36.2761
14.85	232.78			0.16719	36.312
14.902	236.11			0.16777	36.3726
14.954	227.22			0.16835	36.4533
15.005	238.56			0.16894	36.5396
15.057	234.44			0.16952	36.6079
15.109	22.97			0.1701	36.6486
15.161	26.3			0.17068	36.6565
15.212	22.97			0.17127	36.6371
15.264	25.86			0.17185	36.6012
15.316	233.56			0.17243	36.5605
15.368	233.44			0.17301	36.522
15.419	233.67			0.1736	36.4831
15.471	231.11			0.17418	36.4493
15.523	230.89			0.17476	36.4358
15.575	234.67			0.17535	36.4224
15.626	230.56			0.17593	36.4057
15.678	233.67			0.17651	36.3971
15.73	232.11			0.17709	36.4052
15.782	233.78			0.17768	36.4122
15.833	231.89			0.17826	36.4092
15.885	235.11			0.17884	36.4054
15.937	231.89			0.17942	36.4006
15.989	229.22			0.18001	36.3901
16.04	230.22			0.18059	36.3782
16.092	232.11			0.18117	36.3717
16.144	233.67			0.18175	36.3667
16.196	237.56			0.18234	36.3637
16.247	233.33			0.18292	36.3662
16.299	233.22			0.1835	36.3858
16.351	235			0.18408	36.425
16.403	234.22			0.18467	36.4809
16.454	232.78			0.18525	36.536
16.506	226.89			0.18583	36.5822
16.558	235.33			0.18641	36.6278
16.609	234.67			0.187	36.6684
16.661	232.11			0.18758	36.6924
16.713	233.33			0.18816	36.6961
16.765	231.78			0.18874	36.683
16.816	231.89			0.18933	36.6642
16.868	235.11			0.18991	36.6413
16.92	232.22			0.19049	31.6156
16.972	237			0.19107	31.5938
17.023	232.56			0.19166	31.5948
17.075	231.78			0.19224	31.6226
17.127	237.67			0.19282	31.6481
17.179	229.67			0.1934	31.6454
17.23	232.67			0.19399	31.6183
17.282	238.44			0.19457	31.5835
17.334	235.67			0.19515	31.5539
17.386	233.67			0.19573	31.544
17.437	23.97			0.19632	31.5567
17.489	28.64			0.1969	31.593
17.541	31.75			0.19748	31.6472
17.593	26.75			0.19806	31.7026
17.644	29.19			0.19865	31.7447
17.696	26.3			0.19923	31.7724
17.748	28.86			0.19981	31.781
17.8	28.08			0.20039	31.7513
17.851	29.19			0.20098	31.6951
17.903	27.64			0.20156	31.6291
17.955	229.89			0.20214	31.5779
18.007	239.78			0.20272	31.547
18.058	236.11			0.20331	31.5474
18.11	234.33			0.20389	31.5786
18.162	235.22			0.20447	31.6172
18.213	236.78			0.20505	31.6465
18.265	233			0.20564	31.676
18.317	235.33			0.20622	31.7077
18.369	232.44			0.2068	31.72
18.42	235.33			0.20738	31.721
18.472	229.44			0.20797	31.7189
18.524	231.78			0.20855	31.7149
18.576	231.11			0.20913	31.7091
18.627	236			0.20972	31.6997
18.679	230.67			0.2103	31.6883
18.731	235.44			0.21088	31.6717
18.783	232.22			0.21146	31.6573
18.834	235.89			0.21205	31.6596
18.886	240.44			0.21263	31.6858
18.938	238.44			0.21321	31.7198
18.99	235			0.21379	31.754
19.041	234.44			0.21438	31.7827
19.093	237.67			0.21496	31.7972
19.145	235.22			0.21554	31.7922
19.197	229.56			0.21612	31.7597
19.248	231.67			0.21671	31.7029
19.3	234.33			0.21729	31.6342
19.352	236.11			0.21787	31.566
19.404	231.56			0.21845	31.5097
19.455	232.33			0.21904	31.4746
19.507	234.67			0.21962	31.4704
19.559	237.11			0.2202	31.4853
19.611	234.22			0.22078	31.5073
19.662	233.78			0.22137	31.5336
19.714	231.11			0.22195	31.5605
19.766	233.33			0.22253	31.5863
19.817	237.89			0.22311	31.6228
19.869	232.67			0.2237	31.6573
19.921	231.33			0.22428	31.6765
19.973	233			0.22486	31.6775
				0.22544	31.6719
				0.22603	31.6796
				0.22661	31.697
				0.22719	31.7115
				0.22777	31.7207
				0.22836	31.7327
				0.22894	31.7565
				0.22952	31.7822
				0.2301	31.7957
				0.23069	31.8173
				0.23127	31.8422
				0.23185	31.8662
				0.23243	31.8813
				0.23302	31.8851
				0.2336	31.8756
				0.23418	31.8593
				0.23476	31.8391
				0.23535	31.7989
				0.23593	31.7297
				0.23651	31.6447
				0.23709	31.5675
				0.23768	31.5205
				0.23826	31.4921
				0.23884	31.4795
				0.23942	31.4766
				0.24001	31.4906
				0.24059	31.5223
				0.24117	31.5636
				0.24175	31.6211
				0.24234	31.6921
				0.24292	31.7515
				0.2435	31.7911
				0.24409	31.8124
				0.24467	31.8233
				0.24525	31.8324
				0.24583	31.8428
				0.24642	31.8539
				0.247	31.8549
				0.24758	31.8522
				0.24816	31.8556
				0.24875	31.8645
				0.24933	31.8661
				0.24991	31.8627
				0.25049	31.8711
				0.25108	31.884
				0.25166	31.8819
				0.25224	31.8506
				0.25282	31.7978
				0.25341	31.7188
				0.25399	31.6373
				0.25457	31.5665
				0.25515	31.5022
				0.25574	31.4504
				0.25632	31.4122
				0.2569	31.3898
				0.25748	31.3826
				0.25807	31.3852
				0.25865	31.4008
				0.25923	31.4303
				0.25981	31.4732
				0.2604	31.5216
				0.26098	31.5705
				0.26156	31.6174
				0.26214	31.6714
				0.26273	31.707
				0.26331	31.7252
				0.26389	31.7282
				0.26447	31.7182
				0.26506	31.7033
				0.26564	31.6895
				0.26622	31.698
				0.2668	31.7214
				0.26739	31.7414
				0.26797	31.7558
				0.26855	31.7667
				0.26913	31.7795
				0.26972	31.7877
				0.2703	31.7927
				0.27088	31.79
				0.27146	31.7702
				0.27205	31.7395
				0.27263	31.6983
				0.27321	31.6378
				0.27379	31.5722
				0.27438	31.5226
				0.27496	31.465
				0.27554	31.4048
				0.27612	31.3598
				0.27671	31.3423
				0.27729	31.3548
				0.27787	31.4011
				0.27846	31.4804
				0.27904	31.5794
				0.27962	31.6855
				0.2802	31.7537
				0.28079	31.7816
				0.28137	31.7905
				0.28195	31.7857
				0.28253	31.7696
				0.28312	31.7451
				0.2837	31.7139
				0.28428	31.6792
				0.28486	31.6492
				0.28545	31.622
				0.28603	31.6016
				0.28661	31.5888
				0.28719	31.5793
				0.28778	31.5747
				0.28836	31.5774
				0.28894	31.5863
				0.28952	31.5957
				0.29011	31.5975
				0.29069	31.5971
				0.29127	31.5908
				0.29185	31.5572
				0.29244	31.5202
				0.29302	31.4886
				0.2936	31.4623
				0.29418	31.4451
				0.29477	31.4442
				0.29535	31.4593
				0.29593	31.4766
				0.29651	31.4966
				0.2971	31.526
				0.29768	31.5672
				0.29826	31.6284
				0.29884	31.734
				0.29943	31.8778
				0.30001	32.0086
				0.30059	32.098
				0.30117	32.1357
				0.30176	32.1363
				0.30234	32.1225
				0.30292	32.0979
				0.3035	32.0563
				0.30409	32.0064
				0.30467	31.9612
				0.30525	31.9317
				0.30583	31.9066
				0.30642	31.8895
				0.307	31.882
				0.30758	31.8736
				0.30816	31.8538
				0.30875	31.8189
				0.30933	31.7621
				0.30991	31.7009
				0.31049	31.6619
				0.31108	31.6294
				0.31166	31.5957
				0.31224	31.5559
				0.31283	31.5163
				0.31341	31.4892
				0.31399	31.4794
				0.31457	31.4864
				0.31516	31.5113
				0.31574	31.561
				0.31632	31.6306
				0.3169	31.6946
				0.31749	31.741
				0.31807	31.7883
				0.31865	31.855
				0.31923	31.9012
				0.31982	31.9397
				0.3204	31.9762
				0.32098	31.968
				0.32156	31.9296
				0.32215	31.883
				0.32273	31.8284
				0.32331	31.7863
				0.32389	31.7753
				0.32448	31.7908
				0.32506	31.8005
				0.32564	31.7704
				0.32622	31.7226
				0.32681	31.6586
				0.32739	31.6035
				0.32797	31.5727
				0.32855	31.5258
				0.32914	31.4544
				0.32972	31.3769
				0.3303	31.3209
				0.33088	31.2997
				0.33147	31.3071
				0.33205	31.3289
				0.33263	31.3641
				0.33321	31.3921
				0.3338	31.4164
				0.33438	31.4479
				0.33496	31.4884
				0.33554	31.5406
				0.33613	31.5955
				0.33671	31.6498
				0.33729	31.6969
				0.33787	31.7283
				0.33846	31.7457
				0.33904	31.7639
				0.33962	31.7777
				0.3402	31.7704
				0.34079	31.7569
				0.34137	31.7434
				0.34195	31.7313
				0.34253	31.7153
				0.34312	31.7033
				0.3437	31.7046
				0.34428	31.7317
				0.34486	31.7737
				0.34545	31.808
				0.34603	31.8137
				0.34661	31.7797
				0.3472	31.7088
				0.34778	31.6202
				0.34836	31.548
				0.34894	31.4836
				0.34953	31.4214
				0.35011	31.3743
				0.35069	31.3565
				0.35127	31.3657
				0.35186	31.4072
				0.35244	31.4863
				0.35302	31.5762
				0.3536	31.6525
				0.35419	31.7142
				0.35477	31.7609
				0.35535	31.7891
				0.35593	31.7968
				0.35652	31.79
				0.3571	31.777
				0.35768	31.765
				0.35826	31.7507
				0.35885	31.7353
				0.35943	31.7236
				0.36001	31.7193
				0.36059	31.7164
				0.36118	31.7123
				0.36176	31.7088
				0.36234	31.7042
				0.36292	31.6998
				0.36351	31.7005
				0.36409	31.6971
				0.36467	31.6778
				0.36525	31.6607
				0.36584	31.6407
				0.36642	31.6019
				0.367	31.5402
				0.36758	31.4703
				0.36817	31.4182
				0.36875	31.3902
				0.36933	31.3838
				0.36991	31.3969
				0.3705	31.4305
				0.37108	31.4775
				0.37166	31.5389
				0.37224	31.6178
				0.37283	31.7017
				0.37341	31.7797
				0.37399	31.8301
				0.37457	31.8378
				0.37516	31.8116
				0.37574	31.7677
				0.37632	31.7197
				0.3769	31.6867
				0.37749	31.6669
				0.37807	31.6534
				0.37865	31.6456
				0.37923	31.6406
				0.37982	31.6418
				0.3804	31.6417
				0.38098	31.6342
				0.38157	31.6119
				0.38215	31.5827
				0.38273	31.5492
				0.38331	31.5286
				0.3839	31.5245
				0.38448	31.5352
				0.38506	31.5558
				0.38564	31.5747
				0.38623	31.5836
				0.38681	31.5867
				0.38739	31.5952
				0.38797	31.6237
				0.38856	31.6699
				0.38914	31.7139
				0.38972	31.7319
				0.3903	31.7265
				0.39089	31.7241
				0.39147	31.7285
				0.39205	31.7324
				0.39263	31.7357
				0.39322	31.7348
				0.3938	31.7393
				0.39438	31.7445
				0.39496	31.7451
				0.39555	31.742
				0.39613	31.7274
				0.39671	31.7126
				0.39729	31.6981
				0.39788	31.6831
				0.39846	31.6744
				0.39904	31.6643
				0.39962	31.6609
				0.40021	31.6541
				0.40079	31.6377
				0.40137	31.6165
				0.40195	31.5965
				0.40254	31.5687
				0.40312	31.5328
				0.4037	31.4971
				0.40428	31.4747
				0.40487	31.4613
				0.40545	31.4602
				0.40603	31.4755
				0.40661	31.4911
				0.4072	31.5055
				0.40778	31.5248
				0.40836	31.5457
				0.40894	31.5673
				0.40953	31.5935
				0.41011	31.6355
				0.41069	31.7099
				0.41127	31.784
				0.41186	31.8251
				0.41244	31.8552
				0.41302	31.8683
				0.4136	31.8687
				0.41419	31.8605
				0.41477	31.8479
				0.41535	31.8367
				0.41594	31.8185
				0.41652	31.7994
				0.4171	31.7878
				0.41768	31.7732
				0.41827	31.7491
				0.41885	31.7066
				0.41943	31.6431
				0.42001	31.5692
				0.4206	31.4972
				0.42118	31.4551
				0.42176	31.4396
				0.42234	31.4408
				0.42293	31.4522
				0.42351	31.4708
				0.42409	31.4979
				0.42467	31.5239
				0.42526	31.5526
				0.42584	31.5811
				0.42642	31.5872
				0.427	31.5814
				0.42759	31.5871
				0.42817	31.5943
				0.42875	36.6048
				0.42933	36.6114
				0.42992	36.6093
				0.4305	36.6077
				0.43108	36.6038
				0.43166	36.5979
				0.43225	36.5954
				0.43283	36.601
				0.43341	36.6093
				0.43399	36.6212
				0.43458	36.6387
				0.43516	36.6534
				0.43574	36.6582
				0.43632	36.6531
				0.43691	36.6498
				0.43749	36.6527
				0.43807	36.662
				0.43865	36.6438
				0.43924	36.596
				0.43982	36.5507
				0.4404	36.512
				0.44098	36.461
				0.44157	36.3941
				0.44215	36.3353
				0.44273	36.2939
				0.44331	36.2794
				0.4439	36.2905
				0.44448	36.3348
				0.44506	36.4368
				0.44564	36.5416
				0.44623	36.6358
				0.44681	36.7091
				0.44739	36.7611
				0.44797	36.7971
				0.44856	36.8143
				0.44914	36.8167
				0.44972	36.8066
				0.45031	36.7948
				0.45089	36.7846
				0.45147	36.7749
				0.45205	36.768
				0.45264	36.7635
				0.45322	36.7501
				0.4538	36.7364
				0.45438	36.7208
				0.45497	36.6998
				0.45555	36.6875
				0.45613	36.6725
				0.45671	36.6443
				0.4573	36.5874
				0.45788	36.505
				0.45846	36.4311
				0.45904	36.3691
				0.45963	36.3377
				0.46021	36.3329
				0.46079	36.3406
				0.46137	36.3581
				0.46196	36.4083
				0.46254	36.4753
				0.46312	36.5572
				0.4637	36.6327
				0.46429	36.6887
				0.46487	36.7224
				0.46545	36.7405
				0.46603	36.7557
				0.46662	36.7661
				0.4672	36.7649
				0.46778	36.7507
				0.46836	36.7222
				0.46895	36.6854
				0.46953	36.6446
				0.47011	36.611
				0.47069	36.5858
				0.47128	36.5665
				0.47186	36.5528
				0.47244	36.5447
				0.47302	36.5371
				0.47361	36.5318
				0.47419	36.5348
				0.47477	36.547
				0.47535	36.5662
				0.47594	36.583
				0.47652	36.6009
				0.4771	36.6198
				0.47768	36.6314
				0.47827	36.636
				0.47885	36.6354
				0.47943	36.6335
				0.48001	36.6353
				0.4806	36.6381
				0.48118	36.64
				0.48176	36.6427
				0.48234	36.6451
				0.48293	36.6478
				0.48351	36.6525
				0.48409	36.66
				0.48468	36.6647
				0.48526	36.668
				0.48584	36.6756
				0.48642	36.6768
				0.48701	36.6743
				0.48759	36.6697
				0.48817	36.663
				0.48875	36.6519
				0.48934	36.6405
				0.48992	36.6337
				0.4905	36.6394
				0.49108	36.651
				0.49167	36.6593
				0.49225	36.6645
				0.49283	36.6619
				0.49341	36.6422
				0.494	36.6078
				0.49458	36.5618
				0.49516	36.5147
				0.49574	36.4743
				0.49633	36.4415
				0.49691	36.4256
				0.49749	36.4187
				0.49807	36.4337
				0.49866	36.469
				0.49924	36.5114
				0.49982	36.5527
				0.5004	36.5887
				0.50099	36.6241
				0.50157	36.6517
				0.50215	36.675
				0.50273	36.6979
				0.50332	36.7318
				0.5039	36.7627
				0.50448	36.7745
				0.50506	36.7682
				0.50565	36.7484
				0.50623	36.7266
				0.50681	36.7059
				0.50739	36.6913
				0.50798	36.6843
				0.50856	36.6699
				0.50914	36.6459
				0.50972	36.6095
				0.51031	36.5702
				0.51089	36.5403
				0.51147	36.5261
				0.51205	36.519
				0.51264	36.5187
				0.51322	36.5182
				0.5138	36.5166
				0.51438	36.5152
				0.51497	36.5138
				0.51555	36.5131
				0.51613	36.5099
				0.51671	36.5196
				0.5173	36.5474
				0.51788	36.5931
				0.51846	36.6499
				0.51905	36.7068
				0.51963	36.7534
				0.52021	36.7938
				0.52079	36.8263
				0.52138	36.8365
				0.52196	36.8358
				0.52254	36.8288
				0.52312	36.8289
				0.52371	36.8354
				0.52429	36.8422
				0.52487	36.8501
				0.52545	36.8557
				0.52604	36.8665
				0.52662	36.8722
				0.5272	36.8698
				0.52778	36.8642
				0.52837	36.8562
				0.52895	36.8455
				0.52953	36.8275
				0.53011	36.8
				0.5307	36.7619
				0.53128	36.7194
				0.53186	36.6762
				0.53244	36.6271
				0.53303	36.5657
				0.53361	36.5013
				0.53419	36.4458
				0.53477	36.4057
				0.53536	36.3884
				0.53594	36.3862
				0.53652	36.419
				0.5371	36.4753
				0.53769	36.548
				0.53827	36.6231
				0.53885	36.6917
				0.53943	36.7455
				0.54002	36.7757
				0.5406	36.7789
				0.54118	36.7615
				0.54176	36.7326
				0.54235	36.7026
				0.54293	36.6867
				0.54351	36.6796
				0.54409	36.6695
				0.54468	36.6568
				0.54526	36.6495
				0.54584	36.66
				0.54642	36.68
				0.54701	36.7001
				0.54759	36.7236
				0.54817	36.7391
				0.54875	36.7336
				0.54934	36.708
				0.54992	36.6657
				0.5505	36.6263
				0.55108	36.5719
				0.55167	36.5031
				0.55225	36.4372
				0.55283	36.3845
				0.55342	36.3451
				0.554	36.3322
				0.55458	36.3458
				0.55516	36.3865
				0.55575	36.4576
				0.55633	36.5524
				0.55691	36.6519
				0.55749	36.7318
				0.55808	36.7877
				0.55866	36.821
				0.55924	36.8351
				0.55982	36.8363
				0.56041	36.8307
				0.56099	36.8307
				0.56157	36.8331
				0.56215	36.8334
				0.56274	36.8347
				0.56332	36.8402
				0.5639	36.849
				0.56448	36.8613
				0.56507	36.8773
				0.56565	36.9034
				0.56623	36.9521
				0.56681	36.9973
				0.5674	37.0212
				0.56798	37.0108
				0.56856	36.9681
				0.56914	36.8916
				0.56973	36.7691
				0.57031	36.6228
				0.57089	36.4924
				0.57147	36.4041
				0.57206	36.356
				0.57264	36.347
				0.57322	36.3635
				0.5738	36.3917
				0.57439	36.4255
				0.57497	36.4662
				0.57555	36.5162
				0.57613	36.5709
				0.57672	36.6363
				0.5773	36.7025
				0.57788	36.7449
				0.57846	36.7614
				0.57905	36.7613
				0.57963	36.76
				0.58021	36.7546
				0.58079	36.743
				0.58138	36.7318
				0.58196	36.7251
				0.58254	36.7154
				0.58312	36.7028
				0.58371	36.6848
				0.58429	36.6607
				0.58487	36.6306
				0.58545	36.5991
				0.58604	36.5821
				0.58662	36.5697
				0.5872	36.5559
				0.58779	36.5292
				0.58837	36.4926
				0.58895	36.4718
				0.58953	36.4447
				0.59012	36.4157
				0.5907	36.4085
				0.59128	36.4402
				0.59186	36.5031
				0.59245	36.5703
				0.59303	36.6182
				0.59361	36.6638
				0.59419	36.7252
				0.59478	36.784
				0.59536	36.824
				0.59594	36.8328
				0.59652	36.8252
				0.59711	36.8115
				0.59769	36.797
				0.59827	36.7787
				0.59885	36.7552
				0.59944	36.7276
				0.60002	36.6964
				0.6006	36.6611
				0.60118	36.6247
				0.60177	36.5899
				0.60235	36.5521
				0.60293	36.5246
				0.60351	36.5053
				0.6041	36.4836
				0.60468	36.4561
				0.60526	36.4399
				0.60584	36.4366
				0.60643	36.423
				0.60701	36.4083
				0.60759	36.4067
				0.60817	36.4287
				0.60876	36.4574
				0.60934	36.491
				0.60992	36.5352
				0.6105	36.5828
				0.61109	36.6244
				0.61167	36.6604
				0.61225	36.6995
				0.61283	36.7363
				0.61342	36.7649
				0.614	36.7832
				0.61458	36.7948
				0.61516	36.7963
				0.61575	36.7862
				0.61633	36.7661
				0.61691	36.742
				0.61749	36.7181
				0.61808	36.7013
				0.61866	36.6979
				0.61924	36.6987
				0.61982	36.6994
				0.62041	36.6974
				0.62099	36.6941
				0.62157	36.6905
				0.62216	36.6823
				0.62274	36.6697
				0.62332	36.6612
				0.6239	36.6552
				0.62449	36.6356
				0.62507	36.6021
				0.62565	36.5785
				0.62623	36.5686
				0.62682	36.5462
				0.6274	36.4909
				0.62798	36.4336
				0.62856	36.3864
				0.62915	36.3563
				0.62973	36.3417
				0.63031	36.3461
				0.63089	36.3702
				0.63148	36.4153
				0.63206	36.4753
				0.63264	36.5455
				0.63322	36.6126
				0.63381	36.6707
				0.63439	36.7205
				0.63497	36.7626
				0.63555	36.7852
				0.63614	36.7816
				0.63672	36.7842
				0.6373	36.792
				0.63788	36.795
				0.63847	36.8023
				0.63905	36.809
				0.63963	36.8068
				0.64021	36.7868
				0.6408	36.754
				0.64138	36.7106
				0.64196	36.6541
				0.64254	36.5831
				0.64313	36.5269
				0.64371	36.4686
				0.64429	36.3913
				0.64487	36.3281
				0.64546	36.2852
				0.64604	36.2644
				0.64662	36.2633
				0.6472	36.2884
				0.64779	36.3425
				0.64837	36.4204
				0.64895	36.5083
				0.64953	36.5767
				0.65012	36.6122
				0.6507	36.6136
				0.65128	36.5897
				0.65186	36.5554
				0.65245	36.5234
				0.65303	36.487
				0.65361	36.4507
				0.65419	36.4205
				0.65478	36.3954
				0.65536	36.3733
				0.65594	36.3482
				0.65652	36.3327
				0.65711	36.328
				0.65769	36.3299
				0.65827	36.3391
				0.65886	36.3498
				0.65944	36.3727
				0.66002	36.4152
				0.6606	36.4542
				0.66119	36.4661
				0.66177	36.4553
				0.66235	36.424
				0.66293	36.387
				0.66352	36.3652
				0.6641	36.3542
				0.66468	36.3474
				0.66526	36.3505
				0.66585	36.3815
				0.66643	36.4169
				0.66701	36.4548
				0.66759	36.4987
				0.66818	36.5469
				0.66876	36.5893
				0.66934	36.6127
				0.66992	36.6193
				0.67051	36.6218
				0.67109	36.6191
				0.67167	36.6164
				0.67225	36.6184
				0.67284	36.6173
				0.67342	36.6099
				0.674	36.6008
				0.67458	36.5922
				0.67517	36.5816
				0.67575	36.5651
				0.67633	36.5463
				0.67691	36.5312
				0.6775	36.5203
				0.67808	36.5061
				0.67866	36.4847
				0.67924	36.4587
				0.67983	36.4301
				0.68041	36.3891
				0.68099	36.3434
				0.68157	36.2989
				0.68216	36.2577
				0.68274	36.2278
				0.68332	36.216
				0.6839	36.2273
				0.68449	36.2626
				0.68507	36.3203
				0.68565	36.4039
				0.68623	36.492
				0.68682	36.5632
				0.6874	36.6188
				0.68798	36.6634
				0.68856	36.6855
				0.68915	36.6749
				0.68973	36.64
				0.69031	36.6003
				0.69089	36.5626
				0.69148	36.5278
				0.69206	36.496
				0.69264	36.4688
				0.69323	36.4408
				0.69381	36.4119
				0.69439	36.3914
				0.69497	36.3755
				0.69556	36.3607
				0.69614	36.3449
				0.69672	36.3407
				0.6973	36.348
				0.69789	36.3498
				0.69847	36.3472
				0.69905	36.336
				0.69963	36.3406
				0.70022	36.3566
				0.7008	36.3774
				0.70138	36.402
				0.70196	36.4363
				0.70255	36.4779
				0.70313	36.5182
				0.70371	36.5479
				0.70429	36.5832
				0.70488	36.616
				0.70546	36.6385
				0.70604	36.6612
				0.70662	36.6741
				0.70721	36.6696
				0.70779	36.6556
				0.70837	36.6375
				0.70895	36.6225
				0.70954	36.6095
				0.71012	36.6043
				0.7107	36.6058
				0.71128	36.608
				0.71187	36.6038
				0.71245	36.5984
				0.71303	36.5868
				0.71361	36.5704
				0.7142	36.5455
				0.71478	36.5138
				0.71536	36.4761
				0.71594	36.4196
				0.71653	36.3629
				0.71711	36.3133
				0.71769	36.2821
				0.71827	36.2753
				0.71886	36.2733
				0.71944	36.2729
				0.72002	36.2784
				0.7206	36.3059
				0.72119	36.3541
				0.72177	36.418
				0.72235	36.4871
				0.72293	36.5485
				0.72352	36.5991
				0.7241	36.6388
				0.72468	36.6563
				0.72526	36.6579
				0.72585	36.6503
				0.72643	36.6248
				0.72701	36.5944
				0.7276	36.5681
				0.72818	36.5428
				0.72876	36.5229
				0.72934	36.5074
				0.72993	36.4937
				0.73051	36.4861
				0.73109	36.4844
				0.73167	36.4809
				0.73226	36.4788
				0.73284	36.4671
				0.73342	36.4467
				0.734	36.4312
				0.73459	36.4388
				0.73517	36.4606
				0.73575	36.4613
				0.73633	36.4527
				0.73692	36.4282
				0.7375	36.3811
				0.73808	36.3379
				0.73866	36.3286
				0.73925	36.375
				0.73983	36.439
				0.74041	36.4903
				0.74099	36.5329
				0.74158	36.5789
				0.74216	36.619
				0.74274	36.6453
				0.74332	36.6584
				0.74391	36.6644
				0.74449	36.6681
				0.74507	36.6693
				0.74565	36.6709
				0.74624	36.6674
				0.74682	36.6556
				0.7474	36.6373
				0.74798	36.6192
				0.74857	36.6063
				0.74915	36.595
				0.74973	36.579
				0.75031	36.564
				0.7509	36.5482
				0.75148	36.5307
				0.75206	36.5115
				0.75264	36.4802
				0.75323	36.4348
				0.75381	36.3804
				0.75439	36.3354
				0.75497	36.3165
				0.75556	36.3059
				0.75614	36.299
				0.75672	36.3086
				0.7573	36.3336
				0.75789	36.372
				0.75847	36.4267
				0.75905	36.4895
				0.75963	36.5524
				0.76022	36.6048
				0.7608	36.6385
				0.76138	36.661
				0.76197	36.6701
				0.76255	36.6568
				0.76313	36.6382
				0.76371	36.6275
				0.7643	36.6178
				0.76488	36.6059
				0.76546	36.5951
				0.76604	36.5972
				0.76663	36.5973
				0.76721	36.5881
				0.76779	36.579
				0.76837	36.57
				0.76896	36.5493
				0.76954	36.5127
				0.77012	36.4664
				0.7707	36.4213
				0.77129	36.3899
				0.77187	36.3848
				0.77245	36.4103
				0.77303	36.433
				0.77362	36.4432
				0.7742	36.4342
				0.77478	36.4093
				0.77536	36.3842
				0.77595	36.3637
				0.77653	36.3642
				0.77711	36.3909
				0.77769	36.4443
				0.77828	36.5109
				0.77886	36.5759
				0.77944	36.6331
				0.78002	36.6734
				0.78061	36.6974
				0.78119	36.7107
				0.78177	36.7134
				0.78235	36.701
				0.78294	36.6846
				0.78352	36.6638
				0.7841	36.6387
				0.78468	36.6093
				0.78527	36.5782
				0.78585	36.5549
				0.78643	36.5288
				0.78701	36.4997
				0.7876	36.4843
				0.78818	36.476
				0.78876	36.4627
				0.78934	36.4324
				0.78993	36.393
				0.79051	36.3593
				0.79109	36.3336
				0.79167	36.3001
				0.79226	36.269
				0.79284	36.2492
				0.79342	36.2479
				0.794	36.2696
				0.79459	36.3159
				0.79517	36.3829
				0.79575	36.4424
				0.79634	36.5091
				0.79692	36.5772
				0.7975	36.6358
				0.79808	36.6887
				0.79867	36.7282
				0.79925	36.7557
				0.79983	36.7625
				0.80041	36.7388
				0.801	36.7008
				0.80158	36.6628
				0.80216	36.6298
				0.80274	36.6068
				0.80333	36.5939
				0.80391	36.587
				0.80449	36.5837
				0.80507	36.5837
				0.80566	36.5867
				0.80624	36.5786
				0.80682	36.5648
				0.8074	36.5649
				0.80799	36.559
				0.80857	36.5469
				0.80915	36.5316
				0.80973	36.5141
				0.81032	36.4873
				0.8109	36.4538
				0.81148	36.4279
				0.81206	36.4224
				0.81265	36.4413
				0.81323	36.4781
				0.81381	36.5383
				0.81439	36.613
				0.81498	36.6824
				0.81556	36.7314
				0.81614	36.7554
				0.81672	36.7623
				0.81731	36.7672
				0.81789	36.7814
				0.81847	36.8019
				0.81905	36.8136
				0.81964	36.8162
				0.82022	36.804
				0.8208	36.782
				0.82138	36.7601
				0.82197	36.7442
				0.82255	36.7225
				0.82313	36.6824
				0.82371	36.636
				0.8243	36.5877
				0.82488	36.5318
				0.82546	36.4897
				0.82604	36.4544
				0.82663	36.4226
				0.82721	36.4005
				0.82779	36.379
				0.82837	36.3544
				0.82896	36.3334
				0.82954	36.3227
				0.83012	36.3342
				0.83071	36.3776
				0.83129	36.4671
				0.83187	36.5794
				0.83245	36.6884
				0.83304	36.761
				0.83362	36.7878
				0.8342	36.7747
				0.83478	36.7444
				0.83537	36.7148
				0.83595	36.6764
				0.83653	36.6317
				0.83711	36.5716
				0.8377	36.5072
				0.83828	36.4514
				0.83886	36.4087
				0.83944	36.3907
				0.84003	36.3934
				0.84061	36.4097
				0.84119	36.4356
				0.84177	36.471
				0.84236	36.5042
				0.84294	36.537
				0.84352	36.5645
				0.8441	36.5843
				0.84469	36.6014
				0.84527	36.6178
				0.84585	36.6307
				0.84643	36.628
				0.84702	36.6136
				0.8476	36.5938
				0.84818	36.5678
				0.84876	36.5346
				0.84935	36.486
				0.84993	36.4434
				0.85051	36.4309
				0.85109	36.4517
				0.85168	36.5039
				0.85226	36.5895
				0.85284	36.6833
				0.85342	36.7603
				0.85401	36.8088
				0.85459	36.8329
				0.85517	36.8349
				0.85575	36.8173
				0.85634	36.7913
				0.85692	36.7634
				0.8575	36.737
				0.85808	36.7178
				0.85867	36.7081
				0.85925	36.7004
				0.85983	36.6886
				0.86041	36.6727
				0.861	36.6515
				0.86158	36.629
				0.86216	36.6009
				0.86274	36.5592
				0.86333	36.5263
				0.86391	36.5069
				0.86449	36.4776
				0.86508	36.4492
				0.86566	36.4275
				0.86624	36.4181
				0.86682	36.4219
				0.86741	36.4386
				0.86799	36.4675
				0.86857	36.5112
				0.86915	36.5596
				0.86974	36.5969
				0.87032	36.6474
				0.8709	36.7078
				0.87148	36.7531
				0.87207	36.7808
				0.87265	36.7772
				0.87323	36.7417
				0.87381	36.6867
				0.8744	36.627
				0.87498	36.5663
				0.87556	36.5122
				0.87614	36.4873
				0.87673	36.4895
				0.87731	36.4997
				0.87789	36.4992
				0.87847	36.4896
				0.87906	36.4718
				0.87964	36.4657
				0.88022	36.4705
				0.8808	36.4772
				0.88139	36.4754
				0.88197	36.4593
				0.88255	36.4395
				0.88313	36.4281
				0.88372	36.4236
				0.8843	36.4224
				0.88488	36.4322
				0.88546	36.4619
				0.88605	36.5137
				0.88663	36.5633
				0.88721	36.6098
				0.88779	36.6567
				0.88838	36.6999
				0.88896	36.7554
				0.88954	36.8077
				0.89012	36.8449
				0.89071	36.8644
				0.89129	36.8712
				0.89187	36.8727
				0.89245	36.8696
				0.89304	36.8485
				0.89362	36.818
				0.8942	36.7926
				0.89478	36.778
				0.89537	36.7675
				0.89595	36.7488
				0.89653	36.735
				0.89711	36.728
				0.8977	36.717
				0.89828	36.708
				0.89886	36.6952
				0.89945	36.676
				0.90003	36.6421
				0.90061	36.5999
				0.90119	36.5596
				0.90178	36.5296
				0.90236	36.5021
				0.90294	36.482
				0.90352	36.4706
				0.90411	36.4729
				0.90469	36.4972
				0.90527	36.5373
				0.90585	36.6082
				0.90644	36.6863
				0.90702	36.7546
				0.9076	36.8114
				0.90818	36.8339
				0.90877	36.8232
				0.90935	36.7917
				0.90993	36.7537
				0.91051	36.7141
				0.9111	36.6811
				0.91168	36.6581
				0.91226	36.6494
				0.91284	36.6499
				0.91343	36.6611
				0.91401	36.6797
				0.91459	36.6981
				0.91517	36.7111
				0.91576	36.7105
				0.91634	36.7033
				0.91692	36.6896
				0.9175	36.6565
				0.91809	36.6154
				0.91867	36.5725
				0.91925	36.5284
				0.91983	36.48
				0.92042	36.4297
				0.921	36.3846
				0.92158	36.3536
				0.92216	36.3413
				0.92275	36.348
				0.92333	36.3701
				0.92391	36.4185
				0.92449	36.4841
				0.92508	36.5534
				0.92566	36.6338
				0.92624	36.7047
				0.92682	36.7587
				0.92741	36.8083
				0.92799	36.8731
				0.92857	36.9375
				0.92915	36.9399
				0.92974	36.8913
				0.93032	36.8338
				0.9309	36.7886
				0.93148	36.759
				0.93207	36.7471
				0.93265	36.7443
				0.93323	36.7442
				0.93382	36.7462
				0.9344	36.7538
				0.93498	36.7613
				0.93556	36.7596
				0.93615	36.7541
				0.93673	36.7549
				0.93731	36.751
				0.93789	36.7346
				0.93848	36.698
				0.93906	36.6156
				0.93964	36.5303
				0.94022	36.4663
				0.94081	36.4294
				0.94139	36.4159
				0.94197	36.4228
				0.94255	36.453
				0.94314	36.5082
				0.94372	36.5807
				0.9443	36.6595
				0.94488	36.7315
				0.94547	36.785
				0.94605	36.8173
				0.94663	36.8331
				0.94721	36.8338
				0.9478	36.8199
				0.94838	36.7932
				0.94896	36.7548
				0.94954	36.7171
				0.95013	36.6965
				0.95071	36.7038
				0.95129	36.7132
				0.95187	36.702
				0.95246	36.675
				0.95304	36.642
				0.95362	36.6114
				0.9542	36.5863
				0.95479	36.566
				0.95537	36.5524
				0.95595	36.5387
				0.95653	36.5161
				0.95712	36.4805
				0.9577	36.4363
				0.95828	36.388
				0.95886	36.3377
				0.95945	36.3205
				0.96003	36.3251
				0.96061	36.3361
				0.96119	36.364
				0.96178	36.4257
				0.96236	36.4985
				0.96294	36.5726
				0.96352	36.6402
				0.96411	36.6941
				0.96469	36.7358
				0.96527	36.7603
				0.96585	36.7694
				0.96644	36.7568
				0.96702	36.7299
				0.9676	36.7039
				0.96819	36.6823
				0.96877	36.6661
				0.96935	36.6484
				0.96993	36.639
				0.97052	36.6436
				0.9711	36.6507
				0.97168	36.6451
				0.97226	36.6326
				0.97285	36.6106
				0.97343	36.596
				0.97401	36.5958
				0.97459	36.5841
				0.97518	36.5524
				0.97576	36.5139
				0.97634	36.4952
				0.97692	36.5018
				0.97751	36.5239
				0.97809	36.5566
				0.97867	36.5926
				0.97925	36.6216
				0.97984	36.6394
				0.98042	36.648
				0.981	36.6507
				0.98158	36.6581
				0.98217	36.6748
				0.98275	36.7052
				0.98333	36.7389
				0.98391	36.7711
				0.9845	36.8023
				0.98508	36.836
				0.98566	36.8685
				0.98624	36.8825
				0.98683	36.8812
				0.98741	36.8829
				0.98799	36.8915
				0.98857	36.9013
				0.98916	36.9013
				0.98974	36.8939
				0.99032	36.8869
				0.9909	36.8698
				0.99149	36.8107
				0.99207	36.7268
				0.99265	36.6397
				0.99323	36.5597
				0.99382	36.4816
				0.9944	36.4237
				0.99498	36.378
				0.99556	36.3322
				0.99615	36.2996
				0.99673	36.2825
				0.99731	36.2785
				0.99789	36.2884
				0.99848	36.3171
				0.99906	36.3651
				0.99964	36.4228
				1.00022	36.4809
				1.00081	36.5476
				1.00139	36.6271
				1.00197	36.6938
				1.00256	36.7228
				1.00314	36.7157
				1.00372	36.691
				1.0043	36.6649
				1.00489	36.6436
				1.00547	36.6326
				1.00605	36.6286
				1.00663	36.6222
				1.00722	36.6089
				1.0078	36.5901
				1.00838	36.5646
				1.00896	36.5282
				1.00955	36.4883
				1.01013	36.4614
				1.01071	36.438
				1.01129	36.4013
				1.01188	36.3471
				1.01246	36.2903
				1.01304	36.2439
				1.01362	36.2157
				1.01421	36.2072
				1.01479	36.2151
				1.01537	36.2426
				1.01595	36.3026
				1.01654	36.3919
				1.01712	36.4912
				1.0177	36.5858
				1.01828	36.6606
				1.01887	36.7097
				1.01945	36.7357
				1.02003	36.7389
				1.02061	36.7245
				1.0212	36.7002
				1.02178	36.6826
				1.02236	36.6649
				1.02294	36.6396
				1.02353	36.5983
				1.02411	36.5472
				1.02469	36.4956
				1.02527	36.4542
				1.02586	36.4249
				1.02644	36.4064
				1.02702	36.4041
				1.0276	36.4163
				1.02819	36.4332
				1.02877	36.4472
				1.02935	36.4445
				1.02993	36.4269
				1.03052	36.4077
				1.0311	36.3988
				1.03168	36.3792
				1.03226	36.3582
				1.03285	36.3398
				1.03343	36.3331
				1.03401	36.336
				1.03459	36.3445
				1.03518	36.3721
				1.03576	36.4074
				1.03634	36.4636
				1.03693	36.5305
				1.03751	36.5969
				1.03809	36.651
				1.03867	36.6629
				1.03926	36.6417
				1.03984	36.5965
				1.04042	36.5405
				1.041	36.4972
				1.04159	36.4612
				1.04217	36.4193
				1.04275	36.3967
				1.04333	36.3953
				1.04392	36.4025
				1.0445	36.4092
				1.04508	36.4116
				1.04566	36.4076
				1.04625	36.3864
				1.04683	36.3513
				1.04741	36.3139
				1.04799	36.2802
				1.04858	36.2657
				1.04916	36.2552
				1.04974	36.2471
				1.05032	36.2294
				1.05091	36.2023
				1.05149	36.1776
				1.05207	36.188
				1.05265	36.2536
				1.05324	36.3312
				1.05382	36.4043
				1.0544	36.4756
				1.05498	36.5347
				1.05557	36.5606
				1.05615	36.5613
				1.05673	36.5547
				1.05731	36.5479
				1.0579	36.5398
				1.05848	36.5218
				1.05906	36.4964
				1.05964	36.4688
				1.06023	36.4423
				1.06081	36.4237
				1.06139	36.4118
				1.06197	36.4082
				1.06256	36.4135
				1.06314	36.4275
				1.06372	36.4437
				1.0643	36.4411
				1.06489	36.4192
				1.06547	36.399
				1.06605	36.3789
				1.06663	36.3435
				1.06722	36.2999
				1.0678	36.2486
				1.06838	36.199
				1.06896	36.1662
				1.06955	36.1521
				1.07013	36.1587
				1.07071	36.1845
				1.0713	36.2244
				1.07188	36.276
				1.07246	36.3418
				1.07304	36.3974
				1.07363	36.4657
				1.07421	36.5551
				1.07479	36.6459
				1.07537	36.7171
				1.07596	36.7465
				1.07654	36.7486
				1.07712	36.7409
				1.0777	36.7221
				1.07829	36.6929
				1.07887	36.6576
				1.07945	36.6223
				1.08003	36.5867
				1.08062	36.5585
				1.0812	36.5397
				1.08178	36.5206
				1.08236	36.4873
				1.08295	36.4394
				1.08353	36.3863
				1.08411	36.3361
				1.08469	36.2894
				1.08528	36.2632
				1.08586	36.2596
				1.08644	36.26
				1.08702	36.26
				1.08761	36.2663
				1.08819	36.2854
				1.08877	36.3126
				1.08935	36.344
				1.08994	36.3914
				1.09052	36.4451
				1.0911	36.483
				1.09168	36.499
				1.09227	36.5006
				1.09285	36.4784
				1.09343	36.4443
				1.09401	36.4172
				1.0946	36.3893
				1.09518	36.3565
				1.09576	36.3166
				1.09634	36.2892
				1.09693	36.2786
				1.09751	36.2787
				1.09809	36.2727
				1.09867	36.2558
				1.09926	36.2411
				1.09984	36.2323
				1.10042	36.23
				1.101	36.2304
				1.10159	36.2349
				1.10217	36.2283
				1.10275	36.2139
				1.10333	36.2029
				1.10392	36.1908
				1.1045	36.1814
				1.10508	36.1853
				1.10567	36.2027
				1.10625	36.2267
				1.10683	36.249
				1.10741	36.2704
				1.108	36.2977
				1.10858	36.3485
				1.10916	36.4235
				1.10974	36.5001
				1.11033	36.5663
				1.11091	36.6142
				1.11149	36.6457
				1.11207	36.6687
				1.11266	36.6699
				1.11324	36.6456
				1.11382	36.6096
				1.1144	36.5768
				1.11499	36.5486
				1.11557	36.5214
				1.11615	36.5115
				1.11673	36.5265
				1.11732	36.5538
				1.1179	36.582
				1.11848	36.6011
				1.11906	36.613
				1.11965	36.6229
				1.12023	36.6308
				1.12081	36.6216
				1.12139	36.5902
				1.12198	36.5366
				1.12256	36.4732
				1.12314	36.4197
				1.12372	36.3731
				1.12431	36.3295
				1.12489	36.3026
				1.12547	36.3048
				1.12605	36.3349
				1.12664	36.3817
				1.12722	36.4273
				1.1278	36.4847
				1.12838	36.5514
				1.12897	36.5954
				1.12955	36.6212
				1.13013	36.6302
				1.13071	36.6127
				1.1313	36.5672
				1.13188	36.508
				1.13246	36.4474
				1.13304	36.3934
				1.13363	36.3563
				1.13421	36.3386
				1.13479	36.3291
				1.13537	36.3164
				1.13596	36.3037
				1.13654	36.301
				1.13712	36.3097
				1.1377	36.3208
				1.13829	36.3266
				1.13887	36.3219
				1.13945	36.3091
				1.14004	36.2963
				1.14062	36.284
				1.1412	36.2586
				1.14178	36.2493
				1.14237	36.2558
				1.14295	36.2733
				1.14353	36.2968
				1.14411	36.3248
				1.1447	36.3668
				1.14528	36.4317
				1.14586	36.5122
				1.14644	36.5891
				1.14703	36.6501
				1.14761	36.6827
				1.14819	36.6752
				1.14877	36.6388
				1.14936	36.5834
				1.14994	36.5309
				1.15052	36.4885
				1.1511	36.4579
				1.15169	36.4348
				1.15227	36.4264
				1.15285	36.422
				1.15343	36.4114
				1.15402	36.3903
				1.1546	36.363
				1.15518	36.3509
				1.15576	36.342
				1.15635	36.3414
				1.15693	36.3336
				1.15751	36.3181
				1.15809	36.3068
				1.15868	36.3045
				1.15926	36.3173
				1.15984	36.3423
				1.16042	36.3778
				1.16101	36.4179
				1.16159	36.4571
				1.16217	36.4926
				1.16275	36.5277
				1.16334	36.5421
				1.16392	36.5451
[truncated: 32,334 more rows]
