# Supplementary material for: Single-exonuclease nanocircuits reveal the RNA degradation dynamics of PNPase and demonstrate potential for RNA sequencing
Source: Nat Commun. 2023 Feb 1;14:552. doi: 10.1038/s41467-023-36278-6 (PMC9892577; doi:10.1038/s41467-023-36278-6)
Supplement: Supplementary file 4 — Source data [file 41467_2023_36278_MOESM4_ESM.zip › Source Data/Fig.2/Fig2-b-dwelltime distribution.xlsx]

## Sheet: Sheet1
-0.02803	1.5956	1.72954	1.07081	0.91444	1.57863	1.10822	2.46816	1.15761	1.97302
1.30216	1.28841	1.31622	0.49	0.277	1.25994	-0.04442	2.19213	1.03476	1.51879
1.08961	2.28239	1.57803	2.8861	1.32948	2.19498	1.44315	1.45442	1.69549	1.80353
2.04562	2.06429	1.21958	1.49917	1.92577	1.24045	1.35552	1.81603	0.52288	1.72869
1.72728	2.33128	1.74865	1.24174	1.40749	2.39812	1.92433	2.02923	1.2374	2.49553
1.42171	2.07349	1.59713	1.44261	1.46489	1.80424	1.36473	1.93295	1.69396	1.07717
1.31767	2.16649	2.12832	2.0701	1.41711	1.71277	1.65288	2.00925	1.76254	0.76462
1.55366	1.85553	1.5655	2.60085	2.18696	1.90271	0.81822	1.5996	1.70451	2.10021
1.1555	2.87607	2.15313	2.00651	1.50581	1.16541	1.30998	2.08437	1.45838	2.41789
1.19766	2.22545	1.95883	2.09413	1.37503	2.23341	0.83507	1.94851	0.92262	2.0492
0.83175	2.27272	1.72925	2.05088	0.76202	2.59008	1.68921	2.68	1.84477	2.36668
0.2888	0.948	1.01117	2.15366	1.65953	2.19833	1.24945	1.4271	1.59941	1.55323
0.74473	2.22244	1.77991	2.48696	1.79382	2.38772	1.23827	2.51165	1.15656	2.16859
1.1786	1.91517	0.273	1.73276	-0.18064	2.50314	1.94019	2.25047	1.75862	2.12119
1.88784	1.0663	1.78883	2.20801	0.40393	2.59046	1.79225	2.09823	1.37471	2.10899
1.84348	-0.64648	1.38849	2.45046	1.15813	1.72059	1.33265	1.4407	0.58002	2.56452
1.99675	2.54383	1.49097	2.51293	2.05991	1.76215	1.64799	-0.91532	0.81822	2.10004
1.07653	2.46315	1.86633	2.08591	1.53865	1.59789	0.24818	2.39098	0.49965	0.83064
1.68503	1.83957	1.36668	2.41901	1.40334	1.72016	1.31803	2.43184	1.51742	2.60994
1.20384	2.28255	1.40304	2.3323	1.71944	2.00256	1.32092	2.24767	1.66755	2.86665
1.99515	1.40896	1.14591	1.7253	1.34848	1.81047	1.54942	2.90621	1.30216	1.59675
1.41855	1.3804	1.82639	2.05919	2.09516	2.80971	1.88735	1.62069	2.114	1.72855
1.42653	1.05846	1.42399	1.70183	1.77953	2.15281	1.53668	2.11907	0.66771	2.79321
0.12607	0.39491	0.86899	1.71394	1.63403	1.42056	1.65572	1.84821	1.62625	2.0726
1.4464	1.81615	1.78327	1.88026	1.97526	1.63368	1.28996	2.55467	2.19372	1.40925
0.97677	1.91158	1.22094	2.11033	1.22903	1.02562	1.81453	2.12781	1.20242	1.75532
1.32948	1.74945	1.40601	2.39214	1.24476	1.64287	1.60675	2.68033	1.53183	2.24269
1.37883	1.43409	1.87325	1.39248	1.30291	0.72672	1.50132	1.19575	1.14104	2.06533
1.80365	1.94561	1.85919	2.42182	1.86303	2.35539	0.50203	2.64093	0.80778	1.75783
1.86715	1.92118	1.34064	1.45495	1.17154	1.85204	0.75941	2.64079	1.3202	2.30392
0.63051	2.53594	1.25994	1.56796	1.56407	1.92595	1.30028	2.06862	-0.36248	1.86468
1.52983	1.49	1.56999	1.54169	2.2572	2.03933	0.98073	2.57429	1.43019	2.20904
1.53974	2.24937	1.25661	2.50543	1.39491	2.00113	1.48583	1.37344	1.56734	2.12119
1.8619	2.35807	1.36048	1.63752	0.94969	0.87906	1.54493	2.29781	1.67875	2.167
1.89289	1.91278	1.12437	1.99659	0.90703	1.32272	1.1502	2.12051	0.2308	1.87657
1.88823	2.29641	2.13084	2.15403	1.26035	2.16643	1.82763	0.333	2.01628	1.09992
1.17357	0.32948	1.73747	1.27099	1.79984	2.14667	1.49989	0.68206	1.36538	1.54899
1.49195	2.08461	1.95533	1.59484	1.2738	2.06662	1.28841	1.06695	1.718	1.71233
2.1133	1.72059	1.91121	2.33593	1.24001	2.59195	2.16043	2.31512	2.04481	1.95206
1.48755	1.2259	1.25326	0.46229	1.62177	1.98324	1.74513	1.11637	1.61524	1.52581
1.33822	1.10468	0.26896	0.40689	1.9263	2.38375	1.46849	1.57584	2.05289	2.48664
0.74064	2.1465	0.59751	1.96955	1.36015	1.96394	1.16643	2.20605	1.3427	1.83672
1.31035	1.62874	1.58495	2.42225	1.61414	2.71641	0.92442	1.39248	1.56138	1.3478
1.12663	2.32031	1.20853	1.91103	1.00375	2.13117	0.70198	1.45548	1.81661	1.90666
1.65622	1.75677	1.89008	1.78637	1.01336	2.0584	1.21317	2.72162	1.23257	1.82436
1.33579	1.69152	1.7477	1.91103	1.24818	2.03323	-0.32906	2.38667	0.91627	1.02845
1.4568	1.93585	0.90234	1.86055	1.52872	2.35108	0.97677	2.37116	1.1029	1.49774
1.62874	1.26447	2.29709	1.64934	2.03204	2.48826	1.21455	2.64101	1.56221	1.1555
1.88264	2.14354	1.28451	2.26209	1.35084	1.96915	1.16334	2.38947	0.67733	1.74838
0.91901	1.16643	1.30776	2.04379	1.66479	1.75677	1.44721	2.03274	1.54579	2.10699
-0.34545	1.56221	1.63804	0.99773	1.57584	2.80579	0.09691	1.18009	1.00525	1.96655
1.86396	2.45294	1.13994	1.15708	1.18897	1.4271	0.33649	1.85992	1.11522	2.37487
1.47813	1.25241	1.52536	2.34321	-0.2833	1.12153	0.169	1.4531	1.10646	2.08869
1.40124	2.06907	-0.52997	1.273	1.75266	2.19728	1.9414	-0.10721	-0.09766	2.28376
0.96549	2.26778	1.48038	2.55099	1.25368	1.82073	1.98175	1.87737	1.58593	1.08405
0.61798	1.1394	0.02491	1.727	1.81396	2.16895	0.58002	2.60695	1.5025	1.34713
0.24818	1.71786	1.27179	2.75163	1.14375	1.87254	0.01043	2.24053	1.5285	2.06448
1.19092	2.49245	1.32807	2.00584	1.88244	2.57799	0.81477	2.40325	1.39431	2.31242
0.86592	2.20067	1.51581	2.58316	1.90252	2.10728	1.27058	1.82953	0.582	2.41916
2.32096	2.12787	1.00822	1.25619	1.86241	2.333	1.70153	1.11173	-0.48167	2.43094
1.7954	2.07087	1.03546	1.74091	1.75664	2.18208	1.33544	0.45969	0.26488	2.19948
1.786	2.22595	1.36343	1.2888	1.28918	1.5347	1.08838	1.82447	1.76939	1.73359
1.33405	1.92657	1.80766	2.49627	0.82616	2.46849	1.56283	2.02923	1.23213	0.90889
1.47963	2.62359	2.11844	2.79953	0.71087	1.0119	0.23521	1.85857	1.69897	1.29227
1.30478	2.18362	1.73038	2.16074	1.14429	2.67726	0.78735	1.855	1.74486	0.93593
1.61101	2.63398	1.3478	2.80284	0.75809	1.18994	1.35352	2.5526	1.79805	2.18814
1.48336	1.16849	1.53139	1.34372	2.03871	2.2157	1.74878	2.26295	0.97994	1.86272
1.23521	2.55812	0.94715	1.89921	1.72331	1.89095	1.4963	2.53893	1.10409	1.55806
1.39764	1.76772	1.9529	1.63821	1.74146	0.96056	1.273	1.88608	1.54771	2.3616
2.03774	1.82016	1.21271	1.99155	1.21593	1.39854	1.4499	0.32236	0.57604	-0.01223
0.72102	1.39945	1.64561	2.61005	1.46203	1.88891	1.21271	2.64794	1.51258	-0.05285
-0.08832	2.28973	1.64424	2.2503	1.37471	1.44829	2.06914	1.24775	1.62195	1.05912
0.96221	1.9897	0.60879	1.97764	1.74513	2.61899	2.09781	2.09218	1.26611	2.83139
1.29381	1.72714	2.01153	1.47838	-0.03615	1.08281	1.57664	1.84531	0.74743	1.2722
0.74743	1.59675	0.8438	2.05482	1.99894	1.1555	1.84066	2.38957	0.65622	1.70955
1.63769	2.35289	1.81913	1.96131	1.77436	2.61489	0.53843	1.58769	1.42313	1.65986
1.3712	1.52152	1.68112	2.40334	1.53602	2.08795	1.94936	2.17109	0.51374	2.16406
1.1786	1.53006	1.80766	1.60093	-0.02006	2.06991	-0.36248	1.32056	0.73926	0.22185
1.7577	2.33722	1.44424	0.73789	0.41855	0.82278	1.47511	2.45914	1.95416	2.15323
1.46047	1.79528	2.18089	1.91001	1.03823	1.99606	0.63925	1.91241	1.33926	1.1158
0.82953	1.01336	0.91991	2.35486	1.16074	2.06959	0.86797	1.17256	1.19334	2.30773
1.3585	2.53239	1.68627	1.75439	1.14806	1.99492	1.8107	2.05429	0.53183	2.52025
1.72771	2.37699	1.82942	2.07451	1.15074	2.1084	0.03892	1.25199	1.53646	1.99232
1.51604	-0.06145	1.63925	1.23914	1.45469	0.76978	1.80613	1.98238	1.16592	2.3683
1.201	2.06089	0.00301	1.95391	0.58593	2.43771	1.64527	2.15344	0.29266	2.14817
0.92172	2.12781	2.01043	1.56979	0.64098	2.53006	1.6751	0.79829	1.06109	1.74009
0.60131	1.58847	1.84531	2.32973	0.60507	2.27304	1.73415	1.99308	1.36147	2.28278
0.25661	1.8079	1.32736	1.91755	1.63908	2.32902	1.50487	2.70788	1.62267	1.30291
1.40896	1.55133	1.23345	2.26031	1.43298	1.91103	0.67415	1.94476	1.13334	2.58634
1.80092	1.39522	1.86582	2.00428	1.18455	1.70822	1.79225	1.04914	1.66282	1.90806
1.8654	2.55935	1.98629	1.84703	1.7405	2.41494	1.75664	1.48558	1.42879	2.24467
1.03337	1.8973	2.0319	2.08418	1.87936	2.29827	2.09848	1.52783	-0.39869	2.11109
2.39135	2.38493	1.19334	1.37184	0.5618	2.82481	1.52152	2.50416	1.18701	2.82371
1.90982	0.25241	-0.45939	1.65953	1.91186	2.14098	0.82841	0.87506	1.05978	2.66474
2.25144	1.84011	0.87906	2.388	1.52038	1.78414	0.99009	1.51742	1.03337	1.94681
2.17322	0.33649	1.96809	1.95037	2.12403	2.32612	1.89472	2.22653	-0.45939	2.45669
0.84272	1.25869	2.2168	2.12961	1.13223	2.14945	1.73816	2.24801	1.01043	2.5415
1.37407	2.26562	1.92037	2.30687	1.35784	1.78711	1.87697	1.77677	1.80754	2.18907
1.98598	1.79078	-0.14764	1.80092	2.1133	1.91047	1.42228	2.24574	1.08031	2.63468
1.12719	0.82616	0.9463	2.10857	1.49798	1.94011	1.22455	2.46574	1.69457	2.39516
1.60338	1.99599	1.29724	2.34747	1.69457	2.01263	1.1786	2.09528	1.28097	2.34205
1.75159	0.89086	1.93523	1.29342	1.78278	1.88823	0.94544	2.41976	1.56918	2.20195
0.81129	2.28697	0.79588	2.28521	1.89424	2.24626	1.98473	1.98089	0.78735	1.54385
1.81856	2.42811	--	2.19208	1.47333	1.1221	0.83175	1.23914	1.65422	1.88254
0.99469	0.61798	--	1.68658	1.59903	2.13212	1.72686	--	1.4116	2.47427
2.10763	2.48155	--	0.80068	0.91444	2.02455	1.50769	--	1.61834	1.1555
0.47257	1.95683	--	1.52038	1.28568	2.51281	1.76811	--	1.43381	2.06933
2.12691	2.2722	--	1.6778	0.22185	2.36788	-1.2833	--	0.9333	0.60879
--	2.37388	--	2.34143	1.60879	--	0.87506	--	0.99086	2.39193
--	1.93057	--	1.89308	1.89548	--	1.25619	--	1.3184	1.14104
--	2.07126	--	2.2308	1.47409	--	1.79298	--	1.55827	2.27372
--	1.92352	--	2.13742	-0.58433	--	0.95891	--	1.52716	1.12039
--	2.29888	--	2.18578	1.10998	--	1.54428	--	1.77131	2.36424
--	1.44125	--	1.46437	1.17458	--	1.55827	--	0.7736	0.1791
--	1.82221	--	1.72869	0.88794	--	1.92478	--	1.752	1.30553
--	1.39217	--	1.42851	0.91352	--	1.75039	--	0.39794	2.48716
--	1.62501	--	1.90619	1.89892	--	1.7736	--	1.25452	2.27895
--	2.7434	--	2.32006	1.72302	--	0.32948	--	--	0.26488
--	2.13616	--	2.15058	0.95138	--	1.07653	--	--	--
--	2.6063	--	1.7577	1.5704	--	1.48013	--	--	--
--	1.63908	--	1.41769	1.51512	--	-0.22894	--	--	--
--	1.71987	--	0.50675	1.1221	--	1.5475	--	--	--
--	-0.04442	--	1.89654	1.84261	--	1.75492	--	--	--
--	1.85888	--	1.53006	1.52626	--	1.17154	--	--	--
--	0.93942	--	2.01446	1.02348	--	1.11637	--	--	--
--	2.25644	--	2.18578	1.66364	--	1.85647	--	--	--
--	2.7701	--	2.16334	1.17053	--	1.775	--	--	--
--	0.90796	--	1.53996	1.88372	--	1.68206	--	--	--
--	1.34645	--	1.77297	1.64304	--	1.37503	--	--	--
--	1.92853	--	1.56979	1.64917	--	1.79091	--	--	--
--	1.78066	--	1.13056	1.51787	--	--	--	--	--
