# Supplementary material for: Single-exonuclease nanocircuits reveal the RNA degradation dynamics of PNPase and demonstrate potential for RNA sequencing
Source: Nat Commun. 2023 Feb 1;14:552. doi: 10.1038/s41467-023-36278-6 (PMC9892577; doi:10.1038/s41467-023-36278-6)
Supplement: Supplementary file 4 — Source data [file 41467_2023_36278_MOESM4_ESM.zip › Source Data/Fig.2/Fig2-b-proportion.xlsx]

## Sheet: Sheet1
STATE2				STATE1
NO.1	NO.2	NO.3		NO.1	NO.2	NO.3
0.72284	0.70616	0.70551		0.29906	0.2775	0.28289
0.79178	0.73364	0.74251		0.24976	0.23588	0.2394
0.79517	0.78358	0.78795		0.25113	0.19406	0.18963
0.91617	0.77906	0.84062		0.22143	0.11575	0.12425
0.92145	0.86352	0.88559		0.13483	0.09853	0.09518
