# Supplementary material for: Single-exonuclease nanocircuits reveal the RNA degradation dynamics of PNPase and demonstrate potential for RNA sequencing
Source: Nat Commun. 2023 Feb 1;14:552. doi: 10.1038/s41467-023-36278-6 (PMC9892577; doi:10.1038/s41467-023-36278-6)
Supplement: Supplementary file 4 — Source data [file 41467_2023_36278_MOESM4_ESM.zip › Source Data/Fig.2/Fig2-c.xlsx]

## Sheet: Sheet1
TIME	angle1	angle2
0	12.7972	15.4318
1.74e-05	12.4465	15.1279
3.47e-05	11.9773	14.8667
5.21e-05	11.6244	14.5612
6.94e-05	11.1918	14.2548
8.68e-05	10.7975	13.9037
0.0001042	10.4021	13.5955
0.0001215	9.96595	13.2424
0.0001389	9.60826	12.9326
0.0001563	9.20995	12.5775
0.0001736	8.81073	12.3106
0.000191	8.49074	12.0431
0.0002083	8.1301	11.8198
0.0002257	7.76882	11.6856
0.0002431	7.52762	11.6856
0.0002604	7.24587	11.7751
0.0002778	6.96378	12.0877
0.0002951	6.76207	12.5775
0.0003125	6.5198	13.3308
0.0003299	6.35816	14.3424
0.0003472	6.19641	15.5618
0.0003646	6.03457	17.151
0.0003819	5.83213	18.9225
0.0003993	5.75111	20.9426
0.0004167	5.62954	23.2255
0.000434	5.50792	25.6989
0.0004514	5.58901	28.2549
0.0004688	5.62954	30.9692
0.0004861	5.91312	33.6993
0.0005035	6.35816	36.4782
0.0005208	6.92345	39.1554
0.0005382	7.84916	41.8254
0.0005556	8.97053	44.3615
0.0005729	10.3229	46.7833
0.0005903	11.9773	49.0855
0.0006076	13.9206	51.2474
0.000625	16.0588	53.2402
0.0006424	18.5208	55.0787
0.0006597	21.128	56.7764
0.0006771	23.9207	58.3461
0.0006944	26.7938	59.7641
0.0007118	29.8066	61.0712
0.0007292	32.7642	62.2785
0.0007465	36.8699	63.3588
0.0007639	41.1627	64.3548
0.0007813	43.7456	65.2591
0.0007986	46.2214	66.0977
0.000816	48.5285	66.8484
0.0008333	50.6923	67.5421
0.0008507	52.7036	68.1717
0.0008681	54.5726	68.7563
0.0008854	56.2721	69.2884
0.0009028	57.8329	69.7677
0.0009201	59.2694	70.2155
0.0009375	60.5842	70.6242
0.0009549	61.7635	70.9972
0.0009722	62.8418	71.3279
0.0009896	63.8305	71.6338
0.00101	64.717	71.9122
0.00102	65.521	72.1651
0.00104	66.2583	72.3856
0.00106	66.9173	72.5926
0.00108	67.5246	72.7785
0.00109	68.0623	72.9406
0.00111	68.5542	73.0958
0.00113	68.9941	73.2212
0.00115	69.3866	73.3409
0.00116	69.7458	73.4324
0.00118	70.0646	73.5117
0.0012	70.3415	73.5753
0.00122	70.5886	73.6163
0.00123	70.8033	73.6459
0.00125	70.9918	73.657
0.00127	71.1596	73.6533
0.00128	71.2911	73.6348
0.0013	71.4124	73.6014
0.00132	71.5076	73.5529
0.00134	71.5896	73.4929
0.00135	71.6506	73.421
0.00137	71.6951	73.3332
0.00139	71.7274	73.2289
0.00141	71.7434	73.1116
0.00142	71.7434	72.9767
0.00144	71.7314	72.8275
0.00146	71.7072	72.6633
0.00148	71.6628	72.4791
0.00149	71.6059	72.2825
0.00151	71.5364	72.0595
0.00153	71.4456	71.8309
0.00155	71.3457	71.5781
0.00156	71.2235	71.3087
0.00158	71.0954	71.0169
0.0016	70.9439	70.7111
0.00161	70.7812	70.3747
0.00164	70.5977	69.7453
0.00166	70.4016	68.7493
0.00167	70.1829	67.7532
0.00169	69.9498	66.8817
0.00173	69.6917	65.3254
0.00172	69.417	65.8234
0.00174	69.1092	64.5784
0.00175	68.7924	63.0075
0.00177	68.4333	62.5863
0.00179	68.0566	61.5125
0.00181	67.6495	60.6508
0.00182	67.2155	59.776
0.00184	66.7463	58.8776
0.00186	66.2451	57.8642
0.00188	65.7162	56.8463
0.00189	65.1504	55.6958
0.00191	64.5593	54.5049
0.00193	63.9336	53.307
0.00194	63.262	51.9139
0.00196	62.5577	50.5609
0.00198	61.8184	48.9853
0.002	61.032	47.4103
0.00201	60.2047	45.7807
0.00203	59.3334	43.9533
0.00205	58.415	42.1604
0.00207	57.446	40.1237
0.00208	56.4479	38.102
0.0021	55.3813	36.0536
0.00212	54.2818	33.7316
0.00214	53.1203	31.4809
0.00215	51.908	29.2233
0.00217	50.6759	26.7128
0.00219	49.3582	24.3583
0.0022	48.0026	21.7922
0.00222	46.6298	19.2973
0.00224	45.1632	16.8523
0.00226	43.6814	14.211
0.00227	42.1451	11.8198
0.00229	40.5777	9.1589
0.00231	38.9085	6.64177
0.00233	37.2089	4.23787
0.00234	35.4563	1.58587
0.00236	33.6523	0.79309
0.00238	31.7398
0.0024	29.8066
0.00241	27.7956
0.00243	25.7075
0.00245	23.5778
0.00247	21.3413
0.00248	19.1075
0.0025	16.8118
0.00252	14.4591
0.00253	12.0948
0.00255	9.68782
0.00257	7.32641
0.00259	4.98034
0.0026	2.69909
0.00262	0.45017
