# Supplementary material for: Single-exonuclease nanocircuits reveal the RNA degradation dynamics of PNPase and demonstrate potential for RNA sequencing
Source: Nat Commun. 2023 Feb 1;14:552. doi: 10.1038/s41467-023-36278-6 (PMC9892577; doi:10.1038/s41467-023-36278-6)
Supplement: Supplementary file 4 — Source data [file 41467_2023_36278_MOESM4_ESM.zip › Source Data/Fig.2/Fig2-d.xlsx]

## Sheet: event porportion
mode	event proportion
3	0.98093	0.59048	0.33125	0.40678	0.36334
1	0.01907	0.40952	0.66875	0.59322	0.63666

## Sheet: Sheet2
TEMPERATURE	COUNT1	ERROR BAR	COUNT2	ERROR BAR
39	0	2	3	1
37	7	3	5	2
35	6	2	12	4
33	11	3	19	3
31	14	4	27	6
