# Supplementary material for: Single-exonuclease nanocircuits reveal the RNA degradation dynamics of PNPase and demonstrate potential for RNA sequencing
Source: Nat Commun. 2023 Feb 1;14:552. doi: 10.1038/s41467-023-36278-6 (PMC9892577; doi:10.1038/s41467-023-36278-6)
Supplement: Supplementary file 4 — Source data [file 41467_2023_36278_MOESM4_ESM.zip › Source Data/Fig.2/Fig2-f.xlsx]

## Sheet: Sheet1
TEMPERATURE	RlnKm	ERROR BAR
39	-12.659	0.35945
37	-10.2825	0.43095
35	-7.9363	0.74291
333	-6.80331	0.32413
31	-5.4426	0.47232
