# Supplementary material for: Single-exonuclease nanocircuits reveal the RNA degradation dynamics of PNPase and demonstrate potential for RNA sequencing
Source: Nat Commun. 2023 Feb 1;14:552. doi: 10.1038/s41467-023-36278-6 (PMC9892577; doi:10.1038/s41467-023-36278-6)
Supplement: Supplementary file 4 — Source data [file 41467_2023_36278_MOESM4_ESM.zip › Source Data/Fig.2/Fig2a/Fig2-a-(left)dwell time distribution.xlsx]

## Sheet: Sheet1
STATE2												STATE1
DWEII	COUNT	DWEII	COUNT	DWEII	COUNT	DWEII	COUNT	DWEII	COUNT			DWEII	COUNT	DWEII	COUNT	DWEII	COUNT	DWEII	COUNT	DWEII	COUNT
0	55	0	49	0	53	0	74	0	75			0	40	0	56	0	60	0	58	0	63
91.6667	31	100	34	108.333	41	116.667	31	166.667	27			36.6667	29	33.3333	37	29.1667	45	21.6667	32	13.3333	42
183.333	11	200	21	216.667	22	233.333	17	333.333	9			73.3333	17	66.6667	26	58.3333	36	43.3333	27	26.6667	27
275	5	300	12	325	6	350	4	500	5			110	12	100	12	87.5	12	65	15	40	13
366.667	0	400	0	433.333	6	466.667	3	666.667	6			146.667	4	133.333	0	116.667	4	86.6667	4	53.3333	3
458.333	1	500	5	541.667	1	583.333	1	833.333	2			183.333	6	166.667	0	145.833	0	108.333	4	66.6667	0
550	1	600	2	650	0	700	1	1000	1			220	2	200	1	175	1	130	1	80	1
