# Supplementary material for: Single-exonuclease nanocircuits reveal the RNA degradation dynamics of PNPase and demonstrate potential for RNA sequencing
Source: Nat Commun. 2023 Feb 1;14:552. doi: 10.1038/s41467-023-36278-6 (PMC9892577; doi:10.1038/s41467-023-36278-6)
Supplement: Supplementary file 4 — Source data [file 41467_2023_36278_MOESM4_ESM.zip › Source Data/Fig.2/Fig2a/Fig2-a-31.txt]

0	15.51592
1.7E-5	15.55803
3.5E-5	15.39598
5.2E-5	15.17716
6.9E-5	15.35752
8.7E-5	15.47929
1.04E-4	15.17624
1.22E-4	15.83819
1.39E-4	15.65874
1.56E-4	15.2385
1.74E-4	15.65325
1.91E-4	16.13025
2.08E-4	15.14054
2.26E-4	15.68804
2.43E-4	15.45915
2.6E-4	14.75692
2.78E-4	15.58916
2.95E-4	15.94073
3.13E-4	14.89425
3.3E-4	15.47929
3.47E-4	15.92242
3.65E-4	15.52873
3.82E-4	15.5562
3.99E-4	15.71184
4.17E-4	15.19089
4.34E-4	15.19547
4.51E-4	15.43443
4.69E-4	15.26231
4.86E-4	15.91052
5.03E-4	15.53148
5.21E-4	15.13596
5.38E-4	15.16709
5.56E-4	15.69353
5.73E-4	15.77319
5.9E-4	15.56536
6.08E-4	16.0094
6.25E-4	15.40056
6.42E-4	15.8153
6.6E-4	15.92792
6.77E-4	15.59374
6.94E-4	15.73565
7.12E-4	15.6386
7.29E-4	15.71184
7.47E-4	15.75488
7.64E-4	15.42344
7.81E-4	15.83087
7.99E-4	15.9389
8.16E-4	15.00046
8.33E-4	15.49944
8.51E-4	15.77685
8.68E-4	15.34745
8.85E-4	15.52782
9.03E-4	15.18815
9.2E-4	15.26597
9.38E-4	16.34449
9.55E-4	15.22843
9.72E-4	15.71642
9.9E-4	15.18174
0.00101	15.54338
0.00102	15.85467
0.00104	15.34288
0.00106	15.73473
0.00108	15.79333
0.00109	15.34837
0.00111	15.87756
0.00113	15.15519
0.00115	14.97665
0.00116	15.43168
0.00118	15.77502
0.0012	15.53972
0.00121	16.20441
0.00123	16.01581
0.00125	15.26322
0.00127	15.53972
0.00128	15.43901
0.0013	15.34288
0.00132	15.21378
0.00134	15.7503
0.00135	16.09455
0.00137	15.96271
0.00139	15.21195
0.00141	15.862
0.00142	15.721
0.00144	15.25224
0.00146	15.44908
0.00148	15.47472
0.00149	15.11765
0.00151	15.28886
0.00153	15.67614
0.00154	15.47197
0.00156	15.65325
0.00158	15.51408
0.0016	15.02701
0.00161	14.98489
0.00163	15.39964
0.00165	15.99567
0.00167	15.84918
0.00168	15.6212
0.0017	15.44725
0.00172	15.56261
0.00174	15.82904
0.00175	15.26231
0.00177	16.13117
0.00179	15.21012
0.00181	15.24033
0.00182	15.43077
0.00184	15.2504
0.00186	15.76678
0.00187	15.09018
0.00189	15.73656
0.00191	15.04349
0.00193	15.34745
0.00194	15.24949
0.00196	15.67705
0.00198	15.24949
0.002	16.0332
0.00201	15.36393
0.00203	15.60472
0.00205	15.64135
0.00207	15.78234
0.00208	15.33097
0.0021	15.63677
0.00212	15.23118
0.00214	16.05243
0.00215	15.55162
0.00217	15.4152
0.00219	15.66881
0.0022	15.17991
0.00222	15.26597
0.00224	15.27238
0.00226	15.68896
0.00227	15.0206
0.00229	15.49852
0.00231	15.55345
0.00233	15.63402
0.00234	15.43352
0.00236	14.92355
0.00238	15.37309
0.0024	15.4619
0.00241	15.48479
0.00243	15.45091
0.00245	15.58458
0.00247	15.56261
0.00248	15.168
0.0025	15.50493
0.00252	15.18632
0.00253	15.18174
0.00255	15.34928
0.00257	15.24125
0.00259	15.54338
0.0026	15.24491
0.00262	15.0032
0.00264	15.55528
0.00266	15.20005
0.00267	15.02701
0.00269	15.656
0.00271	15.06638
0.00273	15.72741
0.00274	15.83544
0.00276	15.91235
0.00278	16.1742
0.0028	15.63036
0.00281	15.41154
0.00283	15.25407
0.00285	15.61754
0.00286	15.67888
0.00288	15.40056
0.0029	16.3628
0.00292	15.36668
0.00293	15.92242
0.00295	15.19364
0.00297	15.28336
0.00299	15.72283
0.003	15.77136
0.00302	15.54979
0.00304	15.04624
0.00306	15.95447
0.00307	15.49944
0.00309	15.37217
0.00311	15.19639
0.00313	15.62487
0.00314	15.55895
0.00316	15.86474
0.00318	15.32273
0.00319	15.36302
0.00321	15.82171
0.00323	15.29069
0.00325	14.95926
0.00326	15.2852
0.00328	15.48387
0.0033	16.32344
0.00332	15.44084
0.00333	14.64705
0.00335	15.60564
0.00337	15.69536
0.00339	15.33921
0.0034	15.39781
0.00342	15.3264
0.00344	15.01511
0.00346	15.37126
0.00347	15.48021
0.00349	15.49028
0.00351	14.91714
0.00352	15.99384
0.00354	15.24033
0.00356	15.5324
0.00358	15.14054
0.00359	15.69353
0.00361	15.11032
0.00363	15.25864
0.00365	15.2504
0.00366	15.41246
0.00368	16.03412
0.0037	15.67797
0.00372	15.33464
0.00373	15.50768
0.00375	15.30992
0.00377	15.07553
0.00379	15.38041
0.0038	15.68529
0.00382	15.32731
0.00384	16.07166
0.00385	15.64776
0.00387	15.06363
0.00389	15.30351
0.00391	15.5562
0.00392	15.23301
0.00394	15.77319
0.00396	15.70269
0.00398	15.40239
0.00399	15.44816
0.00401	15.74572
0.00403	15.94531
0.00405	15.75579
0.00406	15.60198
0.00408	15.64959
0.0041	15.66057
0.00411	15.7796
0.00413	15.73931
0.00415	15.37034
0.00417	15.09659
0.00418	15.06638
0.0042	15.62304
0.00422	15.79516
0.00424	15.94073
0.00425	15.74664
0.00427	15.26048
0.00429	15.74389
0.00431	15.79058
0.00432	15.91144
0.00434	16.02771
0.00436	15.25864
0.00438	15.33921
0.00439	14.73769
0.00441	15.34288
0.00443	15.45549
0.00444	15.7503
0.00446	15.38224
0.00448	15.41154
0.0045	15.64043
0.00451	15.6093
0.00453	16.00299
0.00455	15.44267
0.00457	16.13849
0.00458	15.62761
0.0046	15.02518
0.00462	15.85101
0.00464	15.96454
0.00465	15.42528
0.00467	15.34654
0.00469	15.31449
0.00471	16.0268
0.00472	15.50035
0.00474	15.36576
0.00476	15.70086
0.00477	15.57726
0.00479	15.58367
0.00481	15.5388
0.00483	15.79882
0.00484	14.98764
0.00486	15.32823
0.00488	15.47655
0.0049	15.5324
0.00491	15.66515
0.00493	14.98581
0.00495	15.38408
0.00496	15.96362
0.00498	15.65142
0.005	15.40788
0.00502	15.68987
0.00504	15.46281
0.00505	15.37309
0.00507	15.36393
0.00509	15.34837
0.0051	14.97116
0.00512	15.55162
0.00514	15.43626
0.00516	15.71184
0.00517	15.15976
0.00519	15.80981
0.00521	15.23484
0.00523	15.79333
0.00524	16.04694
0.00526	15.14328
0.00528	15.80065
0.0053	14.98489
0.00531	15.22752
0.00533	15.74847
0.00535	16.15497
0.00537	15.72192
0.00538	14.92721
0.0054	15.88763
0.00542	15.58184
0.00543	15.20737
0.00545	15.44359
0.00547	15.42985
0.00549	15.28703
0.0055	15.81256
0.00552	15.51134
0.00554	15.15976
0.00556	15.97919
0.00557	14.87411
0.00559	15.24125
0.00561	15.55345
0.00562	15.45
0.00564	15.35752
0.00566	15.6798
0.00568	15.3621
0.00569	15.78051
0.00571	15.44908
0.00573	15.60747
0.00575	15.79608
0.00576	15.60015
0.00578	16.32893
0.0058	15.86749
0.00582	15.86566
0.00583	15.43535
0.00585	15.21928
0.00587	15.15885
0.00588	15.38682
0.0059	15.96912
0.00592	15.41704
0.00594	14.94919
0.00596	15.80798
0.00597	15.98102
0.00599	15.47288
0.00601	15.63677
0.00602	15.53148
0.00604	15.64226
0.00606	15.9444
0.00608	15.24857
0.00609	16.30787
0.00611	15.71368
0.00613	15.98193
0.00615	15.27238
0.00616	15.73656
0.00618	15.34196
0.0062	15.87664
0.00622	15.63952
0.00623	15.29801
0.00625	15.95264
0.00627	15.42802
0.00628	15.60015
0.0063	15.14786
0.00632	15.59648
0.00634	15.97095
0.00635	15.56719
0.00637	15.39964
0.00639	15.64776
0.00641	15.04807
0.00642	15.49669
0.00644	15.78417
0.00646	15.52782
0.00648	14.99863
0.00649	15.4564
0.00651	15.44542
0.00653	15.10849
0.00654	15.13596
0.00656	15.50584
0.00658	14.85488
0.0066	15.31907
0.00662	15.5443
0.00663	15.50218
0.00665	15.2504
0.00667	15.61113
0.00668	15.48296
0.0067	15.68163
0.00672	15.52049
0.00674	15.08652
0.00675	15.374
0.00677	15.40696
0.00679	15.65233
0.00681	15.53972
0.00682	15.9682
0.00684	15.42711
0.00686	15.55254
0.00688	15.95172
0.00689	15.5388
0.00691	15.77502
0.00693	15.69903
0.00694	15.60747
0.00696	15.05814
0.00698	15.21744
0.007	15.30992
0.00701	15.84002
0.00703	15.41704
0.00705	16.07349
0.00707	15.46373
0.00708	15.25407
0.0071	14.96109
0.00712	15.56902
0.00713	15.63585
0.00715	15.31999
0.00717	16.04236
0.00719	15.74847
0.0072	15.45366
0.00722	15.55071
0.00724	15.62853
0.00726	15.40147
0.00727	15.4152
0.00729	15.11124
0.00731	15.96454
0.00733	15.27055
0.00734	15.41154
0.00736	15.66332
0.00738	14.90982
0.0074	15.5562
0.00741	15.45091
0.00743	15.24125
0.00745	15.21195
0.00747	15.08652
0.00748	15.50218
0.0075	15.50127
0.00752	15.656
0.00754	15.59374
0.00755	15.85101
0.00757	15.52599
0.00759	15.43443
0.0076	15.47472
0.00762	15.68529
0.00764	15.55803
0.00766	15.58092
0.00767	15.26963
0.00769	15.25224
0.00771	15.46739
0.00773	15.656
0.00774	16.17878
0.00776	14.78896
0.00778	15.84002
0.00779	15.77776
0.00781	15.37858
0.00783	14.98856
0.00785	15.53606
0.00787	15.14054
0.00788	15.23576
0.0079	15.41154
0.00792	15.33647
0.00793	14.93088
0.00795	15.25864
0.00797	15.41429
0.00799	15.51592
0.008	15.65325
0.00802	15.38682
0.00804	15.12955
0.00806	15.55071
0.00807	15.54796
0.00809	15.62487
0.00811	16.0268
0.00813	15.30351
0.00814	15.49211
0.00816	15.37675
0.00818	15.46922
0.00819	15.81439
0.00821	15.39872
0.00823	15.45732
0.00825	15.50127
0.00826	15.81072
0.00828	15.31266
0.0083	15.87664
0.00832	15.31358
0.00833	15.40239
0.00835	15.82904
0.00837	15.6093
0.00839	15.85101
0.0084	15.95538
0.00842	15.28794
0.00844	15.37675
0.00846	15.43168
0.00847	15.58733
0.00849	15.73656
0.00851	15.78875
0.00852	15.73016
0.00854	15.46556
0.00856	15.95721
0.00858	15.50768
0.00859	15.15702
0.00861	15.34745
0.00863	15.30168
0.00865	15.8977
0.00866	15.73656
0.00868	15.47472
0.0087	15.85284
0.00872	15.72192
0.00873	15.2266
0.00875	15.14237
0.00877	15.1973
0.00878	15.51958
0.0088	15.1616
0.00882	15.99658
0.00884	14.77706
0.00885	15.19089
0.00887	15.85009
0.00889	15.30717
0.00891	15.45732
0.00892	15.45274
0.00894	15.21653
0.00896	15.74023
0.00898	15.28886
0.00899	15.42161
0.00901	14.93454
0.00903	16.1861
0.00904	15.41887
0.00906	15.29618
0.00908	14.84024
0.0091	15.4857
0.00911	15.44267
0.00913	15.03525
0.00915	14.98672
0.00917	15.35203
0.00918	15.05448
0.0092	15.62578
0.00922	15.72283
0.00924	15.17624
0.00925	15.20737
0.00927	16.01581
0.00929	15.81439
0.00931	15.72375
0.00932	15.3676
0.00934	15.61571
0.00936	15.61571
0.00937	15.52507
0.00939	15.50218
0.00941	15.29893
0.00943	14.98123
0.00944	15.5855
0.00946	14.96109
0.00948	16.07349
0.0095	15.0737
0.00951	15.45549
0.00953	15.10849
0.00955	15.24308
0.00957	15.41154
0.00958	15.45274
0.0096	15.2852
0.00962	15.67156
0.00963	15.19364
0.00965	16.1568
0.00967	15.2028
0.00969	15.23667
0.00971	16.04785
0.00972	15.28886
0.00974	15.19456
0.00976	15.44816
0.00977	15.34837
0.00979	15.79241
0.00981	15.68712
0.00983	15.23026
0.00984	15.69903
0.00986	15.47655
0.00988	15.91968
0.0099	15.63036
0.00991	15.72283
0.00993	15.24216
0.00995	15.77868
0.00996	15.86657
0.00998	15.18448
0.01	15.26505
0.01002	16.25568
0.01004	15.52416
0.01005	15.09384
0.01007	15.9096
0.01009	15.59923
0.0101	15.50768
0.01012	15.86566
0.01014	15.58
0.01016	15.8858
0.01017	15.58184
0.01019	15.88763
0.01021	15.62212
0.01023	16.09638
0.01024	15.55528
0.01026	15.3914
0.01028	15.88031
0.0103	15.515
0.01031	15.59557
0.01033	15.96088
0.01035	15.16984
0.01036	15.77776
0.01038	15.8446
0.0104	15.12131
0.01042	15.69445
0.01043	15.6212
0.01045	15.63494
0.01047	15.48845
0.01049	15.39598
0.0105	15.58184
0.01052	15.16984
0.01054	15.81622
0.01056	15.42436
0.01057	15.50401
0.01059	15.6972
0.01061	15.38408
0.01063	15.28977
0.01064	15.64959
0.01066	16.28132
0.01068	15.56627
0.01069	15.06729
0.01071	15.33921
0.01073	15.48845
0.01075	15.53148
0.01076	15.07004
0.01078	15.02976
0.0108	15.55895
0.01082	15.18906
0.01083	15.50768
0.01085	15.42253
0.01087	15.1973
0.01089	15.55528
0.0109	15.79241
0.01092	15.15976
0.01094	15.31724
0.01095	15.1973
0.01097	15.39323
0.01099	15.2385
0.01101	15.58275
0.01102	15.76403
0.01104	15.68621
0.01106	15.31266
0.01108	15.56627
0.01109	16.0799
0.01111	15.44908
0.01113	15.06272
0.01115	15.63402
0.01116	15.53331
0.01118	15.46007
0.0112	15.70452
0.01121	15.1442
0.01123	15.39506
0.01125	14.78164
0.01127	15.33006
0.01129	15.4619
0.0113	15.79974
0.01132	15.46007
0.01134	15.29801
0.01135	15.03433
0.01137	15.29435
0.01139	15.1149
0.01141	15.45183
0.01142	15.54888
0.01144	15.5388
0.01146	15.19822
0.01148	15.1735
0.01149	15.37767
0.01151	16.12659
0.01153	15.63219
0.01155	15.73565
0.01156	15.4152
0.01158	15.17808
0.0116	14.95193
0.01162	15.82263
0.01163	14.62233
0.01165	15.44725
0.01167	15.97369
0.01168	15.85833
0.0117	15.2916
0.01172	15.71734
0.01174	15.19456
0.01175	15.26231
0.01177	15.49211
0.01179	15.21561
0.01181	15.25498
0.01182	15.84735
0.01184	15.80706
0.01186	15.86383
0.01188	15.22935
0.01189	15.3209
0.01191	15.74206
0.01193	15.7915
0.01194	15.56719
0.01196	15.57817
0.01198	15.38224
0.012	14.95834
0.01201	15.36485
0.01203	15.41063
0.01205	15.15061
0.01207	15.83087
0.01208	15.64409
0.0121	15.58184
0.01212	15.08927
0.01214	15.62304
0.01215	15.24583
0.01217	15.63402
0.01219	15.19272
0.01221	15.64959
0.01222	15.46098
0.01224	15.35203
0.01226	15.8446
0.01227	15.08286
0.01229	15.81896
0.01231	15.48021
0.01233	15.87939
0.01234	15.63494
0.01236	15.36576
0.01238	15.19639
0.0124	15.46648
0.01241	15.01694
0.01243	15.8272
0.01245	15.05722
0.01247	15.52599
0.01248	15.58092
0.0125	15.95172
0.01252	15.56261
0.01253	15.5681
0.01255	15.31358
0.01257	15.51592
0.01259	15.71917
0.0126	15.50127
0.01262	15.44267
0.01264	15.39415
0.01266	14.90158
0.01267	15.70727
0.01269	15.58458
0.01271	15.4976
0.01273	14.9089
0.01274	15.14786
0.01276	15.63128
0.01278	15.04257
0.0128	15.70269
0.01281	15.24033
0.01283	15.68072
0.01285	15.8034
0.01287	15.50493
0.01288	15.374
0.0129	14.9968
0.01292	15.67248
0.01293	15.79333
0.01295	15.2266
0.01297	15.26963
0.01299	15.40696
0.013	15.4857
0.01302	15.1616
0.01304	15.41978
0.01306	16.10279
0.01307	15.29435
0.01309	15.01236
0.01311	15.38957
0.01313	15.07096
0.01314	15.6505
0.01316	16.20167
0.01318	15.8208
0.01319	15.86657
0.01321	15.49486
0.01323	15.75121
0.01325	15.4619
0.01326	15.35203
0.01328	15.84277
0.0133	15.74572
0.01332	15.45824
0.01333	15.61937
0.01335	15.61296
0.01337	15.41795
0.01338	15.39048
0.0134	15.70177
0.01342	15.70269
0.01344	15.38224
0.01346	15.0499
0.01347	15.65966
0.01349	15.66332
0.01351	15.42985
0.01352	15.70452
0.01354	15.71459
0.01356	15.37675
0.01358	15.00778
0.01359	15.79791
0.01361	15.66698
0.01363	15.1442
0.01365	15.56536
0.01366	15.99384
0.01368	15.79333
0.0137	15.43901
0.01372	15.27696
0.01373	15.60472
0.01375	15.39872
0.01377	15.84094
0.01379	15.87756
0.0138	15.80432
0.01382	15.86474
0.01384	15.54338
0.01385	15.73382
0.01387	15.53331
0.01389	15.45732
0.01391	15.3383
0.01392	15.28428
0.01394	15.12406
0.01396	16.25752
0.01398	15.11948
0.01399	15.52965
0.01401	15.30717
0.01403	15.48112
0.01405	15.7384
0.01406	15.09934
0.01408	15.26048
0.0141	15.16434
0.01412	15.88946
0.01413	15.87024
0.01415	15.62578
0.01417	15.87848
0.01418	16.15864
0.0142	15.12955
0.01422	15.59008
0.01424	15.86749
0.01425	15.22111
0.01427	15.87298
0.01429	15.8153
0.01431	15.27512
0.01432	15.07004
0.01434	15.42528
0.01436	15.41337
0.01438	15.85833
0.01439	15.19822
0.01441	16.0918
0.01443	15.47288
0.01444	15.45549
0.01446	15.83453
0.01448	15.19547
0.0145	15.60747
0.01451	15.09476
0.01453	15.74023
0.01455	15.64501
0.01457	15.7384
0.01458	15.79882
0.0146	15.67522
0.01462	15.27696
0.01464	15.07553
0.01465	15.66881
0.01467	14.86953
0.01469	15.08011
0.0147	15.72558
0.01472	15.18723
0.01474	16.03137
0.01476	15.6212
0.01477	15.76495
0.01479	14.99771
0.01481	15.8272
0.01483	15.56719
0.01484	15.12223
0.01486	15.75488
0.01488	15.58367
0.0149	15.5388
0.01491	15.06272
0.01493	15.31266
0.01495	16.23005
0.01496	15.27421
0.01498	15.26414
0.015	15.41063
0.01502	16.27766
0.01504	15.40147
0.01505	15.12864
0.01507	15.50401
0.01509	14.82376
0.0151	15.28611
0.01512	15.63128
0.01514	15.91327
0.01516	15.64501
0.01517	15.58275
0.01519	15.05356
0.01521	15.88946
0.01523	15.32365
0.01524	15.23942
0.01526	15.4088
0.01528	15.76678
0.0153	15.51866
0.01531	15.55528
0.01533	15.51317
0.01535	15.63952
0.01537	15.92517
0.01538	15.21287
0.0154	15.23484
0.01542	15.44084
0.01543	15.23942
0.01545	15.53056
0.01547	15.29344
0.01549	14.94369
0.0155	15.38499
0.01552	15.21928
0.01554	15.56352
0.01556	15.37767
0.01557	15.6212
0.01559	15.52782
0.01561	15.89679
0.01563	15.26322
0.01564	15.80065
0.01566	15.4912
0.01568	15.78967
0.01569	15.88488
0.01571	15.33189
0.01573	15.32731
0.01575	15.75854
0.01576	15.15336
0.01578	16.21723
0.0158	15.88763
0.01582	15.69994
0.01583	14.59853
0.01585	14.91806
0.01587	15.52873
0.01589	15.34288
0.0159	14.99405
0.01592	14.9968
0.01594	15.65142
0.01596	15.28428
0.01597	15.86566
0.01599	15.34104
0.01601	15.34928
0.01602	15.06272
0.01604	15.06638
0.01606	15.19089
0.01608	15.50493
0.01609	15.7796
0.01611	15.62578
0.01613	15.49028
0.01615	15.61571
0.01616	15.15061
0.01618	15.29984
0.0162	15.98926
0.01622	15.14328
0.01623	15.4619
0.01625	15.43168
0.01627	15.19272
0.01629	15.58092
0.0163	15.7741
0.01632	15.87939
0.01634	15.14786
0.01635	15.40788
0.01637	15.94989
0.01639	15.29252
0.01641	15.2852
0.01642	15.20463
0.01644	15.26048
0.01646	15.79608
0.01648	15.71368
0.01649	15.00412
0.01651	15.54247
0.01653	15.55345
0.01655	15.28703
0.01656	15.91418
0.01658	15.04074
0.0166	15.74847
0.01662	15.67614
0.01663	15.06088
0.01665	15.7503
0.01667	16.28498
0.01668	15.06455
0.0167	15.57909
0.01672	15.93341
0.01674	15.41337
0.01675	15.75396
0.01677	15.73931
0.01679	14.96567
0.01681	15.34471
0.01682	15.92975
0.01684	15.84643
0.01686	15.76037
0.01688	14.9382
0.01689	15.5031
0.01691	15.40605
0.01693	16.21815
0.01694	15.59465
0.01696	15.33097
0.01698	15.55254
0.017	16.04236
0.01701	15.34379
0.01703	15.40696
0.01705	15.42253
0.01707	15.45366
0.01708	15.88031
0.0171	15.20096
0.01712	15.54338
0.01714	15.65966
0.01715	15.50768
0.01717	15.47929
0.01719	15.40422
0.01721	15.2852
0.01722	14.9913
0.01724	15.22477
0.01726	15.05631
0.01727	15.49303
0.01729	15.5324
0.01731	15.25407
0.01733	15.01968
0.01734	15.79608
0.01736	15.87024
0.01738	15.79882
0.0174	15.59832
0.01741	15.72466
0.01743	15.48112
0.01745	15.79699
0.01747	15.4619
0.01748	15.65416
0.0175	15.36027
0.01752	15.69811
0.01753	15.64318
0.01755	15.19181
0.01757	15.38316
0.01759	15.61113
0.0176	15.49211
0.01762	15.66698
0.01764	15.49852
0.01766	15.50676
0.01767	15.38774
0.01769	15.35936
0.01771	15.51592
0.01773	15.40239
0.01774	15.28977
0.01776	15.7091
0.01778	15.89038
0.01779	14.98764
0.01781	16.00208
0.01783	15.11673
0.01785	16.09088
0.01786	15.11399
0.01788	15.23392
0.0179	15.46281
0.01792	15.27512
0.01793	15.4857
0.01795	15.374
0.01797	15.86566
0.01799	15.76312
0.018	15.47472
0.01802	15.50218
0.01804	15.90777
0.01806	15.65233
0.01807	16.07807
0.01809	15.57451
0.01811	15.47563
0.01812	15.33647
0.01814	15.25681
0.01816	15.55162
0.01818	15.4033
0.01819	15.93616
0.01821	15.5443
0.01823	15.92059
0.01825	15.74755
0.01826	15.24491
0.01828	15.5031
0.0183	15.42985
0.01832	15.46556
0.01833	15.19639
0.01835	15.62578
0.01837	16.06433
0.01838	15.5388
0.0184	15.76861
0.01842	15.40056
0.01844	15.33921
0.01845	15.74206
0.01847	16.06983
0.01849	15.7091
0.01851	15.80981
0.01852	15.57268
0.01854	15.13596
0.01856	15.67248
0.01858	15.62029
0.01859	16.04602
0.01861	15.54064
0.01863	15.74114
0.01865	15.51317
0.01866	15.39872
0.01868	15.83361
0.0187	15.0792
0.01871	15.23301
0.01873	16.00848
0.01875	15.34471
0.01877	16.14032
0.01879	14.96567
0.0188	16.24928
0.01882	14.88418
0.01884	16.12293
0.01885	15.04074
0.01887	15.49211
0.01889	15.656
0.01891	15.3209
0.01892	15.2092
0.01894	15.72466
0.01896	15.50127
0.01898	15.5031
0.01899	15.28428
0.01901	15.32823
0.01903	14.78988
0.01904	15.13688
0.01906	15.65142
0.01908	15.85192
0.0191	16.03595
0.01912	15.91784
0.01913	15.54613
0.01915	15.45549
0.01917	15.35478
0.01918	15.62487
0.0192	15.31358
0.01922	15.58092
0.01924	15.5855
0.01925	15.2028
0.01927	15.48662
0.01929	15.18357
0.01931	15.56627
0.01932	15.60747
0.01934	15.78784
0.01936	15.88397
0.01938	15.66607
0.01939	15.23118
0.01941	15.59191
0.01943	15.52873
0.01944	15.17899
0.01946	15.00778
0.01948	15.28977
0.0195	15.03159
0.01951	14.9208
0.01953	15.77868
0.01955	15.75579
0.01957	15.75213
0.01958	15.25407
0.0196	15.41978
0.01962	15.7384
0.01964	15.54155
0.01965	15.82812
0.01967	15.78051
0.01969	15.14878
0.01971	15.36302
0.01972	15.28245
0.01974	15.47746
0.01976	15.65966
0.01977	15.46281
0.01979	15.76037
0.01981	15.56993
0.01983	15.80157
0.01984	15.25224
0.01986	14.95651
0.01988	15.67248
0.0199	15.4912
0.01991	15.62304
0.01993	15.13596
0.01995	15.68896
0.01997	15.55895
0.01998	15.40788
0.02	15.09568
0.02002	15.88214
0.02004	15.60656
0.02005	15.29252
0.02007	15.6917
0.02009	15.84735
0.0201	15.52507
0.02012	15.74206
0.02014	15.69079
0.02016	15.40696
0.02017	15.50584
0.02019	15.47746
0.02021	15.48296
0.02023	15.44725
0.02024	15.11124
0.02026	15.81713
0.02028	15.92608
0.0203	15.53148
0.02031	15.3621
0.02033	15.34288
0.02035	15.7329
0.02037	15.36119
0.02038	15.19913
0.0204	15.56444
0.02042	15.88855
0.02043	15.5388
0.02045	15.77136
0.02047	15.83636
0.02049	16.0332
0.0205	15.37034
0.02052	15.46739
0.02054	15.34013
0.02056	15.37126
0.02057	15.58733
0.02059	14.63698
0.02061	15.82446
0.02063	15.27696
0.02064	15.0911
0.02066	15.72375
0.02068	15.21561
0.02069	14.97757
0.02071	15.00961
0.02073	15.52324
0.02075	15.43077
0.02076	15.60289
0.02078	15.6386
0.0208	15.8977
0.02082	15.00504
0.02083	15.34837
0.02085	15.4033
0.02087	15.47563
0.02089	15.93249
0.0209	15.36119
0.02092	15.92151
0.02094	14.99771
0.02096	15.01419
0.02097	15.31632
0.02099	15.15885
0.02101	15.36851
0.02102	15.8739
0.02104	16.0387
0.02106	15.52965
0.02108	16.20991
0.02109	15.81988
0.02111	15.21653
0.02113	14.81918
0.02115	15.82812
0.02116	15.64776
0.02118	15.29527
0.0212	15.39415
0.02122	15.17808
0.02123	15.99292
0.02125	15.89862
0.02127	15.49211
0.02128	15.45366
0.0213	15.25956
0.02132	15.48479
0.02134	15.11307
0.02135	15.87481
0.02137	15.78234
0.02139	15.86657
0.02141	15.4564
0.02142	15.5562
0.02144	15.56536
0.02146	15.1735
0.02148	15.27329
0.02149	15.2797
0.02151	15.42711
0.02153	14.98032
0.02155	15.5974
0.02156	15.2092
0.02158	15.43352
0.0216	15.30076
0.02161	15.43443
0.02163	15.87115
0.02165	16.15772
0.02167	15.01328
0.02168	15.21104
0.0217	15.15885
0.02172	15.46098
0.02174	15.01053
0.02175	15.86932
0.02177	15.23759
0.02179	15.61205
0.02181	16.29597
0.02182	15.93799
0.02184	15.244
0.02186	15.32273
0.02187	15.73016
0.02189	15.23759
0.02191	15.35752
0.02193	15.28153
0.02194	15.71825
0.02196	15.49211
0.02198	15.39415
0.022	15.74572
0.02201	15.65508
0.02203	15.84918
0.02205	15.58733
0.02207	15.10483
0.02208	15.3502
0.0221	15.46556
0.02212	15.95538
0.02213	15.55071
0.02215	15.81072
0.02217	15.65325
0.02219	15.41337
0.0222	15.20371
0.02222	15.4445
0.02224	15.51225
0.02226	15.88946
0.02227	15.58092
0.02229	15.68712
0.02231	15.8684
0.02233	15.43077
0.02234	16.1916
0.02236	15.58916
0.02238	15.41978
0.0224	15.43535
0.02241	15.82354
0.02243	15.77319
0.02245	15.6148
0.02246	15.77593
0.02248	15.24491
0.0225	15.55345
0.02252	15.49486
0.02253	15.81256
0.02255	15.36302
0.02257	15.38133
0.02259	15.68987
0.0226	15.7741
0.02262	15.71276
0.02264	15.18448
0.02266	15.54155
0.02267	15.31266
0.02269	15.19181
0.02271	14.98489
0.02273	15.19181
0.02274	15.21378
0.02276	15.96454
0.02278	15.63402
0.02279	15.35752
0.02281	15.76312
0.02283	15.91327
0.02285	15.54064
0.02287	15.41246
0.02288	15.28428
0.0229	15.84552
0.02292	15.67339
0.02293	15.39872
0.02295	15.56719
0.02297	15.5031
0.02299	15.41612
0.023	14.9913
0.02302	15.52965
0.02304	15.33097
0.02306	15.374
0.02307	15.46831
0.02309	15.44816
0.02311	15.2504
0.02313	15.57634
0.02314	14.90432
0.02316	15.67705
0.02318	15.46281
0.02319	15.72192
0.02321	15.01694
0.02323	15.67431
0.02325	15.24583
0.02326	15.57909
0.02328	15.35569
0.0233	15.41612
0.02332	15.52141
0.02333	15.56169
0.02335	15.44725
0.02337	15.60564
0.02339	15.3328
0.0234	15.36302
0.02342	15.84643
0.02344	15.86016
0.02346	15.54796
0.02347	16.00299
0.02349	15.60564
0.02351	15.45183
0.02352	15.4326
0.02354	15.65142
0.02356	16.12568
0.02358	15.16526
0.02359	14.92538
0.02361	15.54064
0.02363	15.38408
0.02365	15.786
0.02366	15.40788
0.02368	15.0737
0.0237	16.05243
0.02372	15.91968
0.02373	15.31632
0.02375	15.31724
0.02377	15.6624
0.02379	15.8034
0.0238	15.58367
0.02382	15.57451
0.02384	15.4564
0.02385	15.36485
0.02387	15.51225
0.02389	16.17695
0.02391	15.95721
0.02392	15.73931
0.02394	15.58916
0.02396	15.168
0.02398	15.91327
0.02399	15.32456
0.02401	14.99222
0.02403	15.9508
0.02405	15.42161
0.02406	14.98947
0.02408	15.5443
0.0241	15.25773
0.02412	15.25224
0.02413	15.33555
0.02415	15.17075
0.02417	15.44359
0.02418	15.35295
0.0242	15.34837
0.02422	15.25224
0.02424	15.41795
0.02425	15.24766
0.02427	15.58458
0.02429	15.89404
0.02431	15.52141
0.02432	15.17624
0.02434	15.13413
0.02436	15.37309
0.02438	15.73473
0.02439	15.72375
0.02441	15.9151
0.02443	15.46464
0.02444	15.81896
0.02446	15.94165
0.02448	15.70544
0.0245	15.68072
0.02451	15.71642
0.02453	15.97736
0.02455	15.88031
0.02457	15.52965
0.02458	15.74938
0.0246	15.46556
0.02462	15.02426
0.02464	14.89425
0.02465	15.7448
0.02467	15.60106
0.02469	15.67522
0.02471	14.92355
0.02472	15.48204
0.02474	15.41612
0.02476	15.32182
0.02477	15.24583
0.02479	15.16892
0.02481	15.85742
0.02483	15.25224
0.02484	15.55803
0.02486	15.85284
0.02488	15.85376
0.0249	15.0856
0.02491	15.81347
0.02493	15.00778
0.02495	15.83728
0.02497	15.27238
0.02498	15.39781
0.025	15.49852
0.02502	15.45549
0.02504	15.80706
0.02505	15.50951
0.02507	15.56536
0.02509	14.69283
0.0251	15.27146
0.02512	15.56536
0.02514	15.50218
0.02516	15.36576
0.02517	15.95813
0.02519	15.721
0.02521	15.3502
0.02523	15.20463
0.02524	15.08194
0.02526	15.49486
0.02528	15.50035
0.0253	16.09272
0.02531	15.16709
0.02533	15.99475
0.02535	15.52507
0.02536	15.3676
0.02538	15.94623
0.0254	15.5388
0.02542	15.47655
0.02543	15.65416
0.02545	15.89679
0.02547	15.38133
0.02549	15.65416
0.0255	15.3914
0.02552	14.90982
0.02554	15.99384
0.02556	15.83728
0.02557	15.29435
0.02559	15.49394
0.02561	15.28245
0.02562	15.07096
0.02564	15.62304
0.02566	15.20554
0.02568	15.59191
0.02569	15.06638
0.02571	15.53331
0.02573	15.56261
0.02575	15.56993
0.02576	15.38041
0.02578	16.10462
0.0258	15.6148
0.02582	15.51042
0.02583	15.07828
0.02585	15.80248
0.02587	15.45366
0.02588	14.94552
0.0259	15.55986
0.02592	15.59282
0.02594	15.58092
0.02595	15.2971
0.02597	15.62761
0.02599	15.29618
0.02601	15.74297
0.02602	15.50218
0.02604	15.59648
0.02606	16.00299
0.02608	15.34562
0.02609	15.60015
0.02611	15.47105
0.02613	15.90503
0.02615	15.68987
0.02616	15.94256
0.02618	15.52416
0.0262	15.42528
0.02621	15.34562
0.02623	15.70544
0.02625	15.17533
0.02627	15.17167
0.02628	15.66332
0.0263	15.7915
0.02632	15.61663
0.02634	15.70177
0.02635	15.01877
0.02637	15.54338
0.02639	15.73107
0.02641	15.19639
0.02642	15.63402
0.02644	15.41063
0.02646	15.97827
0.02648	16.06983
0.02649	15.36485
0.02651	15.73931
0.02653	15.43077
0.02654	15.39872
0.02656	15.17258
0.02658	15.40056
0.0266	15.32456
0.02662	15.42985
0.02663	15.93066
0.02665	15.62395
0.02667	15.18723
0.02668	15.67339
0.0267	15.22019
0.02672	15.64867
0.02674	15.24308
0.02675	16.18336
0.02677	15.23667
0.02679	15.45183
0.02681	15.7329
0.02682	15.99292
0.02684	14.88052
0.02686	16.17878
0.02688	15.52873
0.02689	15.83544
0.02691	15.61663
0.02693	15.79241
0.02694	15.81988
0.02696	15.76312
0.02698	15.06088
0.027	15.46281
0.02701	15.19639
0.02703	14.87777
0.02705	15.04624
0.02707	15.70086
0.02708	15.27238
0.0271	15.62761
0.02712	15.30625
0.02713	15.94165
0.02715	15.55712
0.02717	14.98032
0.02719	15.46556
0.02721	16.00299
0.02722	15.27604
0.02724	15.13871
0.02726	15.18815
0.02727	15.50493
0.02729	15.05631
0.02731	15.73931
0.02733	16.1092
0.02734	15.09293
0.02736	15.49028
0.02738	15.54979
0.0274	15.43352
0.02741	16.03504
0.02743	15.36576
0.02745	15.33738
0.02747	15.74114
0.02748	15.43352
0.0275	15.57909
0.02752	15.64684
0.02754	15.85925
0.02755	15.75762
0.02757	15.77227
0.02759	15.52965
0.0276	15.64776
0.02762	15.79699
0.02764	15.73382
0.02766	15.05997
0.02767	15.62853
0.02769	15.11948
0.02771	15.88855
0.02773	15.94989
0.02774	14.9556
0.02776	15.4088
0.02778	15.82995
0.0278	15.78784
0.02781	15.8858
0.02783	15.11399
0.02785	15.75945
0.02787	16.00208
0.02788	15.75488
0.0279	15.34013
0.02792	16.23188
0.02793	15.49852
0.02795	15.37675
0.02797	16.0799
0.02799	15.26597
0.028	15.00961
0.02802	15.44633
0.02804	15.19364
0.02806	15.40696
0.02807	15.80706
0.02809	15.28794
0.02811	15.34104
0.02813	16.11927
0.02814	15.33555
0.02816	15.78784
0.02818	15.05081
0.02819	15.54613
0.02821	15.00778
0.02823	15.13779
0.02825	15.31358
0.02826	15.58092
0.02828	15.54796
0.0283	15.70727
0.02832	15.52049
0.02833	16.08997
0.02835	15.97095
0.02837	15.08194
0.02839	15.40422
0.0284	15.21928
0.02842	15.64776
0.02844	15.92425
0.02846	15.49028
0.02847	15.24491
0.02849	15.2147
0.02851	15.16434
0.02852	15.76403
0.02854	15.12314
0.02856	15.58458
0.02858	15.89312
0.02859	16.09272
0.02861	15.39232
0.02863	15.46373
0.02865	15.45457
0.02866	15.62853
0.02868	16.01123
0.0287	15.18906
0.02872	14.82925
0.02873	15.28703
0.02875	15.54155
0.02877	15.82812
0.02879	15.41154
0.0288	15.06455
0.02882	15.29252
0.02884	14.92355
0.02885	15.38408
0.02887	15.32548
0.02889	15.83911
0.02891	15.66881
0.02892	14.96841
0.02894	15.16526
0.02896	15.53331
0.02898	15.94531
0.02899	16.01764
0.02901	15.87481
0.02903	15.42436
0.02905	15.92975
0.02906	15.55345
0.02908	15.39872
0.0291	15.11399
0.02911	15.62304
0.02913	15.68255
0.02915	15.7915
0.02917	15.92975
0.02918	15.52965
0.0292	15.5031
0.02922	15.77136
0.02924	15.61388
0.02925	15.39506
0.02927	15.49394
0.02929	15.70635
0.02931	15.52507
0.02932	15.53056
0.02934	15.5681
0.02936	15.93158
0.02937	15.75304
0.02939	15.38682
0.02941	15.53514
0.02943	15.25132
0.02944	15.62578
0.02946	15.48021
0.02948	16.03687
0.0295	15.20096
0.02951	14.88601
0.02953	15.43718
0.02955	15.4912
0.02957	14.80361
0.02958	15.4445
0.0296	15.17533
0.02962	15.49394
0.02964	15.42985
0.02965	15.74572
0.02967	15.18998
0.02969	15.68712
0.0297	15.37584
0.02972	15.5269
0.02974	15.55986
0.02976	15.05722
0.02977	15.24949
0.02979	15.77136
0.02981	18.69289
0.02983	18.74874
0.02984	18.7936
0.02986	18.9639
0.02988	17.95221
0.0299	18.49696
0.02991	16.45719
0.02993	17.11089
0.02995	15.80897
0.02996	16.43613
0.02998	16.47733
0.03	17.2821
0.03002	16.3757
0.03003	18.7405
0.03005	18.35597
0.03007	19.24314
0.03009	18.72768
0.0301	18.77987
0.03012	18.30927
0.03014	18.20582
0.03016	18.62148
0.03017	18.32942
0.03019	18.75332
0.03021	19.00327
0.03023	19.15708
0.03024	18.68923
0.03026	18.77163
0.03028	18.39625
0.03029	18.46767
0.03031	18.90347
0.03033	18.55373
0.03035	18.47957
0.03037	18.76156
0.03038	19.10855
0.0304	18.47591
0.03042	18.48781
0.03043	18.18293
0.03045	18.74874
0.03047	19.09757
0.03049	18.96939
0.0305	18.36604
0.03052	18.95016
0.03054	19.20286
0.03056	18.19208
0.03057	18.53999
0.03059	18.63887
0.03061	18.51253
0.03062	19.37498
0.03064	18.36146
0.03066	18.30103
0.03068	18.56471
0.03069	18.71212
0.03071	18.82931
0.03073	18.99411
0.03075	19.17264
0.03076	18.48048
0.03078	17.9989
0.0308	18.45576
0.03082	19.17905
0.03083	18.13257
0.03085	18.82473
0.03087	19.06369
0.03088	18.47682
0.0309	18.90347
0.03092	18.6993
0.03094	18.75973
0.03096	18.77529
0.03097	18.60408
0.03099	18.51894
0.03101	18.70296
0.03102	18.14631
0.03104	18.74416
0.03106	18.68648
0.03108	18.67367
0.03109	18.25526
0.03111	19.1406
0.03113	18.44295
0.03115	18.65902
0.03116	18.31751
0.03118	18.33583
0.0312	18.68191
0.03122	18.88699
0.03123	19.17631
0.03125	18.81924
0.03127	18.93643
0.03129	18.50246
0.0313	18.63796
0.03132	18.70754
0.03134	18.20215
0.03135	18.6581
0.03137	18.60683
0.03139	18.89248
0.03141	18.71761
0.03142	18.71944
0.03144	19.22483
0.03146	18.49055
0.03148	18.0694
0.03149	19.37773
0.03151	18.80367
0.03153	18.91995
0.03154	18.8815
0.03156	18.59584
0.03158	18.87417
0.0316	18.36879
0.03161	18.44478
0.03163	19.02524
0.03165	18.59859
0.03167	19.06278
0.03168	18.56288
0.0317	18.87967
0.03172	18.54732
0.03174	18.16279
0.03175	18.62331
0.03177	18.66817
0.03179	18.71212
0.03181	18.64895
0.03182	18.30927
0.03184	18.52535
0.03186	18.79177
0.03188	18.57662
0.03189	18.62606
0.03191	18.99411
0.03193	18.12525
0.03194	19.06003
0.03196	18.53999
0.03198	18.53175
0.032	18.40449
0.03201	18.95657
0.03203	18.71395
0.03205	18.7286
0.03207	18.464
0.03208	18.92087
0.0321	18.38069
0.03212	18.74142
0.03213	18.29371
0.03215	18.69381
0.03217	18.26991
0.03219	18.96939
0.0322	19.21659
0.03222	18.84487
0.03224	18.09229
0.03226	19.38414
0.03227	18.97122
0.03229	19.14792
0.03231	18.60958
0.03233	18.21589
0.03234	18.69472
0.03236	18.63247
0.03238	18.18384
0.0324	18.79269
0.03241	18.53633
0.03243	18.38527
0.03245	18.10144
0.03247	19.11954
0.03248	18.61049
0.0325	18.75698
0.03252	19.33927
0.03254	18.75698
0.03255	18.1399
0.03257	18.94009
0.03259	18.96756
0.0326	19.15433
0.03262	18.61141
0.03264	18.88241
0.03266	18.5052
0.03267	18.75515
0.03269	18.80093
0.03271	18.64986
0.03273	18.5345
0.03274	19.29167
0.03276	19.30815
0.03278	19.33287
0.03279	18.81741
0.03281	19.23124
0.03283	18.70754
0.03285	18.88974
0.03286	18.53542
0.03288	19.33653
0.0329	18.15363
0.03292	18.22504
0.03293	18.39991
0.03295	18.64895
0.03297	18.48048
0.03299	18.65627
0.033	18.91354
0.03302	18.7936
0.03304	18.60042
0.03306	18.64071
0.03307	18.60591
0.03309	18.19208
0.03311	19.0051
0.03313	18.39625
0.03314	19.3466
0.03316	19.2111
0.03318	18.60866
0.03319	19.11496
0.03321	18.12983
0.03323	18.6462
0.03325	19.45189
0.03326	18.21039
0.03328	18.73684
0.0333	19.11954
0.03332	18.66085
0.03333	18.71303
0.03335	18.61873
0.03337	18.95016
0.03338	18.4283
0.0334	18.77529
0.03342	18.67916
0.03344	18.38527
0.03345	18.80459
0.03347	18.62331
0.03349	18.4933
0.03351	18.84487
0.03352	18.24244
0.03354	18.95474
0.03356	18.96573
0.03358	18.44478
0.03359	18.51344
0.03361	19.13785
0.03363	19.16257
0.03365	19.18912
0.03366	18.23695
0.03368	18.80825
0.0337	18.60317
0.03372	18.93002
0.03373	18.24152
0.03375	18.43104
0.03377	18.28639
0.03379	18.77438
0.0338	19.07102
0.03382	18.60958
0.03384	18.98587
0.03385	18.46034
0.03387	18.72127
0.03389	19.29716
0.03391	18.45027
0.03392	18.76156
0.03394	18.73409
0.03396	18.82107
0.03398	18.71578
0.03399	18.31935
0.03401	18.67458
0.03403	18.51161
0.03404	19.17631
0.03406	18.01904
0.03408	18.82473
0.0341	18.0282
0.03411	19.18638
0.03413	18.67
0.03415	18.55464
0.03417	18.9465
0.03418	18.62606
0.0342	19.20377
0.03422	18.84304
0.03424	18.82748
0.03425	19.05728
0.03427	18.78811
0.03429	18.58943
0.03431	18.66543
0.03432	18.48048
0.03434	18.30378
0.03436	18.48598
0.03438	18.32759
0.03439	18.5519
0.03441	18.22504
0.03443	19.14518
0.03444	18.74416
0.03446	19.0051
0.03448	18.87692
0.0345	18.97122
0.03451	18.48781
0.03453	18.81283
0.03455	18.85403
0.03457	19.15891
0.03458	18.26899
0.0346	18.43928
0.03462	19.01059
0.03463	19.01608
0.03465	19.00235
0.03467	18.65444
0.03469	18.73684
0.03471	18.10144
[truncated: 998,000+ more rows]
