# Supplementary material for: Single-exonuclease nanocircuits reveal the RNA degradation dynamics of PNPase and demonstrate potential for RNA sequencing
Source: Nat Commun. 2023 Feb 1;14:552. doi: 10.1038/s41467-023-36278-6 (PMC9892577; doi:10.1038/s41467-023-36278-6)
Supplement: Supplementary file 4 — Source data [file 41467_2023_36278_MOESM4_ESM.zip › Source Data/Fig.2/Fig2a/Fig2-a-33.txt]

0	15.77319
1.7E-5	15.48845
3.5E-5	15.55528
5.2E-5	15.38682
6.9E-5	17.68682
8.7E-5	17.81134
1.04E-4	17.8974
1.22E-4	17.80218
1.39E-4	17.78479
1.56E-4	18.2032
1.74E-4	17.75824
1.91E-4	17.46709
2.08E-4	17.93128
2.26E-4	18.0091
2.43E-4	17.72161
2.6E-4	15.5562
2.78E-4	15.60656
2.95E-4	15.54064
3.13E-4	15.44084
3.3E-4	15.49211
3.47E-4	15.77868
3.65E-4	15.97644
3.82E-4	15.35661
3.99E-4	15.78417
4.17E-4	15.07462
4.34E-4	15.60472
4.51E-4	15.61113
4.69E-4	15.39598
4.86E-4	15.58092
5.03E-4	15.08377
5.21E-4	15.11216
5.38E-4	15.29435
5.56E-4	15.76769
5.73E-4	14.90524
5.9E-4	15.40788
6.08E-4	15.47655
6.25E-4	15.43077
6.42E-4	14.96658
6.6E-4	15.71825
6.77E-4	15.3209
6.94E-4	15.49669
7.12E-4	15.68712
7.29E-4	15.72558
7.47E-4	15.87115
7.64E-4	16.068
7.81E-4	15.75762
7.99E-4	15.21195
8.16E-4	15.50401
8.33E-4	15.42161
8.51E-4	15.50951
8.68E-4	15.35478
8.85E-4	16.07166
9.03E-4	15.23484
9.2E-4	15.22477
9.38E-4	15.55803
9.55E-4	15.14237
9.72E-4	15.13138
9.9E-4	15.28153
0.00101	15.35844
0.00102	14.82284
0.00104	15.86566
0.00106	15.61205
0.00108	15.76769
0.00109	15.50493
0.00111	15.57268
0.00113	15.23942
0.00115	15.52232
0.00116	15.36851
0.00118	15.27238
0.0012	15.45732
0.00121	15.69079
0.00123	15.69079
0.00125	14.94827
0.00127	15.39232
0.00128	15.48662
0.0013	15.58733
0.00132	15.76952
0.00134	15.80523
0.00135	15.4445
0.00137	15.80157
0.00139	15.51408
0.00141	15.04257
0.00142	15.62212
0.00144	15.6798
0.00146	15.40971
0.00148	15.43077
0.00149	15.49394
0.00151	15.76861
0.00153	15.94989
0.00154	15.60472
0.00156	15.77685
0.00158	15.90503
0.0016	15.52782
0.00161	15.53697
0.00163	15.64318
0.00165	15.66332
0.00167	15.67156
0.00168	15.54155
0.0017	15.16709
0.00172	15.69353
0.00174	16.03778
0.00175	15.10941
0.00177	15.73565
0.00179	16.03412
0.00181	15.68072
0.00182	16.07624
0.00184	15.4326
0.00186	15.39689
0.00187	15.26231
0.00189	15.55345
0.00191	14.99771
0.00193	15.32273
0.00194	15.34288
0.00196	15.14695
0.00198	15.14328
0.002	15.74023
0.00201	15.06363
0.00203	15.99109
0.00205	15.45824
0.00207	15.26963
0.00208	16.09912
0.0021	15.31724
0.00212	15.22568
0.00214	15.05905
0.00215	15.49486
0.00217	15.91235
0.00219	15.12314
0.0022	15.61388
0.00222	15.45549
0.00224	15.7329
0.00226	15.48021
0.00227	15.79974
0.00229	15.81072
0.00231	15.49211
0.00233	15.244
0.00234	15.52782
0.00236	15.22111
0.00238	15.56627
0.0024	15.58458
0.00241	15.32823
0.00243	15.35661
0.00245	15.82537
0.00247	15.59648
0.00248	15.35752
0.0025	15.70727
0.00252	15.17716
0.00253	15.54064
0.00255	15.48936
0.00257	14.9675
0.00259	14.99588
0.0026	15.88031
0.00262	15.77136
0.00264	15.41154
0.00266	15.85101
0.00267	15.64684
0.00269	15.29069
0.00271	16.0332
0.00273	15.24491
0.00274	16.25019
0.00276	15.1616
0.00278	15.00137
0.0028	15.62029
0.00281	15.5562
0.00283	15.31816
0.00285	15.43443
0.00286	15.4207
0.00288	15.77044
0.0029	15.91235
0.00292	16.00024
0.00293	15.46464
0.00295	15.41154
0.00297	15.31999
0.00299	15.02884
0.003	15.52599
0.00302	15.41429
0.00304	15.36119
0.00306	15.56169
0.00307	15.28977
0.00309	15.38957
0.00311	16.05243
0.00313	14.97208
0.00314	15.51866
0.00316	15.89129
0.00318	15.4619
0.00319	15.24766
0.00321	15.82263
0.00323	15.31083
0.00325	15.56261
0.00326	15.25498
0.00328	14.94552
0.0033	15.1442
0.00332	15.23026
0.00333	14.86496
0.00335	15.75121
0.00337	16.1504
0.00339	15.5681
0.0034	15.34928
0.00342	15.47563
0.00344	15.46464
0.00346	15.2559
0.00347	14.93271
0.00349	15.7329
0.00351	15.58367
0.00352	15.55895
0.00354	15.40147
0.00356	15.73016
0.00358	15.34471
0.00359	15.35203
0.00361	15.21653
0.00363	15.23576
0.00365	15.43077
0.00366	15.5562
0.00368	15.08652
0.0037	15.14237
0.00372	15.26872
0.00373	15.53606
0.00375	15.46831
0.00377	15.48387
0.00379	15.34288
0.0038	14.84298
0.00382	15.15336
0.00384	15.15427
0.00385	15.27329
0.00387	15.36485
0.00389	15.8858
0.00391	15.91418
0.00392	15.36576
0.00394	15.15519
0.00396	15.05814
0.00398	15.47014
0.00399	15.72649
0.00401	15.85925
0.00403	15.02792
0.00405	15.35203
0.00406	15.45732
0.00408	15.17258
0.0041	15.9096
0.00411	15.27421
0.00413	15.7915
0.00415	15.2092
0.00417	14.80544
0.00418	15.60472
0.0042	15.41795
0.00422	15.77502
0.00424	15.43992
0.00425	15.2971
0.00427	14.90799
0.00429	15.02701
0.00431	15.70544
0.00432	15.51866
0.00434	15.71368
0.00436	15.33372
0.00438	15.73382
0.00439	15.80523
0.00441	15.28977
0.00443	15.18998
0.00444	15.14237
0.00446	15.73656
0.00448	15.70635
0.0045	15.75488
0.00451	15.15336
0.00453	15.12131
0.00455	15.56352
0.00457	15.23209
0.00458	15.28611
0.0046	16.01398
0.00462	15.36119
0.00464	15.41978
0.00465	15.5031
0.00467	15.48662
0.00469	15.43626
0.00471	15.68621
0.00472	15.75304
0.00474	15.76861
0.00476	15.06546
0.00477	15.41246
0.00479	15.15152
0.00481	15.60198
0.00483	15.66973
0.00484	14.99954
0.00486	15.73107
0.00488	15.63768
0.0049	15.58092
0.00491	15.63311
0.00493	15.11673
0.00495	15.58733
0.00496	15.46007
0.00498	15.65416
0.005	15.47014
0.00502	15.69262
0.00504	15.28611
0.00505	15.2266
0.00507	15.10392
0.00509	15.36851
0.0051	15.65508
0.00512	15.66973
0.00514	15.12131
0.00516	15.61937
0.00517	15.74572
0.00519	15.6798
0.00521	15.19456
0.00523	15.55071
0.00524	15.39598
0.00526	15.90594
0.00528	15.2797
0.0053	15.6624
0.00531	15.24491
0.00533	15.20096
0.00535	15.33097
0.00537	14.98764
0.00538	15.72466
0.0054	15.87481
0.00542	15.52141
0.00543	15.45366
0.00545	15.35844
0.00547	15.75854
0.00549	15.69079
0.0055	15.47105
0.00552	15.71917
0.00554	16.03504
0.00556	15.55895
0.00557	15.65783
0.00559	15.5562
0.00561	16.23829
0.00562	15.87298
0.00564	15.60015
0.00566	15.55437
0.00568	15.56902
0.00569	15.59099
0.00571	15.42161
0.00573	15.97461
0.00575	15.52324
0.00576	15.57176
0.00578	15.37858
0.0058	15.15244
0.00582	15.58275
0.00583	15.58916
0.00585	15.50951
0.00587	15.84826
0.00588	14.71572
0.0059	15.68255
0.00592	15.82354
0.00594	15.90136
0.00596	15.55071
0.00597	15.33464
0.00599	15.47288
0.00601	15.05814
0.00602	16.32435
0.00604	15.19089
0.00606	15.98743
0.00608	15.27604
0.00609	15.40513
0.00611	16.04053
0.00613	15.28428
0.00615	15.32273
0.00616	15.5681
0.00618	15.48021
0.0062	15.40605
0.00622	16.22456
0.00623	15.39964
0.00625	15.83087
0.00627	15.68712
0.00628	15.55071
0.0063	15.22568
0.00632	15.25132
0.00634	15.4912
0.00635	15.21287
0.00637	15.77868
0.00639	15.77593
0.00641	15.32456
0.00642	15.28336
0.00644	15.69903
0.00646	15.19089
0.00648	15.51317
0.00649	15.76128
0.00651	15.22385
0.00653	15.3502
0.00654	15.69262
0.00656	15.62029
0.00658	14.83657
0.0066	15.43626
0.00662	15.95538
0.00663	15.93341
0.00665	15.48296
0.00667	15.721
0.00668	15.55071
0.0067	15.5388
0.00672	15.4033
0.00674	15.73382
0.00675	15.91052
0.00677	15.5562
0.00679	15.74389
0.00681	15.51042
0.00682	15.96637
0.00684	15.33738
0.00686	15.72741
0.00688	14.95193
0.00689	16.03504
0.00691	15.23118
0.00693	15.87115
0.00694	15.34013
0.00696	15.53697
0.00698	15.8739
0.007	15.27604
0.00701	15.74664
0.00703	15.2797
0.00705	15.69811
0.00707	15.54247
0.00708	15.43535
0.0071	15.76861
0.00712	15.07645
0.00713	15.50493
0.00715	15.45549
0.00717	15.60381
0.00719	15.2678
0.0072	15.34471
0.00722	14.88144
0.00724	15.45915
0.00726	15.67797
0.00727	15.27329
0.00729	15.65783
0.00731	15.99292
0.00733	15.53789
0.00734	15.4207
0.00736	15.94073
0.00738	15.9096
0.0074	15.52141
0.00741	14.8677
0.00743	15.64867
0.00745	15.37767
0.00747	15.927
0.00748	15.46922
0.0075	16.04328
0.00752	15.65874
0.00754	14.95468
0.00755	15.69445
0.00757	15.24583
0.00759	15.28153
0.0076	15.6917
0.00762	15.84094
0.00764	15.53514
0.00766	15.374
0.00767	15.47746
0.00769	15.80981
0.00771	15.78967
0.00773	15.86566
0.00774	15.14145
0.00776	15.55254
0.00778	15.61388
0.00779	15.59557
0.00781	15.5388
0.00783	16.32069
0.00785	15.12131
0.00787	15.23759
0.00788	15.42253
0.0079	15.67614
0.00792	15.35936
0.00793	15.62487
0.00795	15.37034
0.00797	15.38041
0.00799	15.60106
0.008	15.99841
0.00802	15.78326
0.00804	15.76312
0.00806	15.29984
0.00807	15.09842
0.00809	15.07004
0.00811	15.80798
0.00813	15.31816
0.00814	15.927
0.00816	14.91165
0.00818	15.4738
0.00819	15.17075
0.00821	19.09391
0.00823	18.91171
0.00825	18.24793
0.00826	18.83023
0.00828	19.28251
0.0083	18.37794
0.00832	17.78283
0.00833	18.56197
0.00835	18.94742
0.00837	19.04996
0.00839	18.47133
0.0084	18.91812
0.00842	18.95657
0.00844	18.73043
0.00846	18.87509
0.00847	18.21497
0.00849	18.57387
0.00851	18.05475
0.00852	18.30561
0.00854	19.07102
0.00856	18.68465
0.00858	18.75607
0.00859	18.9465
0.00861	18.25983
0.00863	19.01608
0.00865	18.72219
0.00866	18.43471
0.00868	18.95566
0.0087	18.44752
0.00872	18.80276
0.00873	18.72677
0.00875	19.09848
0.00877	19.10489
0.00878	19.16623
0.0088	19.30448
0.00882	19.04538
0.00884	19.22575
0.00885	18.93918
0.00887	18.22413
0.00889	18.35963
0.00891	18.83389
0.00892	18.7167
0.00894	19.10398
0.00896	18.76156
0.00898	18.16736
0.00899	18.88058
0.00901	19.21751
0.00903	18.04651
0.00904	18.32759
0.00906	18.36512
0.00908	18.71944
0.0091	18.63521
0.00911	19.04813
0.00913	18.84762
0.00915	18.28089
0.00917	19.06552
0.00918	19.00418
0.0092	18.77346
0.00922	18.76614
0.00924	18.73318
0.00925	19.15983
0.00927	18.60866
0.00929	19.07468
0.00931	19.07468
0.00932	18.75423
0.00934	18.57845
0.00936	18.69015
0.00937	18.87234
0.00939	18.36879
0.00941	18.38618
0.00943	18.91629
0.00944	18.98221
0.00946	18.22871
0.00948	18.80093
0.0095	18.27631
0.00951	18.62514
0.00953	18.40449
0.00955	18.43837
0.00957	18.73226
0.00958	18.70113
0.0096	17.67205
0.00962	18.61599
0.00963	18.82382
0.00965	18.63155
0.00967	18.35688
0.00969	18.77071
0.00971	19.017
0.00972	18.76431
0.00974	18.2461
0.00976	18.42372
0.00977	19.16349
0.00979	18.51253
0.00981	18.78628
0.00983	19.27885
0.00984	19.07926
0.00986	19.06186
0.00988	19.12503
0.0099	18.87143
0.00991	18.18842
0.00993	18.37245
0.00995	18.32026
0.00996	18.44935
0.00998	18.8229
0.01	18.36146
0.01002	18.94101
0.01004	18.93551
0.01005	19.32279
0.01007	18.20124
0.01009	18.89798
0.0101	18.92911
0.01012	18.52351
0.01014	18.4521
0.01016	18.00439
0.01017	18.74599
0.01019	18.12067
0.01021	18.33491
0.01023	18.71395
0.01024	17.96228
0.01026	18.07031
0.01028	19.17264
0.0103	18.78811
0.01031	18.39625
0.01033	18.49696
0.01035	18.73135
0.01036	18.56655
0.01038	18.62697
0.0104	18.72494
0.01042	18.97763
0.01043	19.08841
0.01045	18.55831
0.01047	18.99503
0.01049	18.28639
0.0105	18.20856
0.01052	18.89798
0.01054	18.55281
0.01056	18.64711
0.01057	19.40519
0.01059	18.35688
0.01061	19.40428
0.01063	18.73775
0.01064	18.74142
0.01066	18.81466
0.01068	18.63979
0.01069	18.69015
0.01071	19.35575
0.01073	18.62239
0.01075	18.27631
0.01076	19.05179
0.01078	18.61873
0.0108	18.44935
0.01082	18.45668
0.01083	19.30357
0.01085	18.86685
0.01087	18.21131
0.01089	18.49696
0.0109	18.38435
0.01092	18.80093
0.01094	18.75332
0.01095	19.06278
0.01097	18.8815
0.01099	18.97488
0.01101	18.23603
0.01102	18.91537
0.01104	18.15363
0.01106	19.02158
0.01108	18.94101
0.01109	19.13968
0.01111	18.72585
0.01113	19.73205
0.01115	18.74599
0.01116	19.03439
0.01118	18.52351
0.0112	19.14975
0.01121	18.69839
0.01123	18.61049
0.01125	18.58303
0.01127	18.82565
0.01129	18.69747
0.0113	18.84213
0.01132	18.99777
0.01134	18.94833
0.01135	18.67916
0.01137	18.64986
0.01139	18.8522
0.01141	18.95108
0.01142	18.25983
0.01144	18.57204
0.01146	18.99228
0.01148	18.96573
0.01149	18.53999
0.01151	18.20399
0.01153	18.82656
0.01155	18.92178
0.01156	19.38688
0.01158	18.58943
0.0116	18.84762
0.01162	18.51161
0.01163	18.51161
0.01165	19.19736
0.01167	18.9758
0.01168	18.48506
0.0117	18.80825
0.01172	18.64071
0.01174	18.58303
0.01175	18.5345
0.01177	18.39808
0.01179	18.52809
0.01181	18.95749
0.01182	18.80093
0.01184	18.98679
0.01186	18.5876
0.01188	18.37336
0.01189	18.78719
0.01191	17.91742
0.01193	18.55922
0.01194	18.48231
0.01196	19.70824
0.01198	18.66909
0.012	18.61599
0.01201	18.57845
0.01203	18.97671
0.01205	19.18821
0.01207	18.80551
0.01208	18.68831
0.0121	18.81466
0.01212	18.85403
0.01214	19.20835
0.01215	18.70754
0.01217	18.65352
0.01219	18.97397
0.01221	19.05637
0.01222	18.72585
0.01224	18.53999
0.01226	17.83868
0.01227	18.70296
0.01229	19.05179
0.01231	18.7405
0.01233	18.56471
0.01234	18.464
0.01236	18.92087
0.01238	18.44661
0.0124	18.51344
0.01241	18.51527
0.01243	18.48506
0.01245	18.8934
0.01247	18.83755
0.01248	18.13623
0.0125	19.37864
0.01252	18.56929
0.01253	18.86593
0.01255	18.17011
0.01257	18.53999
0.01259	19.09207
0.0126	18.50063
0.01262	19.07376
0.01264	18.69472
0.01266	18.4228
0.01267	18.98953
0.01269	18.89706
0.01271	18.02454
0.01273	18.57112
0.01274	18.7524
0.01276	18.49147
0.01278	18.32301
0.0128	18.67641
0.01281	18.50337
0.01283	18.87967
0.01285	18.86868
0.01287	18.89431
0.01288	18.82199
0.0129	18.2635
0.01292	18.5638
0.01293	18.53999
0.01295	19.30265
0.01297	18.90805
0.01299	18.92087
0.013	18.88424
0.01302	19.223
0.01304	18.6169
0.01306	18.93094
0.01307	18.33033
0.01309	18.71944
0.01311	18.7524
0.01313	18.96207
0.01314	18.54366
0.01316	18.99319
0.01318	18.80276
0.01319	18.64162
0.01321	18.8522
0.01323	18.96115
0.01325	18.60408
0.01326	18.36146
0.01328	18.32209
0.0133	18.55464
0.01332	18.81283
0.01333	18.52718
0.01335	18.876
0.01337	19.05179
0.01338	19.09665
0.0134	18.68282
0.01342	18.11701
0.01344	18.30287
0.01346	18.61232
0.01347	19.02066
0.01349	19.53063
0.01351	18.41456
0.01352	18.72402
0.01354	18.47133
0.01356	18.80551
0.01358	18.74142
0.01359	18.53359
0.01361	18.93551
0.01363	18.80734
0.01365	18.95657
0.01366	19.31364
0.01368	19.00601
0.0137	19.26328
0.01372	18.65261
0.01373	18.65078
0.01375	18.95108
0.01377	18.89615
0.01379	18.99228
0.0138	18.58303
0.01382	18.88424
0.01384	18.82839
0.01385	18.66359
0.01387	18.6874
0.01389	18.38618
0.01391	19.15891
0.01392	18.96298
0.01394	18.7524
0.01396	18.64711
0.01398	18.68191
0.01399	18.71761
0.01401	18.72311
0.01403	18.811
0.01405	18.31202
0.01406	19.33378
0.01408	18.60225
0.0141	18.38343
0.01412	19.03714
0.01413	18.95291
0.01415	19.14609
0.01417	18.84213
0.01418	18.41731
0.0142	18.69839
0.01422	19.19187
0.01424	18.74599
0.01425	18.16828
0.01427	18.21589
0.01429	18.93551
0.01431	18.17652
0.01432	18.71029
0.01434	18.64895
0.01436	18.37977
0.01438	19.05728
0.01439	18.42647
0.01441	18.8403
0.01443	18.57753
0.01444	18.31477
0.01446	18.97122
0.01448	18.98038
0.0145	18.73135
0.01451	18.81649
0.01453	18.54915
0.01455	18.63704
0.01457	18.11426
0.01458	18.76522
0.0146	18.55373
0.01462	19.08841
0.01464	18.57204
0.01465	19.35392
0.01467	18.57662
0.01469	18.5107
0.0147	18.99777
0.01472	18.91537
0.01474	19.14335
0.01476	19.13236
0.01477	18.45119
0.01479	18.91263
0.01481	18.09412
0.01483	19.06644
0.01484	18.52168
0.01486	18.64071
0.01488	18.90622
0.0149	19.27976
0.01491	18.90896
0.01493	19.16349
0.01495	18.62148
0.01496	19.20377
0.01498	18.43379
0.015	18.37611
0.01502	19.14243
0.01504	18.01904
0.01505	18.61415
0.01507	18.24976
0.01509	18.79543
0.0151	18.63247
0.01512	18.54549
0.01514	18.06299
0.01516	18.33766
0.01517	19.04721
0.01519	18.44935
0.01521	18.87509
0.01523	18.30561
0.01524	18.53725
0.01526	18.71395
0.01528	18.33949
0.0153	18.78903
0.01531	18.45668
0.01533	18.89248
0.01535	19.22025
0.01537	19.12412
0.01538	18.58669
0.0154	18.26533
0.01542	18.96207
0.01543	18.90164
0.01545	18.36879
0.01547	18.69381
0.01549	18.50063
0.0155	18.69747
0.01552	19.06278
0.01554	19.1525
0.01556	18.85037
0.01557	19.24314
0.01559	18.37611
0.01561	18.63247
0.01563	18.34864
0.01564	18.59767
0.01566	18.20856
0.01568	18.9877
0.01569	18.58669
0.01571	18.24244
0.01573	18.77804
0.01575	18.44752
0.01576	19.41618
0.01578	19.10764
0.0158	18.1344
0.01582	18.49513
0.01583	18.28822
0.01585	18.98495
0.01587	18.62789
0.01589	18.36512
0.0159	18.91629
0.01592	18.85311
0.01594	18.86319
0.01596	18.31843
0.01597	18.63338
0.01599	18.72768
0.01601	19.07559
0.01602	18.57204
0.01604	19.21567
0.01606	19.10306
0.01608	18.32026
0.01609	19.22391
0.01611	19.05087
0.01613	18.84579
0.01615	19.55535
0.01616	18.11426
0.01618	18.70022
0.0162	18.76705
0.01622	18.56471
0.01623	18.29279
0.01625	18.31294
0.01627	18.78079
0.01629	18.94284
0.0163	18.37428
0.01632	18.6581
0.01634	18.79452
0.01635	18.85769
0.01637	18.80734
0.01639	18.59676
0.01641	19.29075
0.01642	19.24497
0.01644	18.42189
0.01646	18.75607
0.01648	18.73226
0.01649	19.01334
0.01651	18.29188
0.01653	18.79269
0.01655	18.38435
0.01656	19.11313
0.01658	18.7405
0.0166	18.16736
0.01662	18.40266
0.01663	18.83938
0.01665	18.34681
0.01667	18.54457
0.01668	18.80459
0.0167	18.89981
0.01672	18.32942
0.01674	18.55922
0.01675	18.69564
0.01677	18.56105
0.01679	18.68374
0.01681	18.6288
0.01682	18.85311
0.01684	19.09665
0.01686	19.07559
0.01688	18.86044
0.01689	18.82839
0.01691	18.34315
0.01693	19.23307
0.01694	18.5931
0.01696	18.47865
0.01698	19.01975
0.017	19.15159
0.01701	18.76064
0.01703	18.81466
0.01705	19.09299
0.01707	18.79452
0.01708	18.6343
0.0171	18.55556
0.01712	18.17652
0.01714	18.99045
0.01715	18.25068
0.01717	19.39421
0.01719	18.74874
0.01721	18.84579
0.01722	18.78903
0.01724	19.21201
0.01726	18.83755
0.01727	18.78536
0.01729	18.47407
0.01731	18.83297
0.01733	18.30012
0.01734	18.85311
0.01736	18.5052
0.01738	18.56288
0.0174	18.67183
0.01741	18.61782
0.01743	18.29737
0.01745	18.47591
0.01747	18.81649
0.01748	18.32026
0.0175	19.29807
0.01752	18.52626
0.01753	18.47774
0.01755	18.90713
0.01757	18.81558
0.01759	18.98587
0.0176	19.03714
0.01762	18.78811
0.01764	19.15433
0.01766	18.61507
0.01767	19.03714
0.01769	18.82656
0.01771	19.05545
0.01773	18.27357
0.01774	18.83755
0.01776	18.35871
0.01778	18.57845
0.01779	18.15638
0.01781	18.9639
0.01783	19.01425
0.01785	18.33399
0.01786	17.88629
0.01788	18.93185
0.0179	18.84945
0.01792	18.4695
0.01793	18.38893
0.01795	18.63979
0.01797	18.82565
0.01799	18.60866
0.018	18.20582
0.01802	18.58119
0.01804	18.43379
0.01806	18.80184
0.01807	18.43745
0.01809	18.74783
0.01811	18.72494
0.01812	19.0408
0.01814	18.76247
0.01816	18.77712
0.01818	18.48415
0.01819	18.82015
0.01821	18.64803
0.01823	17.94397
0.01825	18.78445
0.01826	19.17631
0.01828	19.03806
0.0183	18.43928
0.01832	18.48872
0.01833	18.58211
0.01835	18.97031
0.01837	18.93918
0.01838	19.03439
0.0184	18.75607
0.01842	18.605
0.01844	18.72036
0.01845	18.75423
0.01847	19.16257
0.01849	18.97214
0.01851	18.33583
0.01852	18.38069
0.01854	18.39808
0.01856	18.7936
0.01858	18.90805
0.01859	18.49879
0.01861	18.70663
0.01863	18.87417
0.01865	18.26167
0.01866	18.45027
0.01868	18.61873
0.0187	18.32209
0.01871	18.81832
0.01873	18.31202
0.01875	18.5757
0.01877	19.09207
0.01879	18.5757
0.0188	18.46217
0.01882	19.15891
0.01884	18.83663
0.01885	18.9346
0.01887	18.94375
0.01889	18.93918
0.01891	18.34315
0.01892	18.62697
0.01894	18.5107
0.01896	18.83297
0.01898	18.47957
0.01899	18.76064
0.01901	18.54823
0.01903	18.84396
0.01904	18.90713
0.01906	18.74599
0.01908	19.15525
0.0191	19.02982
0.01912	19.07468
0.01913	18.46492
0.01915	18.57387
0.01917	18.90896
0.01918	18.94833
0.0192	18.86685
0.01922	18.51894
0.01924	18.37977
0.01925	18.61782
0.01927	18.39351
0.01929	18.49422
0.01931	18.45485
0.01932	18.98038
0.01934	18.69564
0.01936	19.15891
0.01938	18.64071
0.01939	18.76888
0.01941	18.56746
0.01943	19.00052
0.01944	18.46309
0.01946	18.4933
0.01948	18.78079
0.0195	18.86135
0.01951	18.82199
0.01953	18.6581
0.01955	18.6874
0.01957	18.63613
0.01958	19.06919
0.0196	18.66909
0.01962	18.34315
0.01964	18.24885
0.01965	18.50887
0.01967	18.80642
0.01969	18.61141
0.01971	18.70388
0.01972	19.02799
0.01974	18.96847
0.01976	18.56838
0.01977	18.3459
0.01979	19.1699
0.01981	18.63613
0.01983	19.17905
0.01984	18.83114
0.01986	18.84671
0.01988	18.83847
0.0199	18.76431
0.01991	18.71212
0.01993	18.84396
0.01995	18.53633
0.01997	19.02799
0.01998	18.40907
0.02	19.12595
0.02002	18.69472
0.02004	18.10144
0.02005	18.53359
0.02007	18.92819
0.02009	18.76522
0.0201	19.288
0.02012	18.25343
0.02014	18.71853
0.02016	18.49879
0.02017	18.88607
0.02019	18.70846
0.02021	18.13623
0.02023	19.05637
0.02024	18.53908
0.02026	19.09299
0.02028	18.71761
0.0203	18.38069
0.02031	18.97946
0.02033	18.71578
0.02035	19.45189
0.02037	18.07306
0.02038	19.06461
0.0204	19.23307
0.02042	18.74874
0.02043	18.84396
0.02045	18.63887
0.02047	18.57753
0.02049	18.89248
0.0205	18.2168
0.02052	18.62514
0.02054	18.94284
0.02056	18.77255
0.02057	18.76156
0.02059	18.67916
0.02061	18.71761
0.02063	18.54823
0.02064	18.09046
0.02066	18.49696
0.02068	18.97214
0.02069	18.67
0.02071	18.57662
0.02073	18.95199
0.02075	19.06461
0.02076	18.91354
0.02078	18.87234
0.0208	18.66451
0.02082	18.52626
0.02083	18.98404
0.02085	18.48964
0.02087	18.71944
0.02089	18.82656
0.0209	18.48781
0.02092	18.84671
0.02094	19.24406
0.02096	18.87326
0.02097	18.95749
0.02099	18.57204
0.02101	18.91629
0.02102	19.20927
0.02104	18.96481
0.02106	18.6288
0.02108	18.75149
0.02109	18.29371
0.02111	18.65444
0.02113	19.17722
0.02115	18.58394
0.02116	19.19004
0.02118	18.45027
0.0212	18.45119
0.02122	18.15821
0.02123	18.40266
0.02125	19.20469
0.02127	19.13694
0.02128	18.94192
0.0213	18.33583
0.02132	19.26237
0.02134	19.00876
0.02135	18.68465
0.02137	18.44111
0.02139	18.58943
0.02141	18.59401
0.02142	18.93002
0.02144	18.4933
0.02146	18.50703
0.02148	19.00418
0.02149	18.80825
0.02151	18.16279
0.02153	18.70937
0.02155	18.97488
0.02156	18.80825
0.02158	18.68831
0.0216	18.79452
0.02161	18.0575
0.02163	18.86135
0.02165	18.62423
0.02167	18.7936
0.02168	18.464
0.0217	19.29624
0.02172	18.40358
0.02174	18.65902
0.02175	18.90896
0.02177	18.73318
0.02179	18.56288
0.02181	18.95291
0.02182	18.92453
0.02184	18.03461
0.02186	18.50612
0.02187	18.40175
0.02189	18.73318
0.02191	18.23054
0.02193	18.56746
0.02194	18.84396
0.02196	19.06735
0.02198	18.56838
0.022	18.99869
0.02201	18.96664
0.02203	18.76156
0.02205	18.67
0.02207	18.49879
0.02208	17.9339
0.0221	17.46971
0.02212	18.52626
0.02213	18.59859
0.02215	18.78719
0.02217	18.76705
0.02219	18.92361
0.0222	18.80459
0.02222	19.18821
0.02224	18.84487
0.02226	19.11679
0.02227	18.50612
0.02229	19.33287
0.02231	18.54274
0.02233	18.40724
0.02234	18.86227
0.02236	17.95312
0.02238	18.43471
0.0224	18.95657
0.02241	18.77712
0.02243	18.50337
0.02245	18.72768
0.02246	18.43104
0.02248	18.64895
0.0225	18.65352
0.02252	18.80642
0.02253	18.70937
0.02255	18.91629
0.02257	18.87783
0.02259	18.61507
0.0226	18.56014
0.02262	18.94925
0.02264	19.12046
0.02266	18.60134
0.02267	18.54549
0.02269	18.33308
0.02271	18.20399
0.02273	18.39717
0.02274	18.75973
0.02276	17.95953
0.02278	18.5345
0.02279	18.70296
0.02281	18.65444
0.02283	18.14722
0.02285	18.64162
0.02287	18.10053
0.02288	19.05545
0.0229	18.73318
0.02292	18.42097
0.02293	18.52626
0.02295	18.72402
0.02297	19.11222
0.02299	18.68282
0.023	18.79452
0.02302	18.43562
0.02304	18.68282
0.02306	18.57845
0.02307	18.59493
0.02309	17.88079
0.02311	18.44478
0.02313	19.33836
0.02314	18.14814
0.02316	18.62239
0.02318	18.83389
0.02319	18.34223
0.02321	18.37794
0.02323	18.70296
0.02325	18.91903
0.02326	18.64528
0.02328	18.68923
0.0233	18.98862
0.02332	18.28455
0.02333	18.96847
0.02335	18.97671
0.02337	18.78811
0.02339	19.02524
0.0234	18.12799
0.02342	18.61873
0.02344	18.8522
0.02346	18.63155
0.02347	18.76705
0.02349	18.73959
0.02351	18.95474
0.02352	18.68831
0.02354	19.28434
0.02356	19.03348
0.02358	18.93094
0.02359	18.70571
0.02361	18.32209
0.02363	18.80642
0.02365	18.23878
0.02366	18.51802
0.02368	19.03714
0.0237	18.75515
0.02372	18.5757
0.02373	18.30653
0.02375	18.9584
0.02377	18.58669
0.02379	18.60775
0.0238	18.19575
0.02382	18.66909
0.02384	18.30378
0.02385	18.58028
0.02387	18.47591
0.02389	18.76705
0.02391	18.605
0.02392	18.54366
0.02394	18.64711
0.02396	18.86776
0.02398	19.39421
0.02399	18.30195
0.02401	19.06186
0.02403	18.57479
0.02405	18.6755
0.02406	18.98953
0.02408	19.03256
0.0241	19.02158
0.02412	18.83023
0.02413	19.56725
0.02415	18.32575
0.02417	18.60591
0.02418	19.12229
0.0242	18.62514
0.02422	18.87509
0.02424	18.42097
0.02425	18.98312
0.02427	19.17631
0.02429	18.66085
0.02431	18.54366
0.02432	18.98404
0.02434	18.75698
0.02436	18.54366
0.02438	18.51802
0.02439	18.99686
0.02441	18.22321
0.02443	18.93185
0.02444	18.51619
0.02446	18.97397
0.02448	18.47957
0.0245	18.97855
0.02451	18.29829
0.02453	18.91995
0.02455	18.7405
0.02457	18.09046
0.02458	18.43745
0.0246	18.28272
0.02462	18.62972
0.02464	18.4814
0.02465	19.04813
0.02467	18.81283
0.02469	19.14884
0.02471	19.23032
0.02472	17.84875
0.02474	18.88424
0.02476	18.38618
0.02477	18.31843
0.02479	18.78811
0.02481	17.81396
0.02483	18.70022
0.02484	18.22871
0.02486	18.66085
0.02488	19.11496
0.0249	17.97601
0.02491	18.28272
0.02493	18.14173
0.02495	18.87783
0.02497	18.20765
0.02498	19.09391
0.025	18.64162
0.02502	18.2635
0.02504	18.62423
0.02505	19.02066
0.02507	18.66085
0.02509	18.33491
0.0251	18.59676
0.02512	18.65169
0.02514	18.83663
0.02516	18.58303
0.02517	18.96664
0.02519	19.46013
0.02521	18.37794
0.02523	19.11863
0.02524	18.3459
0.02526	19.11313
0.02528	17.86523
0.0253	19.14151
0.02531	18.74599
0.02533	18.42555
0.02535	18.16828
0.02536	18.45485
0.02538	18.50887
0.0254	19.14609
0.02542	18.76797
0.02543	18.80917
0.02545	18.8641
0.02547	18.24976
0.02549	18.71212
0.0255	18.68923
0.02552	18.23328
0.02554	18.63063
0.02556	18.84579
0.02557	18.42189
0.02559	18.88791
0.02561	19.16349
0.02562	19.07193
0.02564	18.62606
0.02566	18.93735
0.02568	18.74508
0.02569	18.40358
0.02571	18.6462
0.02573	19.03073
0.02575	18.40358
0.02576	18.51802
0.02578	18.45485
0.0258	18.77163
0.02582	18.2342
0.02583	18.66268
0.02585	18.59951
0.02587	18.39534
0.02588	18.65261
0.0259	18.78628
0.02592	18.39259
0.02594	18.98404
0.02595	18.49422
0.02597	18.80184
0.02599	18.95566
0.02601	18.73684
0.02602	19.22666
0.02604	18.65535
0.02606	19.17264
0.02608	18.64071
0.02609	18.57021
0.02611	18.75881
0.02613	18.7991
0.02615	18.78811
0.02616	19.04355
0.02618	18.23145
0.0262	18.79727
0.02621	18.37519
0.02623	18.44111
0.02625	18.8815
0.02627	18.64437
0.02628	18.50246
0.0263	18.33125
0.02632	18.77529
0.02634	18.7524
0.02635	19.12046
0.02637	19.03806
0.02639	19.27702
0.02641	18.32942
0.02642	18.70846
0.02644	18.43928
0.02646	18.62789
0.02648	18.64254
0.02649	18.84945
0.02651	19.30815
0.02653	18.08405
0.02654	18.59035
0.02656	18.51802
0.02658	18.90439
0.0266	18.4933
0.02662	18.62056
0.02663	18.84671
0.02665	18.63887
0.02667	18.22779
0.02668	18.75607
0.0267	18.39625
0.02672	18.74325
0.02674	18.4521
0.02675	18.56197
0.02677	18.71944
0.02679	18.71853
0.02681	18.45393
0.02682	18.76156
0.02684	19.14151
0.02686	18.50612
0.02688	18.94101
0.02689	18.99594
0.02691	18.88791
0.02693	18.59218
0.02694	18.43928
0.02696	19.7705
0.02698	18.74325
0.027	18.45943
0.02701	18.87417
0.02703	18.63704
0.02705	18.55922
0.02707	19.04813
0.02708	19.06644
0.0271	18.6581
0.02712	19.28159
0.02713	19.02341
0.02715	18.54549
0.02717	18.43013
0.02719	18.26624
0.02721	19.48393
0.02722	18.64895
0.02724	18.89248
0.02726	19.2642
0.02727	18.99777
0.02729	17.99707
0.02731	18.37062
0.02733	18.82748
0.02734	19.01517
0.02736	18.78811
0.02738	18.99319
0.0274	18.47591
0.02741	18.34681
0.02743	18.61873
0.02745	18.3166
0.02747	18.77255
0.02748	18.81283
0.0275	18.70846
0.02752	18.45393
0.02754	18.64803
0.02755	18.67367
0.02757	18.70113
0.02759	18.84579
0.0276	18.59127
0.02762	18.30927
0.02764	17.86615
0.02766	19.19095
0.02767	18.69198
0.02769	18.44569
0.02771	18.17194
0.02773	18.43928
0.02774	18.80734
0.02776	18.51802
0.02778	19.16166
0.0278	18.36879
0.02781	18.89889
0.02783	18.7817
0.02785	18.48781
0.02787	18.26991
0.02788	18.17377
0.0279	18.86776
0.02792	18.8403
0.02793	19.13968
0.02795	18.70663
0.02797	18.72127
0.02799	18.86502
0.028	18.51527
0.02802	19.04263
0.02804	18.94009
0.02806	19.27702
0.02807	18.74325
0.02809	18.90622
0.02811	18.70022
0.02813	18.55281
0.02814	18.54732
0.02816	19.29991
0.02818	18.74874
0.02819	19.08383
0.02821	18.03552
0.02823	18.54457
0.02825	19.01425
0.02826	18.50612
0.02828	18.84396
0.0283	19.11496
0.02832	19.09665
0.02833	18.63155
0.02835	18.84945
0.02837	18.72677
0.02839	18.91903
0.0284	18.8348
0.02842	19.29807
0.02844	19.08841
0.02846	18.79452
0.02847	19.17081
0.02849	18.32026
0.02851	18.71761
0.02852	19.28709
0.02854	19.15433
0.02856	18.55556
0.02858	18.85311
0.02859	18.17011
0.02861	18.73592
0.02863	18.40815
0.02865	18.30195
0.02866	19.04172
0.02868	18.73318
0.0287	18.62606
0.02872	18.86959
0.02873	18.7286
0.02875	18.59127
0.02877	18.57479
0.02879	18.61415
0.0288	18.57936
0.02882	18.5638
0.02884	18.51985
0.02885	19.03989
0.02887	18.99319
0.02889	18.71029
0.02891	18.95108
0.02892	18.8522
0.02894	18.52443
0.02896	18.26258
0.02898	18.5107
0.02899	18.06665
0.02901	18.77255
0.02903	18.36604
0.02905	18.75881
0.02906	18.8229
0.02908	18.68465
0.0291	18.40358
0.02911	18.27265
0.02913	19.65789
0.02915	18.6343
0.02917	18.52992
0.02918	18.7405
0.0292	18.77163
0.02922	18.7167
0.02924	18.93551
0.02925	18.83389
0.02927	18.69839
0.02929	18.6343
0.02931	18.47133
0.02932	18.97305
0.02934	18.62972
0.02936	18.75149
0.02937	18.47591
0.02939	18.59676
0.02941	19.73479
0.02943	18.73959
0.02944	18.77895
0.02946	19.15342
0.02948	18.92544
0.0295	18.7991
0.02951	18.54549
0.02953	18.18293
0.02955	18.56838
0.02957	19.07743
0.02958	18.49788
0.0296	18.95932
0.02962	18.80734
0.02964	18.67458
0.02965	18.09687
0.02967	18.5226
0.02969	19.03439
0.0297	18.80917
0.02972	19.02432
0.02974	18.45393
0.02976	18.40724
0.02977	19.01608
0.02979	19.03897
0.02981	18.60591
0.02983	18.97855
0.02984	18.41823
0.02986	17.92108
0.02988	18.56838
0.0299	18.5931
0.02991	19.19919
0.02993	18.64162
0.02995	18.86776
0.02996	18.43745
0.02998	18.31477
0.03	18.33674
0.03002	18.35688
0.03003	18.44661
0.03005	18.56929
0.03007	18.62606
0.03009	18.83297
0.0301	18.82473
0.03012	19.20927
0.03014	18.62423
0.03016	18.72311
0.03017	18.45668
0.03019	18.85403
0.03021	18.41914
0.03023	18.94925
0.03024	18.80367
0.03026	19.17997
0.03028	18.49422
0.03029	18.83297
0.03031	18.6993
0.03033	18.83572
0.03035	18.71212
0.03037	18.50063
0.03038	18.80001
0.0304	18.60225
0.03042	18.75881
0.03043	18.70022
0.03045	18.86319
0.03047	18.64162
0.03049	19.24772
0.0305	19.00967
0.03052	18.80184
0.03054	18.67733
0.03056	19.09574
0.03057	18.09137
0.03059	18.99136
0.03061	17.92932
0.03062	18.74325
0.03064	18.59127
0.03066	18.65535
0.03068	18.52626
0.03069	19.04813
0.03071	19.07193
0.03073	18.33583
0.03075	18.17377
0.03076	18.85586
0.03078	18.60683
0.0308	18.49147
0.03082	18.56288
0.03083	18.69381
0.03085	18.50154
0.03087	19.23673
0.03088	18.31111
0.0309	18.50063
0.03092	18.70296
0.03094	18.47041
0.03096	18.18476
0.03097	18.47865
0.03099	18.62331
0.03101	18.7405
0.03102	18.79727
0.03104	18.58943
0.03106	19.2523
0.03108	18.58669
0.03109	18.17103
0.03111	18.68007
0.03113	18.50703
0.03115	18.19666
0.03116	18.76522
0.03118	18.49971
0.0312	19.17081
0.03122	17.96319
0.03123	18.77987
0.03125	18.76064
0.03127	18.85678
0.03129	18.56197
0.0313	18.57479
0.03132	18.84304
0.03134	18.93094
0.03135	18.32026
0.03137	18.85495
0.03139	18.42189
0.03141	18.40999
0.03142	19.14975
0.03144	18.33766
0.03146	18.25159
0.03148	18.47407
0.03149	18.55922
0.03151	18.9584
0.03153	18.5345
0.03154	19.05271
0.03156	18.33766
0.03158	18.77255
0.0316	18.33033
0.03161	18.9346
0.03163	18.85769
0.03165	18.85952
0.03167	18.96939
0.03168	18.68648
0.0317	19.38414
0.03172	18.6755
0.03174	18.87783
0.03175	19.07743
0.03177	19.18363
0.03179	18.32026
0.03181	19.4821
0.03182	18.66817
0.03184	18.29737
0.03186	18.96023
0.03188	19.01608
0.03189	18.69564
0.03191	18.66543
0.03193	18.75607
0.03194	18.89706
0.03196	19.4702
0.03198	19.11405
0.032	18.82199
0.03201	19.22208
0.03203	18.88516
0.03205	18.99503
0.03207	18.7167
0.03208	18.87326
0.0321	18.87875
0.03212	19.08292
0.03213	18.77071
0.03215	18.75973
0.03217	18.98953
0.03219	18.56655
0.0322	18.68191
0.03222	18.82107
0.03224	18.97946
0.03226	18.49971
0.03227	19.03897
0.03229	18.73959
0.03231	18.27082
0.03233	18.63155
0.03234	18.17377
0.03236	18.97214
0.03238	18.71487
0.0324	18.22321
0.03241	18.44111
0.03243	18.58852
0.03245	18.7167
0.03247	19.01425
0.03248	18.82931
0.0325	18.83572
0.03252	18.69381
0.03254	19.23307
0.03255	18.22596
0.03257	18.67275
0.03259	18.05017
0.0326	19.18271
0.03262	18.9053
0.03264	18.61324
0.03266	18.72402
0.03267	18.92727
0.03269	18.40266
0.03271	18.35231
0.03273	18.7524
0.03274	18.58943
0.03276	18.76156
0.03278	18.4283
0.03279	18.96664
0.03281	18.73867
0.03283	18.61782
0.03285	18.08405
0.03286	19.06369
0.03288	18.47316
0.0329	18.63979
0.03292	18.49879
0.03293	19.05728
0.03295	18.876
0.03297	18.26807
0.03299	19.26054
0.033	18.64071
0.03302	18.89798
0.03304	18.50154
0.03306	19.25687
0.03307	18.29005
0.03309	18.41639
0.03311	19.12046
0.03313	18.96023
0.03314	18.71487
0.03316	18.35231
0.03318	19.28343
0.03319	18.58669
0.03321	18.96115
0.03323	18.64986
0.03325	18.17011
0.03326	18.34132
0.03328	18.66085
0.0333	18.34864
0.03332	18.91354
0.03333	18.50063
0.03335	18.45759
0.03337	18.68831
0.03338	18.84579
0.0334	18.96481
0.03342	18.84396
0.03344	18.52718
0.03345	19.42717
0.03347	18.44661
0.03349	19.02524
0.03351	19.19279
0.03352	19.0701
0.03354	18.79452
0.03356	18.68557
0.03358	18.53633
0.03359	18.46767
0.03361	18.13807
0.03363	18.24152
0.03365	18.47957
0.03366	19.2056
0.03368	18.96664
0.0337	19.29075
0.03372	18.96023
0.03373	18.74508
0.03375	18.89981
0.03377	18.50703
0.03379	19.29899
0.0338	18.35322
0.03382	18.7698
0.03384	18.40999
0.03385	18.63704
0.03387	18.79818
0.03389	18.57662
0.03391	19.14701
0.03392	19.21201
0.03394	18.96756
0.03396	18.7167
0.03398	17.97967
0.03399	18.70754
0.03401	19.21659
0.03403	18.06391
0.03404	18.87417
0.03406	19.04172
0.03408	18.46309
0.0341	18.8522
0.03411	18.69839
0.03413	19.13511
0.03415	18.38801
0.03417	18.79452
0.03418	18.8348
0.0342	19.09665
0.03422	18.82565
0.03424	18.34956
0.03425	18.53633
0.03427	18.86776
0.03429	18.41731
0.03431	18.44844
0.03432	19.34477
0.03434	18.91537
0.03436	18.9465
0.03438	19.13877
0.03439	19.02432
0.03441	18.40999
0.03443	19.12137
0.03444	19.03714
0.03446	18.17743
0.03448	19.01151
0.0345	18.58943
0.03451	17.82495
0.03453	19.32279
0.03455	18.63613
0.03457	18.9227
0.03458	18.85037
0.0346	18.51253
0.03462	18.84487
0.03463	18.93643
0.03465	19.10306
0.03467	18.74966
0.03469	18.61415
0.03471	18.70205
[truncated: 998,000+ more rows]
