# Supplementary material for: Single-exonuclease nanocircuits reveal the RNA degradation dynamics of PNPase and demonstrate potential for RNA sequencing
Source: Nat Commun. 2023 Feb 1;14:552. doi: 10.1038/s41467-023-36278-6 (PMC9892577; doi:10.1038/s41467-023-36278-6)
Supplement: Supplementary file 4 — Source data [file 41467_2023_36278_MOESM4_ESM.zip › Source Data/Fig.2/Fig2a/Fig2-a-37.txt]

0	18.57021
1.7E-5	18.48415
3.5E-5	19.09848
5.2E-5	18.41731
6.9E-5	18.49239
8.7E-5	18.46126
1.04E-4	18.76247
1.22E-4	18.58943
1.39E-4	16.48923
1.56E-4	16.86735
1.74E-4	15.84285
1.91E-4	16.10836
2.08E-4	16.79777
2.26E-4	16.67051
2.43E-4	16.46543
2.6E-4	15.89412
2.78E-4	16.676
2.95E-4	16.63938
3.13E-4	16.43704
3.3E-4	16.61283
3.47E-4	16.19259
3.65E-4	18.64895
3.82E-4	19.15983
3.99E-4	19.49034
4.17E-4	18.54549
4.34E-4	18.50063
4.51E-4	18.81191
4.69E-4	17.69036
4.86E-4	18.43562
5.03E-4	18.32667
5.21E-4	18.27906
5.38E-4	18.67824
5.56E-4	18.6874
5.73E-4	18.47957
5.9E-4	18.60866
6.08E-4	18.57112
6.25E-4	18.89431
6.42E-4	18.79543
6.6E-4	18.62148
6.77E-4	18.53175
6.94E-4	18.36695
7.12E-4	18.60591
7.29E-4	18.81741
7.47E-4	18.74691
7.64E-4	18.70937
7.81E-4	18.48506
7.99E-4	18.78719
8.16E-4	18.39625
8.33E-4	18.58852
8.51E-4	18.65261
8.68E-4	19.07559
8.85E-4	18.10419
9.03E-4	19.24955
9.2E-4	18.45759
9.38E-4	18.81466
9.55E-4	18.69655
9.72E-4	18.55373
9.9E-4	18.73501
0.00101	18.33399
0.00102	18.62148
0.00104	18.63704
0.00106	18.85037
0.00108	18.84213
0.00109	18.77346
0.00111	18.86227
0.00113	18.32301
0.00115	18.52351
0.00116	18.70479
0.00118	18.21497
0.0012	18.7817
0.00121	18.62239
0.00123	18.97855
0.00125	18.38343
0.00127	18.84671
0.00128	18.65352
0.0013	18.5345
0.00132	18.69198
0.00134	18.78903
0.00135	18.89065
0.00137	18.62423
0.00139	18.94742
0.00141	18.86044
0.00142	19.30265
0.00144	18.58394
0.00146	18.07031
0.00148	18.47224
0.00149	18.95199
0.00151	18.85678
0.00153	18.41456
0.00154	18.39808
0.00156	18.65719
0.00158	19.2056
0.0016	18.85037
0.00161	19.17631
0.00163	18.74783
0.00165	18.88516
0.00167	18.8934
0.00168	18.84945
0.0017	18.41365
0.00172	18.47224
0.00174	18.41273
0.00175	19.02982
0.00177	18.46217
0.00179	18.34681
0.00181	18.44569
0.00182	18.24793
0.00184	19.18271
0.00186	18.58119
0.00187	18.91629
0.00189	18.52168
0.00191	18.70022
0.00193	18.38435
0.00194	18.64345
0.00196	18.83938
0.00198	18.77712
0.002	18.66176
0.00201	18.258
0.00203	19.06735
0.00205	18.59401
0.00207	18.71487
0.00208	18.87967
0.0021	18.90713
0.00212	18.81283
0.00214	18.86593
0.00215	18.67733
0.00217	18.58577
0.00219	18.40999
0.0022	18.95199
0.00222	18.7112
0.00224	18.32026
0.00226	18.62239
0.00227	19.02524
0.00229	18.75332
0.00231	18.58394
0.00233	18.40724
0.00234	18.3578
0.00236	18.24519
0.00238	18.62789
0.0024	18.68831
0.00241	18.92727
0.00243	18.6755
0.00245	19.20011
0.00247	18.91446
0.00248	18.52809
0.0025	18.9465
0.00252	18.46492
0.00253	18.01447
0.00255	18.5226
0.00257	18.46858
0.00259	18.99869
0.0026	18.52168
0.00262	18.84121
0.00264	18.66634
0.00266	18.08039
0.00267	18.65352
0.00269	18.50978
0.00271	18.41456
0.00273	18.72402
0.00274	18.08313
0.00276	18.8229
0.00278	19.14151
0.0028	18.811
0.00281	18.39534
0.00283	18.26991
0.00285	18.77712
0.00286	18.68923
0.00288	18.85952
0.0029	18.93643
0.00292	18.64986
0.00293	18.80367
0.00295	18.83389
0.00297	18.7698
0.00299	18.66543
0.003	18.75057
0.00302	18.73959
0.00304	19.22391
0.00306	19.57183
0.00307	18.63063
0.00309	18.77621
0.00311	17.91101
0.00313	18.66726
0.00314	19.20011
0.00316	18.6755
0.00318	19.44639
0.00319	18.71395
0.00321	18.56563
0.00323	18.89889
0.00325	18.60225
0.00326	18.56288
0.00328	18.71578
0.0033	18.76247
0.00332	18.58577
0.00333	17.64458
0.00335	18.55007
0.00337	18.48323
0.00339	18.7698
0.0034	19.2642
0.00342	18.53359
0.00344	18.66359
0.00346	18.18842
0.00347	18.57112
0.00349	18.95932
0.00351	18.45302
0.00352	18.67275
0.00354	18.64711
0.00356	19.09207
0.00358	18.31202
0.00359	18.92911
0.00361	18.83938
0.00363	18.38435
0.00365	18.72219
0.00366	18.61415
0.00368	18.79818
0.0037	18.8815
0.00372	18.68465
0.00373	18.8348
0.00375	18.84487
0.00377	18.88882
0.00379	18.73959
0.0038	18.70205
0.00382	18.84762
0.00384	19.19919
0.00385	18.14539
0.00387	18.6581
0.00389	18.51711
0.00391	18.82839
0.00392	18.70022
0.00394	18.49605
0.00396	18.57021
0.00398	18.51985
0.00399	18.82199
0.00401	18.26258
0.00403	18.56746
0.00405	18.51894
0.00406	18.52626
0.00408	18.92178
0.0041	18.45851
0.00411	18.72951
0.00413	18.45759
0.00415	18.96664
0.00417	18.9053
0.00418	18.93735
0.0042	19.26969
0.00422	18.91629
0.00424	19.02524
0.00425	18.30195
0.00427	18.51344
0.00429	18.48689
0.00431	18.00989
0.00432	18.32392
0.00434	18.73318
0.00436	18.73226
0.00438	18.52992
0.00439	18.62697
0.00441	18.68557
0.00443	19.08292
0.00444	19.09482
0.00446	18.19117
0.00448	18.41823
0.0045	18.4521
0.00451	18.65261
0.00453	18.41914
0.00455	19.27519
0.00457	18.09503
0.00458	18.91995
0.0046	18.96298
0.00462	18.3459
0.00464	18.60866
0.00465	18.83847
0.00467	18.89157
0.00469	18.14631
0.00471	19.30265
0.00472	18.33491
0.00474	18.94925
0.00476	19.06278
0.00477	18.58394
0.00479	19.22391
0.00481	18.64803
0.00483	18.16187
0.00484	18.97488
0.00486	18.58211
0.00488	18.66726
0.0049	18.40815
0.00491	18.24885
0.00493	18.8403
0.00495	18.23328
0.00496	18.55373
0.00498	18.74691
0.005	18.59676
0.00502	18.12067
0.00504	18.98129
0.00505	18.82382
0.00507	18.86959
0.00509	19.22666
0.0051	18.90622
0.00512	18.8815
0.00514	19.09574
0.00516	18.32942
0.00517	18.73959
0.00519	19.13785
0.00521	18.80367
0.00523	18.605
0.00524	19.23582
0.00526	18.66543
0.00528	18.61141
0.0053	18.93826
0.00531	18.43379
0.00533	18.79818
0.00535	18.6462
0.00537	18.11701
0.00538	18.78079
0.0054	19.11313
0.00542	18.24976
0.00543	18.62331
0.00545	18.45027
0.00547	18.81283
0.00549	18.28455
0.0055	18.82473
0.00552	18.9172
0.00554	18.38801
0.00556	18.64071
0.00557	18.45485
0.00559	18.86776
0.00561	18.67733
0.00562	18.55922
0.00564	18.69106
0.00566	19.22391
0.00568	18.85128
0.00569	18.85128
0.00571	18.78903
0.00573	19.05179
0.00575	18.69747
0.00576	18.56197
0.00578	18.29554
0.0058	18.21314
0.00582	19.39329
0.00583	19.15983
0.00585	18.61873
0.00587	18.48048
0.00588	18.58669
0.0059	18.84762
0.00592	18.86868
0.00594	18.35414
0.00596	19.25413
0.00597	18.44935
0.00599	18.03735
0.00601	19.37681
0.00602	18.76064
0.00604	18.51527
0.00606	18.76705
0.00608	18.67092
0.00609	18.59493
0.00611	18.56471
0.00613	18.83663
0.00615	18.66176
0.00616	18.2223
0.00618	18.62331
0.0062	18.59676
0.00622	18.06299
0.00623	18.89615
0.00625	18.34681
0.00627	19.15159
0.00628	19.25779
0.0063	18.33491
0.00632	18.78262
0.00634	17.77917
0.00635	18.25343
0.00637	19.76043
0.00639	19.32279
0.00641	17.82128
0.00642	18.55098
0.00644	18.87692
0.00646	18.96115
0.00648	18.72677
0.00649	18.95749
0.00651	18.83663
0.00653	18.03827
0.00654	19.0051
0.00656	19.1699
0.00658	18.76705
0.0066	18.5107
0.00662	17.81304
0.00663	19.03623
0.00665	18.35688
0.00667	18.29279
0.00668	18.75607
0.0067	18.37886
0.00672	18.19391
0.00674	19.08017
0.00675	18.45393
0.00677	18.3871
0.00679	18.94833
0.00681	18.67092
0.00682	18.22779
0.00684	18.92361
0.00686	18.45943
0.00688	19.26969
0.00689	18.79269
0.00691	18.23603
0.00693	18.32759
0.00694	18.41548
0.00696	18.57662
0.00698	18.16095
0.007	18.90988
0.00701	18.51894
0.00703	18.36329
0.00705	18.37336
0.00707	18.70205
0.00708	18.18751
0.0071	18.22962
0.00712	18.53542
0.00713	18.75057
0.00715	18.7112
0.00717	18.61232
0.00719	18.78628
0.0072	18.58028
0.00722	18.26258
0.00724	18.13257
0.00726	19.04538
0.00727	18.76247
0.00729	18.80459
0.00731	18.61873
0.00733	18.75515
0.00734	18.92636
0.00736	18.76064
0.00738	18.88974
0.0074	18.86044
0.00741	19.04172
0.00743	18.92453
0.00745	17.69036
0.00747	18.77255
0.00748	18.8229
0.0075	18.74966
0.00752	18.01813
0.00754	18.66543
0.00755	18.75698
0.00757	18.61782
0.00759	18.92453
0.0076	18.18476
0.00762	18.32575
0.00764	18.53175
0.00766	18.80825
0.00767	18.52077
0.00769	18.81558
0.00771	18.59767
0.00773	18.71853
0.00774	18.87234
0.00776	18.41365
0.00778	18.72219
0.00779	18.46217
0.00781	18.27357
0.00783	19.41252
0.00785	18.65261
0.00787	18.75881
0.00788	19.12961
0.0079	19.12961
0.00792	18.81741
0.00793	18.73867
0.00795	18.93918
0.00797	18.50887
0.00799	18.76522
0.008	19.05179
0.00802	18.50795
0.00804	18.52992
0.00806	19.02982
0.00807	18.72951
0.00809	18.67275
0.00811	18.11975
0.00813	18.64528
0.00814	18.2223
0.00816	18.57112
0.00818	18.35322
0.00819	19.02158
0.00821	17.88171
0.00823	18.42097
0.00825	19.12687
0.00826	18.92544
0.00828	18.69564
0.0083	18.81741
0.00832	18.85769
0.00833	17.88171
0.00835	18.32301
0.00837	18.7112
0.00839	19.22117
0.0084	19.40062
0.00842	18.81649
0.00844	18.83847
0.00846	19.4702
0.00847	18.57479
0.00849	18.37245
0.00851	18.26899
0.00852	18.53999
0.00854	18.66268
0.00856	18.24335
0.00858	18.67824
0.00859	18.66543
0.00861	18.68191
0.00863	18.35047
0.00865	18.49147
0.00866	19.00967
0.00868	18.40449
0.0087	19.14884
0.00872	19.27976
0.00873	18.85678
0.00875	18.78628
0.00877	19.23399
0.00878	18.42738
0.0088	18.80734
0.00882	18.72951
0.00884	18.64803
0.00885	18.3404
0.00887	18.05658
0.00889	19.1287
0.00891	18.64254
0.00892	19.70183
0.00894	18.15638
0.00896	19.13785
0.00898	18.44935
0.00899	18.77895
0.00901	18.94375
0.00903	19.10581
0.00904	18.72219
0.00906	18.69839
0.00908	18.61049
0.0091	18.55922
0.00911	18.68648
0.00913	18.77529
0.00915	18.63247
0.00917	18.96207
0.00918	18.55464
0.0092	18.87326
0.00922	18.51711
0.00924	19.017
0.00925	18.51711
0.00927	18.93368
0.00929	18.90347
0.00931	18.95383
0.00932	18.77255
0.00934	18.4814
0.00936	18.92361
0.00937	18.48506
0.00939	18.51894
0.00941	19.1113
0.00943	18.38618
0.00944	18.85678
0.00946	18.47316
0.00948	18.89981
0.0095	18.78811
0.00951	18.74416
0.00953	18.29005
0.00955	18.84945
0.00957	18.61415
0.00958	18.41914
0.0096	18.86868
0.00962	18.79818
0.00963	18.90255
0.00965	18.18842
0.00967	18.71944
0.00969	18.11518
0.00971	18.45393
0.00972	18.28639
0.00974	18.69381
0.00976	17.83685
0.00977	18.40175
0.00979	18.79727
0.00981	18.58303
0.00983	18.40358
0.00984	18.97397
0.00986	18.88882
0.00988	19.38688
0.0099	18.6462
0.00991	18.50703
0.00993	18.38984
0.00995	18.91354
0.00996	17.70959
0.00998	18.26716
0.01	18.7991
0.01002	18.75149
0.01004	18.73501
0.01005	19.0051
0.01007	18.58669
0.01009	18.91903
0.0101	18.6462
0.01012	18.75423
0.01014	18.60134
0.01016	18.62514
0.01017	18.46675
0.01019	18.35505
0.01021	19.1406
0.01023	18.87234
0.01024	18.98862
0.01026	18.70571
0.01028	18.76614
0.0103	18.93094
0.01031	18.69472
0.01033	18.66543
0.01035	19.24589
0.01036	18.14173
0.01038	18.44111
0.0104	18.49239
0.01042	19.06095
0.01043	18.72219
0.01045	18.80642
0.01047	18.69839
0.01049	19.5819
0.0105	18.35597
0.01052	18.77163
0.01054	18.08496
0.01056	18.65078
0.01057	18.98679
0.01059	18.62056
0.01061	18.87234
0.01063	18.71029
0.01064	18.34407
0.01066	18.7524
0.01068	18.17377
0.01069	19.13327
0.01071	17.83685
0.01073	18.58394
0.01075	18.92727
0.01076	18.40266
0.01078	18.67641
0.0108	18.64528
0.01082	19.69085
0.01083	18.11518
0.01085	18.76614
0.01087	18.85952
0.01089	19.00143
0.0109	18.77621
0.01092	18.54091
0.01094	18.66543
0.01095	18.69564
0.01097	18.94559
0.01099	18.37428
0.01101	18.35871
0.01102	18.57387
0.01104	18.45302
0.01106	18.66359
0.01108	18.88058
0.01109	18.32026
0.01111	18.54183
0.01113	18.56929
0.01115	18.89431
0.01116	18.90347
0.01118	18.29279
0.0112	18.36238
0.01121	18.66817
0.01123	18.48415
0.01125	19.19919
0.01127	18.41365
0.01129	19.08658
0.0113	18.93185
0.01132	18.56105
0.01134	18.78903
0.01135	18.47133
0.01137	18.40266
0.01139	18.43471
0.01141	19.05637
0.01142	18.89981
0.01144	19.02982
0.01146	18.72402
0.01148	18.00073
0.01149	18.68648
0.01151	18.27998
0.01153	19.3466
0.01155	18.82015
0.01156	18.63338
0.01158	19.56084
0.0116	18.23878
0.01162	18.69381
0.01163	18.85037
0.01165	18.77804
0.01167	18.35871
0.01168	18.29279
0.0117	18.98953
0.01172	18.44386
0.01174	18.5226
0.01175	19.28251
0.01177	18.52443
0.01179	18.42738
0.01181	18.56288
0.01182	18.33949
0.01184	18.87051
0.01186	18.13898
0.01188	18.64895
0.01189	19.05271
0.01191	18.96573
0.01193	18.73775
0.01194	18.57112
0.01196	18.70022
0.01198	18.89431
0.012	18.66085
0.01201	18.98404
0.01203	18.62789
0.01205	18.4814
0.01207	18.58486
0.01208	18.75515
0.0121	18.52535
0.01212	18.77346
0.01214	18.80367
0.01215	18.76247
0.01217	18.811
0.01219	18.34223
0.01221	18.68191
0.01222	18.61415
0.01224	18.75881
0.01226	18.64895
0.01227	18.5931
0.01229	18.73959
0.01231	18.49971
0.01233	18.45851
0.01234	18.38801
0.01236	19.01151
0.01238	18.58211
0.0124	18.76247
0.01241	18.55098
0.01243	18.97305
0.01245	18.76339
0.01247	19.29807
0.01248	18.82748
0.0125	19.09482
0.01252	18.5519
0.01253	18.20124
0.01255	19.19004
0.01257	18.61782
0.01259	19.00052
0.0126	18.36055
0.01262	18.28272
0.01264	18.33033
0.01266	18.5226
0.01267	18.82748
0.01269	18.91903
0.01271	18.52077
0.01273	18.5876
0.01274	18.60042
0.01276	18.29463
0.01278	19.22391
0.0128	18.32209
0.01281	18.6169
0.01283	18.77438
0.01285	18.74874
0.01287	18.2342
0.01288	18.83114
0.0129	19.18546
0.01292	18.64986
0.01293	18.35414
0.01295	18.25617
0.01297	19.11588
0.01299	18.84304
0.013	18.70571
0.01302	19.02524
0.01304	18.72677
0.01306	19.06644
0.01307	18.59859
0.01309	18.59218
0.01311	17.92199
0.01313	18.00256
0.01314	18.39717
0.01316	18.63155
0.01318	18.70937
0.01319	18.63979
0.01321	19.03256
0.01323	19.17447
0.01325	18.90713
0.01326	18.49422
0.01328	18.98312
0.0133	18.25709
0.01332	18.5876
0.01333	18.81649
0.01335	18.30927
0.01337	18.73226
0.01338	18.26899
0.0134	18.5107
0.01342	19.07559
0.01344	18.66451
0.01346	18.63155
0.01347	19.35575
0.01349	18.44478
0.01351	18.54549
0.01352	18.74508
0.01354	19.17539
0.01356	18.32484
0.01358	18.68007
0.01359	18.5757
0.01361	18.94559
0.01363	18.59493
0.01365	18.47682
0.01366	18.78445
0.01368	19.05728
0.0137	18.44111
0.01372	18.88333
0.01373	19.0051
0.01375	18.59859
0.01377	18.94009
0.01379	18.4228
0.0138	18.95199
0.01382	18.3285
0.01384	18.46675
0.01385	18.77255
0.01387	18.09046
0.01389	18.48506
0.01391	19.04172
0.01392	18.464
0.01394	19.0289
0.01396	19.1937
0.01398	18.65169
0.01399	18.55098
0.01401	18.39808
0.01403	18.52718
0.01405	18.38252
0.01406	19.18729
0.01408	18.98129
0.0141	18.77255
0.01412	18.52168
0.01413	18.69655
0.01415	18.65169
0.01417	18.93368
0.01418	18.52535
0.0142	18.70846
0.01422	18.38527
0.01424	19.2056
0.01425	18.22871
0.01427	18.56014
0.01429	18.46492
0.01431	19.27976
0.01432	19.13877
0.01434	18.88424
0.01436	18.56197
0.01438	17.94031
0.01439	18.65535
0.01441	18.64895
0.01443	18.90805
0.01444	18.69289
0.01446	18.74966
0.01448	19.02341
0.0145	18.40175
0.01451	18.83938
0.01453	18.42647
0.01455	19.20927
0.01457	18.73318
0.01458	18.71487
0.0146	18.75881
0.01462	18.30744
0.01464	19.00418
0.01465	18.65719
0.01467	18.60225
0.01469	18.68374
0.0147	18.86959
0.01472	18.33674
0.01474	18.56288
0.01476	18.46217
0.01477	18.39991
0.01479	18.43745
0.01481	19.06644
0.01483	18.51253
0.01484	18.55373
0.01486	18.06574
0.01488	18.65902
0.0149	18.40999
0.01491	18.91812
0.01493	19.21018
0.01495	18.38984
0.01496	18.94559
0.01498	19.12961
0.015	18.51985
0.01502	18.51436
0.01504	19.11313
0.01505	18.59127
0.01507	19.33287
0.01509	18.62331
0.0151	18.35414
0.01512	18.54091
0.01514	18.55739
0.01516	18.42463
0.01517	18.258
0.01519	18.70205
0.01521	18.811
0.01523	18.14356
0.01524	18.47041
0.01526	18.73318
0.01528	18.74874
0.0153	19.17264
0.01531	18.64803
0.01533	18.47774
0.01535	19.00418
0.01537	18.9639
0.01538	18.09229
0.0154	18.52718
0.01542	18.1811
0.01543	18.72585
0.01545	19.19004
0.01547	19.72839
0.01549	18.29005
0.0155	18.79086
0.01552	18.42463
0.01554	18.2992
0.01556	18.39991
0.01557	17.85791
0.01559	18.47591
0.01561	18.10236
0.01563	18.193
0.01564	18.6993
0.01566	18.66268
0.01568	18.54457
0.01569	19.01425
0.01571	19.23032
0.01573	18.32667
0.01575	18.93826
0.01576	18.16919
0.01578	18.41273
0.0158	18.57662
0.01582	18.92178
0.01583	18.68648
0.01585	19.14151
0.01587	18.80734
0.01589	19.19736
0.0159	18.605
0.01592	17.98608
0.01594	18.78262
0.01596	19.05179
0.01597	18.36604
0.01599	18.23603
0.01601	18.60134
0.01602	18.37703
0.01604	18.47499
0.01606	18.59859
0.01608	19.04538
0.01609	18.58028
0.01611	18.96756
0.01613	18.68282
0.01615	18.6581
0.01616	18.72402
0.01618	18.56655
0.0162	18.57204
0.01622	19.08658
0.01623	18.84304
0.01625	18.32392
0.01627	18.71212
0.01629	18.06757
0.0163	18.85311
0.01632	18.28639
0.01634	18.98495
0.01635	18.33766
0.01637	18.65719
0.01639	18.76614
0.01641	19.05545
0.01642	18.24427
0.01644	18.64986
0.01646	19.0463
0.01648	18.33583
0.01649	19.19187
0.01651	18.90255
0.01653	18.73592
0.01655	19.02066
0.01656	18.62148
0.01658	19.01517
0.0166	18.04285
0.01662	18.54823
0.01663	18.47591
0.01665	18.02454
0.01667	18.61324
0.01668	18.95566
0.0167	18.48506
0.01672	18.90896
0.01674	18.52535
0.01675	19.22666
0.01677	18.68557
0.01679	18.86959
0.01681	18.43745
0.01682	19.01883
0.01684	18.48964
0.01686	18.55556
0.01688	18.25709
0.01689	19.00052
0.01691	18.27631
0.01693	18.54823
0.01694	18.73501
0.01696	17.96686
0.01698	18.25983
0.017	18.55098
0.01701	18.74325
0.01703	18.82015
0.01705	18.06848
0.01707	18.67275
0.01708	19.50133
0.0171	18.51711
0.01712	18.56471
0.01714	18.6874
0.01715	18.85495
0.01717	19.02341
0.01719	19.09024
0.01721	18.27265
0.01722	18.76888
0.01724	18.56929
0.01726	18.96573
0.01727	18.4228
0.01729	18.32575
0.01731	18.78079
0.01733	18.68648
0.01734	18.98038
0.01736	19.01791
0.01738	18.69106
0.0174	18.75057
0.01741	18.56746
0.01743	18.72127
0.01745	18.68923
0.01747	18.25251
0.01748	18.32209
0.0175	18.48598
0.01752	18.14173
0.01753	18.56197
0.01755	18.94742
0.01757	18.14173
0.01759	19.56084
0.0176	18.34773
0.01762	18.28822
0.01764	18.72494
0.01766	19.16257
0.01767	18.58577
0.01769	18.62697
0.01771	19.07834
0.01773	18.31202
0.01774	18.6462
0.01776	18.67458
0.01778	18.75698
0.01779	18.21406
0.01781	19.09757
0.01783	19.00967
0.01785	18.48231
0.01786	18.29737
0.01788	18.53542
0.0179	19.06095
0.01792	18.87783
0.01793	19.10123
0.01795	18.8348
0.01797	18.80184
0.01799	18.71029
0.018	18.45943
0.01802	18.48231
0.01804	18.79635
0.01806	18.15821
0.01807	18.62331
0.01809	19.15342
0.01811	18.51802
0.01812	18.59218
0.01814	18.46217
0.01816	18.78719
0.01818	18.46675
0.01819	18.73043
0.01821	18.70937
0.01823	18.80551
0.01825	19.42717
0.01826	19.1113
0.01828	18.0987
0.0183	19.07193
0.01832	18.36146
0.01833	18.9227
0.01835	18.81741
0.01837	18.68007
0.01838	18.69564
0.0184	18.1106
0.01842	18.27723
0.01844	18.27631
0.01845	18.69472
0.01847	18.68923
0.01849	19.19187
0.01851	18.66634
0.01852	18.08863
0.01854	18.39625
0.01856	17.92932
0.01858	18.81283
0.01859	18.92178
0.01861	18.46126
0.01863	18.61873
0.01865	18.56563
0.01866	18.69106
0.01868	18.70937
0.0187	19.02432
0.01871	18.94101
0.01873	18.77255
0.01875	18.76797
0.01877	18.71303
0.01879	18.56655
0.0188	19.0051
0.01882	18.25617
0.01884	18.5052
0.01885	19.26786
0.01887	18.71029
0.01889	18.27448
0.01891	18.66176
0.01892	18.52626
0.01894	18.17377
0.01896	18.61507
0.01898	18.70388
0.01899	18.62423
0.01901	19.30448
0.01903	18.53999
0.01904	18.36238
0.01906	18.45576
0.01908	18.89706
0.0191	18.90622
0.01912	18.94925
0.01913	18.45943
0.01915	18.3816
0.01917	18.80459
0.01918	18.37886
0.0192	18.92087
0.01922	18.62423
0.01924	18.51711
0.01925	18.74416
0.01927	18.87143
0.01929	18.37062
0.01931	18.86593
0.01932	18.67916
0.01934	18.29371
0.01936	18.13532
0.01938	18.35597
0.01939	18.67733
0.01941	18.11792
0.01943	18.38618
0.01944	19.42625
0.01946	19.19828
0.01948	18.89798
0.0195	18.70937
0.01951	18.9758
0.01953	18.81466
0.01955	18.80184
0.01957	18.68648
0.01958	18.65535
0.0196	18.18018
0.01962	18.76522
0.01964	19.04538
0.01965	18.96664
0.01967	18.57204
0.01969	18.52077
0.01971	19.29533
0.01972	18.94284
0.01974	18.59401
0.01976	19.00235
0.01977	18.65444
0.01979	18.58119
0.01981	18.65261
0.01983	18.4283
0.01984	18.56746
0.01986	17.98242
0.01988	18.62789
0.0199	19.02524
0.01991	19.20927
0.01993	18.75332
0.01995	18.7817
0.01997	19.28983
0.01998	18.61873
0.02	18.79269
0.02002	18.82015
0.02004	18.61507
0.02005	18.78353
0.02007	18.88516
0.02009	18.65719
0.0201	18.66909
0.02012	18.29371
0.02014	18.69198
0.02016	18.23328
0.02017	18.54823
0.02019	17.99707
0.02021	18.39167
0.02023	18.41456
0.02024	18.65169
0.02026	18.9172
0.02028	18.60958
0.0203	19.36491
0.02031	18.53084
0.02033	19.07285
0.02035	18.42372
0.02037	19.13877
0.02038	18.90164
0.0204	18.63247
0.02042	18.14356
0.02043	18.34315
0.02045	18.45851
0.02047	18.40724
0.02049	19.10764
0.0205	18.56655
0.02052	18.10602
0.02054	18.22687
0.02056	18.57662
0.02057	18.56471
0.02059	18.59951
0.02061	18.89798
0.02063	18.66909
0.02064	18.30012
0.02066	19.03348
0.02068	18.63613
0.02069	18.58303
0.02071	18.78536
0.02073	19.17722
0.02075	18.31202
0.02076	18.92178
0.02078	18.8641
0.0208	18.46309
0.02082	18.7524
0.02083	18.00806
0.02085	18.27265
0.02087	19.10215
0.02089	19.00967
0.0209	18.84213
0.02092	18.36329
0.02094	18.55922
0.02096	18.91629
0.02097	18.6755
0.02099	18.44935
0.02101	18.75881
0.02102	18.7405
0.02104	18.62789
0.02106	19.34935
0.02108	18.69564
0.02109	19.04172
0.02111	18.18567
0.02113	18.28181
0.02115	18.34956
0.02116	18.39808
0.02118	18.47591
0.0212	18.95108
0.02122	19.05911
0.02123	19.36583
0.02125	18.62697
0.02127	18.32301
0.02128	18.51619
0.0213	19.06644
0.02132	18.69564
0.02134	18.193
0.02135	18.59676
0.02137	18.87783
0.02139	18.80642
0.02141	18.87509
0.02142	18.84396
0.02144	18.98404
0.02146	19.15342
0.02148	18.56471
0.02149	18.64071
0.02151	18.90072
0.02153	18.53725
0.02155	19.00693
0.02156	18.69289
0.02158	19.20194
0.0216	18.20765
0.02161	18.91629
0.02163	18.43837
0.02165	18.91263
0.02167	19.20743
0.02168	18.87692
0.0217	18.53633
0.02172	17.98425
0.02174	18.92636
0.02175	18.32301
0.02177	18.9996
0.02179	18.94559
0.02181	18.91446
0.02182	18.32392
0.02184	19.36766
0.02186	18.47865
0.02187	18.46767
0.02189	18.75332
0.02191	18.46126
0.02193	18.77255
0.02194	18.5876
0.02196	18.40999
0.02198	18.99319
0.022	18.33491
0.02201	18.69381
0.02203	18.13807
0.02205	18.39534
0.02207	19.07285
0.02208	18.89889
0.0221	19.0408
0.02212	19.06735
0.02213	19.20011
0.02215	18.72951
0.02217	18.97214
0.02219	18.90805
0.0222	19.00876
0.02222	18.10694
0.02224	18.48506
0.02226	18.20307
0.02227	18.9227
0.02229	18.41823
0.02231	18.97488
0.02233	18.32759
0.02234	18.95383
0.02236	18.94009
0.02238	18.5638
0.0224	18.76797
0.02241	18.78719
0.02243	18.54915
0.02245	19.16715
0.02246	18.55739
0.02248	18.42647
0.0225	18.78994
0.02252	19.05179
0.02253	18.73959
0.02255	18.86776
0.02257	19.21018
0.02259	18.44111
0.0226	18.54366
0.02262	18.34681
0.02264	18.82656
0.02266	18.46126
0.02267	18.08496
0.02269	18.43562
0.02271	18.74783
0.02273	18.44844
0.02274	18.76064
0.02276	18.30195
0.02278	18.44569
0.02279	18.70479
0.02281	19.19828
0.02283	19.10489
0.02285	19.16807
0.02287	18.92636
0.02288	18.93551
0.0229	18.94467
0.02292	18.52901
0.02293	18.5876
0.02295	19.25413
0.02297	18.70571
0.02299	18.65535
0.023	18.25983
0.02302	18.83297
0.02304	18.43837
0.02306	18.61599
0.02307	18.96023
0.02309	18.41639
0.02311	17.97143
0.02313	18.61415
0.02314	18.29279
0.02316	18.63887
0.02318	18.36238
0.02319	18.26441
0.02321	18.31843
0.02323	17.97876
0.02325	19.08658
0.02326	18.33949
0.02328	18.42463
0.0233	18.49605
0.02332	19.02615
0.02333	18.92636
0.02335	18.49788
0.02337	18.48872
0.02339	18.19575
0.0234	18.8229
0.02342	18.96939
0.02344	18.62514
0.02346	18.50246
0.02347	18.61141
0.02349	18.54091
0.02351	18.52901
0.02352	19.42167
0.02354	18.51985
0.02356	18.87875
0.02358	18.70846
0.02359	18.69472
0.02361	18.78811
0.02363	18.53267
0.02365	19.50682
0.02366	19.1113
0.02368	18.61507
0.0237	18.41548
0.02372	18.70846
0.02373	19.02158
0.02375	18.49696
0.02377	18.76431
0.02379	19.49126
0.0238	18.60683
0.02382	18.65169
0.02384	19.12229
0.02385	19.10855
0.02387	18.42189
0.02389	18.19483
0.02391	18.70754
0.02392	18.94192
0.02394	18.46309
0.02396	18.59676
0.02398	18.4402
0.02399	18.67824
0.02401	18.31294
0.02403	19.39604
0.02405	19.21018
0.02406	18.9172
0.02408	18.74691
0.0241	18.37153
0.02412	18.9996
0.02413	18.46858
0.02415	19.18729
0.02417	19.07559
0.02418	18.64895
0.0242	18.52809
0.02422	19.66247
0.02424	18.49422
0.02425	18.58669
0.02427	18.62972
0.02429	18.02454
0.02431	18.81558
0.02432	18.97946
0.02434	18.43928
0.02436	18.28364
0.02438	18.16828
0.02439	18.36695
0.02441	18.58852
0.02443	18.53267
0.02444	18.67275
0.02446	18.85311
0.02448	18.70479
0.0245	18.93368
0.02451	18.45027
0.02453	19.02982
0.02455	19.21018
0.02457	18.81558
0.02458	18.72402
0.0246	18.95932
0.02462	18.28181
0.02464	19.03806
0.02465	18.59218
0.02467	18.68923
0.02469	19.10947
0.02471	18.67092
0.02472	19.00967
0.02474	18.65078
0.02476	18.31843
0.02477	19.11771
0.02479	18.68191
0.02481	18.90347
0.02483	18.97946
0.02484	18.76156
0.02486	18.89431
0.02488	18.29829
0.0249	18.43379
0.02491	18.78903
0.02493	18.27998
0.02495	18.70937
0.02497	18.48415
0.02498	19.01883
0.025	18.73318
0.02502	19.16166
0.02504	18.72677
0.02505	18.8403
0.02507	18.88974
0.02509	19.04355
0.0251	18.86319
0.02512	18.51344
0.02514	18.78811
0.02516	18.78903
0.02517	18.69015
0.02519	18.52809
0.02521	18.60958
0.02523	18.4695
0.02524	18.19483
0.02526	18.57936
0.02528	18.68374
0.0253	19.20194
0.02531	18.60408
0.02533	19.15708
0.02535	18.56655
0.02536	18.06665
0.02538	18.29554
0.0254	18.10877
0.02542	19.24589
0.02543	19.21842
0.02545	18.5345
0.02547	18.52718
0.02549	18.74966
0.0255	18.70571
0.02552	18.87326
0.02554	18.21406
0.02556	18.48689
0.02557	18.51711
0.02559	19.16715
0.02561	18.68007
0.02562	18.85861
0.02564	18.98312
0.02566	18.33125
0.02568	18.73684
0.02569	18.23969
0.02571	19.07468
0.02573	19.07376
0.02575	18.81008
0.02576	19.04538
0.02578	19.32646
0.0258	19.07285
0.02582	18.60775
0.02583	18.58119
0.02585	18.2461
0.02587	18.53908
0.02588	18.45027
0.0259	19.12412
0.02592	18.56105
0.02594	18.74325
0.02595	18.45302
0.02597	18.34864
0.02599	18.66634
0.02601	18.57112
0.02602	19.27885
0.02604	18.74508
0.02606	18.89981
0.02608	18.86593
0.02609	18.6343
0.02611	18.56288
0.02613	18.89431
0.02615	18.50612
0.02616	18.22779
0.02618	18.77712
0.0262	19.28709
0.02621	19.00601
0.02623	18.14539
0.02625	19.14609
0.02627	18.72677
0.02628	18.03644
0.0263	19.1937
0.02632	18.35414
0.02634	18.92178
0.02635	18.62789
0.02637	19.47295
0.02639	18.63063
0.02641	18.75332
0.02642	18.69015
0.02644	18.99777
0.02646	19.05637
0.02648	18.78353
0.02649	18.65169
0.02651	18.78903
0.02653	18.37153
0.02654	18.5107
0.02656	18.45759
0.02658	18.62789
0.0266	18.81466
0.02662	18.65169
0.02663	18.39717
0.02665	19.05087
0.02667	18.47499
0.02668	18.55556
0.0267	18.00989
0.02672	18.85311
0.02674	18.13257
0.02675	18.46034
0.02677	18.69747
0.02679	19.31272
0.02681	18.5107
0.02682	18.87967
0.02684	18.91354
0.02686	18.79086
0.02688	18.57753
0.02689	18.92361
0.02691	19.17814
0.02693	18.42921
0.02694	19.01334
0.02696	19.00876
0.02698	18.39167
0.027	19.16257
0.02701	18.67641
0.02703	18.73867
0.02705	18.6288
0.02707	18.67733
0.02708	18.81741
0.0271	18.48231
0.02712	18.90164
0.02713	18.5107
0.02715	19.4116
0.02717	18.71029
0.02719	18.36604
0.02721	18.58852
0.02722	18.6343
0.02724	18.41914
0.02726	18.80825
0.02727	18.92727
0.02729	18.32667
0.02731	19.00052
0.02733	18.61873
0.02734	18.85037
0.02736	18.27998
0.02738	18.45576
0.0274	18.11975
0.02741	18.60408
0.02743	19.60936
0.02745	19.07468
0.02747	18.68007
0.02748	19.50774
0.0275	17.97784
0.02752	19.45097
0.02754	18.69472
0.02755	18.60775
0.02757	18.90439
0.02759	18.47682
0.0276	18.49422
0.02762	18.66817
0.02764	18.5757
0.02766	18.45485
0.02767	18.66268
0.02769	18.65444
0.02771	18.83297
0.02773	18.97214
0.02774	18.70388
0.02776	18.81741
0.02778	18.46492
0.0278	18.38801
0.02781	19.06369
0.02783	18.67458
0.02785	19.03256
0.02787	18.59493
0.02788	19.06644
0.0279	18.34498
0.02792	18.9227
0.02793	18.73135
0.02795	18.43013
0.02797	18.22138
0.02799	18.64254
0.028	18.71303
0.02802	18.24061
0.02804	18.61965
0.02806	19.08383
0.02807	18.94009
0.02809	18.27631
0.02811	18.82199
0.02813	18.57387
0.02814	18.78628
0.02816	18.56929
0.02818	19.03714
0.02819	18.81924
0.02821	18.54915
0.02823	18.18201
0.02825	18.25434
0.02826	19.05545
0.02828	18.73867
0.0283	18.81466
0.02832	18.43562
0.02833	18.69289
0.02835	18.77529
0.02837	18.28364
0.02839	18.83114
0.0284	19.00784
0.02842	18.66268
0.02844	18.80276
0.02846	19.1113
0.02847	18.87417
0.02849	19.13236
0.02851	18.03095
0.02852	18.83755
0.02854	18.73592
0.02856	18.42463
0.02858	18.92453
0.02859	18.85952
0.02861	18.80367
0.02863	18.97397
0.02865	18.82931
0.02866	18.83389
0.02868	18.46217
0.0287	17.98883
0.02872	18.94009
0.02873	18.78262
0.02875	18.96298
0.02877	19.40886
0.02879	18.86502
0.0288	19.29991
0.02882	18.49239
0.02884	18.4283
0.02885	18.91537
0.02887	19.11863
0.02889	18.39991
0.02891	18.74874
0.02892	19.33287
0.02894	18.7286
0.02896	18.75332
0.02898	18.15821
0.02899	18.86868
0.02901	18.74599
0.02903	18.43013
0.02905	18.47407
0.02906	18.58211
0.02908	18.86959
0.0291	19.27793
0.02911	18.39808
0.02913	19.0463
0.02915	18.14631
0.02917	18.07672
0.02918	18.98129
0.0292	18.79086
0.02922	17.95679
0.02924	17.92108
0.02925	18.34315
0.02927	18.93918
0.02929	18.22138
0.02931	18.72585
0.02932	18.69015
0.02934	18.21589
0.02936	18.93368
0.02937	18.71487
0.02939	18.20215
0.02941	18.75698
0.02943	18.32759
0.02944	18.8403
0.02946	18.63155
0.02948	18.69472
0.0295	19.22758
0.02951	18.80825
0.02953	18.32484
0.02955	18.94009
0.02957	19.15067
0.02958	18.0282
0.0296	18.82656
0.02962	19.1818
0.02964	18.70388
0.02965	18.56014
0.02967	18.31111
0.02969	18.55007
0.0297	18.87234
0.02972	18.68099
0.02974	18.67733
0.02976	18.77438
0.02977	18.62239
0.02979	18.42738
0.02981	18.58211
0.02983	18.79177
0.02984	18.39808
0.02986	18.58852
0.02988	18.86135
0.0299	19.01517
0.02991	18.31477
0.02993	19.0289
0.02995	18.23695
0.02996	18.88424
0.02998	19.14701
0.03	18.61873
0.03002	18.51161
0.03003	18.40815
0.03005	18.64162
0.03007	19.16807
0.03009	19.02341
0.0301	18.17377
0.03012	18.53175
0.03014	18.66268
0.03016	18.69564
0.03017	17.94946
0.03019	18.91995
0.03021	18.34132
0.03023	19.05545
0.03024	18.54183
0.03026	18.58486
0.03028	18.6581
0.03029	19.37864
0.03031	18.89798
0.03033	19.46745
0.03035	19.13602
0.03037	18.5876
0.03038	18.42555
0.0304	19.50682
0.03042	18.42921
0.03043	18.30744
0.03045	19.06095
0.03047	18.42647
0.03049	18.42647
0.0305	18.49055
0.03052	19.23215
0.03054	18.70754
0.03056	18.49879
0.03057	19.09024
0.03059	18.9172
0.03061	19.08841
0.03062	18.54457
0.03064	18.86227
0.03066	18.08954
0.03068	18.59951
0.03069	19.43449
0.03071	18.58577
0.03073	19.17997
0.03075	18.21314
0.03076	18.07398
0.03078	18.68007
0.0308	19.3292
0.03082	18.73592
0.03083	18.82015
0.03085	19.19279
0.03087	18.85678
0.03088	18.76156
0.0309	19.33195
0.03092	18.91263
0.03094	18.89248
0.03096	18.2873
0.03097	18.22413
0.03099	18.77895
0.03101	18.5931
0.03102	19.03806
0.03104	18.23054
0.03106	18.60042
0.03108	19.22117
0.03109	18.42189
0.03111	18.98221
0.03113	18.90347
0.03115	18.25068
0.03116	18.90896
0.03118	18.70205
0.0312	18.6993
0.03122	18.26441
0.03123	18.51161
0.03125	18.3047
0.03127	18.90988
0.03129	18.80276
0.0313	18.57936
0.03132	18.76705
0.03134	18.56929
0.03135	18.82473
0.03137	18.78536
0.03139	18.81008
0.03141	18.77895
0.03142	18.72677
0.03144	18.68923
0.03146	18.30195
0.03148	18.41914
0.03149	18.36329
0.03151	19.24589
0.03153	18.42555
0.03154	18.94559
0.03156	18.45576
0.03158	18.40083
0.0316	18.37062
0.03161	19.31455
0.03163	18.99594
0.03165	18.74142
0.03167	18.66359
0.03168	18.74142
0.0317	18.53725
0.03172	18.74691
0.03174	18.83755
0.03175	19.11588
0.03177	18.7112
0.03179	18.81741
0.03181	18.88424
0.03182	18.9758
0.03184	18.58669
0.03186	18.67367
0.03188	18.96298
0.03189	17.84417
0.03191	18.85586
0.03193	18.55007
0.03194	18.79818
0.03196	18.06848
0.03198	18.41365
0.032	18.85678
0.03201	18.24793
0.03203	19.06461
0.03205	19.22849
0.03207	18.73501
0.03208	19.20652
0.0321	18.79543
0.03212	18.45027
0.03213	18.67367
0.03215	18.40541
0.03217	18.45576
0.03219	18.77895
0.0322	18.77987
0.03222	18.13074
0.03224	18.46767
0.03226	18.99503
0.03227	18.71303
0.03229	18.83023
0.03231	18.76247
0.03233	18.69289
0.03234	18.36787
0.03236	19.25047
0.03238	17.94397
0.0324	18.90255
0.03241	18.53084
0.03243	18.77071
0.03245	19.14609
0.03247	18.68007
0.03248	18.64345
0.0325	18.50978
0.03252	18.63796
0.03254	18.90896
0.03255	18.67824
0.03257	18.62514
0.03259	18.66268
0.0326	18.82839
0.03262	18.55739
0.03264	18.28639
0.03266	18.83663
0.03267	18.78262
0.03269	18.6343
0.03271	19.51781
0.03273	19.36583
0.03274	18.99411
0.03276	18.80642
0.03278	18.84304
0.03279	19.11954
0.03281	18.30836
0.03283	18.82656
0.03285	19.28068
0.03286	19.06278
0.03288	18.21039
0.0329	18.89523
0.03292	19.27335
0.03293	18.66085
0.03295	17.98608
0.03297	19.01334
0.03299	18.98129
0.033	19.04538
0.03302	18.75881
0.03304	18.92087
0.03306	19.41984
0.03307	18.80551
0.03309	18.99777
0.03311	18.37519
0.03313	18.71029
0.03314	19.00784
0.03316	19.26878
0.03318	18.79177
0.03319	18.14814
0.03321	18.62789
0.03323	18.44661
0.03325	18.91537
0.03326	18.52077
0.03328	19.11039
0.0333	19.1287
0.03332	18.4228
0.03333	18.42006
0.03335	18.54823
0.03337	18.22962
0.03338	19.28159
0.0334	18.58119
0.03342	18.49971
0.03344	18.55739
0.03345	18.50429
0.03347	18.80367
0.03349	19.2111
0.03351	18.62331
0.03352	18.40358
0.03354	18.73226
0.03356	18.26899
0.03358	18.85586
0.03359	18.22779
0.03361	18.61507
0.03363	18.30012
0.03365	18.36055
0.03366	18.49239
0.03368	18.75515
0.0337	18.64071
0.03372	18.22413
0.03373	18.08222
0.03375	18.32301
0.03377	19.04904
0.03379	18.54366
0.0338	19.26237
0.03382	18.83755
0.03384	18.59218
0.03385	18.79269
0.03387	18.9584
0.03389	19.12229
0.03391	18.5107
0.03392	18.48323
0.03394	18.43562
0.03396	18.5638
0.03398	18.4695
0.03399	19.44273
0.03401	18.78811
0.03403	18.53725
0.03404	19.28343
0.03406	18.84487
0.03408	18.37886
0.0341	18.58394
0.03411	18.8522
0.03413	18.38252
0.03415	18.69289
0.03417	18.66817
0.03418	19.14335
0.0342	18.5345
0.03422	17.97235
0.03424	18.78994
0.03425	19.10306
0.03427	18.48872
0.03429	18.60958
0.03431	18.54274
0.03432	18.24885
0.03434	18.64254
0.03436	18.84671
0.03438	19.15433
0.03439	18.72677
0.03441	18.27357
0.03443	18.53908
0.03444	18.97031
0.03446	18.65627
0.03448	18.74783
0.0345	18.49147
0.03451	19.2523
0.03453	18.59676
0.03455	18.74142
0.03457	18.36787
0.03458	19.24863
0.0346	18.71395
0.03462	18.43013
0.03463	18.61232
0.03465	19.22575
0.03467	18.71487
0.03469	18.55007
0.03471	18.6169
[truncated: 998,000+ more rows]
