# Supplementary material for: Single-exonuclease nanocircuits reveal the RNA degradation dynamics of PNPase and demonstrate potential for RNA sequencing
Source: Nat Commun. 2023 Feb 1;14:552. doi: 10.1038/s41467-023-36278-6 (PMC9892577; doi:10.1038/s41467-023-36278-6)
Supplement: Supplementary file 4 — Source data [file 41467_2023_36278_MOESM4_ESM.zip › Source Data/Fig.3/Fig.3a/31.txt]

0	18.29741
2E-5	18.27029
3E-5	18.243
5E-5	18.21458
7E-5	18.18565
9E-5	18.15628
1E-4	18.12705
1.2E-4	18.09705
1.4E-4	18.06685
1.6E-4	18.03653
1.7E-4	18.00667
1.9E-4	17.97632
2.1E-4	17.94605
2.3E-4	17.91592
2.4E-4	17.8865
2.6E-4	17.85684
2.8E-4	17.82749
3E-4	17.7985
3.1E-4	17.77041
3.3E-4	17.74225
3.5E-4	17.71456
3.6E-4	17.68787
3.8E-4	17.66123
4E-4	17.63515
4.2E-4	17.60966
4.3E-4	17.5853
4.5E-4	17.56108
4.7E-4	17.53753
4.9E-4	17.51466
5E-4	17.49301
5.2E-4	17.47158
5.4E-4	17.4509
5.6E-4	17.43099
5.7E-4	17.41236
5.9E-4	17.39402
6.1E-4	17.37647
6.3E-4	17.35974
6.4E-4	17.34431
6.6E-4	17.32921
6.8E-4	17.31491
6.9E-4	17.30194
7.1E-4	17.28926
7.3E-4	17.27738
7.5E-4	17.26628
7.6E-4	17.25646
7.8E-4	17.24689
8E-4	17.23805
8.2E-4	17.22994
8.3E-4	17.22303
8.5E-4	17.21629
8.7E-4	17.2102
8.9E-4	17.20473
9E-4	17.20037
9.2E-4	17.19608
9.4E-4	17.19234
9.5E-4	17.18963
9.7E-4	17.18691
9.9E-4	17.18464
0.00101	17.18281
0.00102	17.18188
0.00104	17.18082
0.00106	17.1801
0.00108	17.17967
0.00109	17.18002
0.00111	17.18009
0.00113	17.18036
0.00115	17.18079
0.00116	17.18183
0.00118	17.18247
0.0012	17.18316
0.00122	17.18386
0.00123	17.18507
0.00125	17.18571
0.00127	17.18629
0.00128	17.18727
0.0013	17.18763
0.00132	17.18785
0.00134	17.18791
0.00135	17.18831
0.00137	17.18802
0.00139	17.18754
0.00141	17.18686
0.00142	17.18648
0.00144	17.18541
0.00146	17.18414
0.00148	17.18267
0.00149	17.18151
0.00151	17.17966
0.00153	17.17763
0.00155	17.17543
0.00156	17.17356
0.00158	17.17103
0.0016	17.16835
0.00161	17.16604
0.00163	17.16308
0.00165	17.16001
0.00167	17.15681
0.00168	17.15401
0.0017	17.15062
0.00172	17.14715
0.00174	17.14361
0.00175	17.14053
0.00177	17.13691
0.00179	17.13326
0.00181	17.12962
0.00182	17.12651
0.00184	17.12294
0.00186	17.11943
0.00188	17.11602
0.00189	17.11324
0.00191	17.11008
0.00193	17.1071
0.00194	17.1048
0.00196	17.10222
0.00198	17.09989
0.002	17.09782
0.00201	17.09655
0.00203	17.09507
0.00205	17.09392
0.00207	17.09311
0.00208	17.09316
0.0021	17.09307
0.00212	17.09335
0.00214	17.09402
0.00215	17.09558
0.00217	17.09701
0.00219	17.09882
0.0022	17.1015
0.00222	17.10405
0.00224	17.10695
0.00226	17.11019
0.00227	17.11427
0.00229	17.11814
0.00231	17.1223
0.00233	17.12672
0.00234	17.13188
0.00236	17.13677
0.00238	17.14185
0.0024	17.1471
0.00241	17.153
0.00243	17.15852
0.00245	17.16414
0.00247	17.16984
0.00248	17.17609
0.0025	17.18187
0.00252	17.18767
0.00253	17.19397
0.00255	17.19973
0.00257	17.20545
0.00259	17.2111
0.0026	17.21718
0.00262	17.22266
0.00264	17.22802
0.00266	17.23326
0.00267	17.23887
0.00269	17.24381
0.00271	17.24858
0.00273	17.25317
0.00274	17.25807
0.00276	17.26226
0.00278	17.26623
0.0028	17.26997
0.00281	17.27399
0.00283	17.27725
0.00285	17.28026
0.00286	17.28351
0.00288	17.28599
0.0029	17.28819
0.00292	17.29012
0.00293	17.29227
0.00295	17.29361
0.00297	17.29465
0.00299	17.29539
0.003	17.29631
0.00302	17.29641
0.00304	17.29619
0.00306	17.29562
0.00307	17.29522
0.00309	17.29396
0.00311	17.29234
0.00313	17.29035
0.00314	17.28848
0.00316	17.28572
0.00318	17.28257
0.00319	17.27952
0.00321	17.27555
0.00323	17.27117
0.00325	17.26637
0.00326	17.26166
0.00328	17.25602
0.0033	17.24996
0.00332	17.24349
0.00333	17.23713
0.00335	17.22985
0.00337	17.22217
0.00339	17.21413
0.0034	17.20621
0.00342	17.19745
0.00344	17.18837
0.00345	17.17949
0.00347	17.16983
0.00349	17.15992
0.00351	17.14979
0.00352	17.13997
0.00354	17.1295
0.00356	17.11892
0.00358	17.10825
0.00359	17.09806
0.00361	17.08736
0.00363	17.07669
0.00365	17.06611
0.00366	17.05616
0.00368	17.04588
0.0037	17.03582
0.00372	17.02603
0.00373	17.01708
0.00375	17.00799
0.00377	16.99935
0.00378	16.99171
0.0038	16.98412
0.00382	16.97716
0.00384	16.97087
0.00385	16.96584
0.00387	16.96111
0.00389	16.95723
0.00391	16.95427
0.00392	16.95277
0.00394	16.9518
0.00396	16.95188
0.00398	16.95306
0.00399	16.95589
0.00401	16.95937
0.00403	16.96404
0.00405	16.9699
0.00406	16.97748
0.00408	16.98577
0.0041	16.99528
0.00411	17.0065
0.00413	17.01841
0.00415	17.03149
0.00417	17.04573
0.00418	17.06158
0.0042	17.07803
0.00422	17.09554
0.00424	17.11407
0.00425	17.13408
0.00427	17.15452
0.00429	17.17585
0.00431	17.19802
0.00432	17.22148
0.00434	17.24516
0.00436	17.26951
0.00438	17.29446
0.00439	17.32044
0.00441	17.3464
0.00443	17.37274
0.00444	17.39991
0.00446	17.42682
0.00448	17.45389
0.0045	17.48106
0.00451	17.50876
0.00453	17.53592
0.00455	17.56297
0.00457	17.58987
0.00458	17.61707
0.0046	17.6435
0.00462	17.66963
0.00464	17.69543
0.00465	17.72138
0.00467	17.74644
0.00469	17.7711
0.0047	17.79585
0.00472	17.81967
0.00474	17.84306
0.00476	17.86602
0.00477	17.88904
0.00479	17.91113
0.00481	17.9328
0.00483	17.95404
0.00484	17.97539
0.00486	17.99581
0.00488	18.01584
0.0049	18.03547
0.00491	18.05523
0.00493	18.0741
0.00495	18.09261
0.00497	18.11076
0.00498	18.12906
0.005	18.14648
0.00502	18.16355
0.00503	18.18076
0.00505	18.19709
0.00507	18.21306
0.00509	18.22864
0.0051	18.24433
0.00512	18.2591
0.00514	18.27344
0.00516	18.28733
0.00517	18.30127
0.00519	18.31422
0.00521	18.32666
0.00523	18.33858
0.00524	18.35048
0.00526	18.36129
0.00528	18.37153
0.0053	18.38118
0.00531	18.39072
0.00533	18.39913
0.00535	18.40691
0.00536	18.41455
0.00538	18.42104
0.0054	18.42687
0.00542	18.43204
0.00543	18.43706
0.00545	18.44093
0.00547	18.44415
0.00549	18.44674
0.0055	18.44922
0.00552	18.45058
0.00554	18.45135
0.00556	18.45155
0.00557	18.45171
0.00559	18.45085
0.00561	18.44949
0.00562	18.44817
0.00564	18.4459
0.00566	18.44321
0.00568	18.44014
0.00569	18.43721
0.00571	18.43346
0.00573	18.4294
0.00575	18.42508
0.00576	18.42102
0.00578	18.41623
0.0058	18.41125
0.00582	18.40611
0.00583	18.40132
0.00585	18.39592
0.00587	18.39042
0.00589	18.38485
0.0059	18.37972
0.00592	18.37405
0.00594	18.36833
0.00595	18.3631
0.00597	18.35735
0.00599	18.35159
0.00601	18.34583
0.00602	18.34056
0.00604	18.33476
0.00606	18.32893
0.00608	18.32308
0.00609	18.31767
0.00611	18.3117
0.00613	18.30566
0.00615	18.29951
0.00616	18.29376
0.00618	18.28735
0.0062	18.28079
0.00622	18.27405
0.00623	18.2676
0.00625	18.26042
0.00627	18.253
0.00628	18.24581
0.0063	18.23782
0.00632	18.22952
0.00634	18.22089
0.00635	18.21242
0.00637	18.20308
0.00639	18.19336
0.00641	18.18326
0.00642	18.17328
0.00644	18.16238
0.00646	18.15107
0.00648	18.13936
0.00649	18.12773
0.00651	18.11519
0.00653	18.10224
0.00655	18.08888
0.00656	18.07563
0.00658	18.06147
0.0066	18.04692
0.00661	18.03249
0.00663	18.01719
0.00665	18.00152
0.00667	17.9855
0.00668	17.96964
0.0067	17.95295
0.00672	17.93594
0.00674	17.91863
0.00675	17.90154
0.00677	17.88367
0.00679	17.86556
0.00681	17.84721
0.00682	17.82916
0.00684	17.81042
0.00686	17.79151
0.00687	17.77297
0.00689	17.75382
0.00691	17.73459
0.00693	17.71531
0.00694	17.69653
0.00696	17.67725
0.00698	17.65801
0.007	17.63886
0.00701	17.62032
0.00703	17.60142
0.00705	17.5827
0.00707	17.56418
0.00708	17.5464
0.0071	17.52836
0.00712	17.51061
0.00714	17.49316
0.00715	17.47653
0.00717	17.45973
0.00719	17.4433
0.0072	17.42773
0.00722	17.41204
0.00724	17.39672
0.00726	17.3818
0.00727	17.36776
0.00729	17.35363
0.00731	17.33989
0.00733	17.32654
0.00734	17.31411
0.00736	17.30156
0.00738	17.2894
0.0074	17.27763
0.00741	17.26675
0.00743	17.25576
0.00745	17.24515
0.00747	17.23493
0.00748	17.22559
0.0075	17.21612
0.00752	17.20704
0.00753	17.19883
0.00755	17.19051
0.00757	17.18256
0.00759	17.17501
0.0076	17.16835
0.00762	17.16157
0.00764	17.15519
0.00766	17.14921
0.00767	17.14414
0.00769	17.13898
0.00771	17.13423
0.00773	17.12992
0.00774	17.12654
0.00776	17.12309
0.00778	17.12009
0.0078	17.11754
0.00781	17.11595
0.00783	17.11433
0.00785	17.11319
0.00786	17.11305
0.00788	17.11288
0.0079	17.11321
0.00792	17.11405
0.00793	17.1159
0.00795	17.11778
0.00797	17.12017
0.00799	17.1231
0.008	17.12708
0.00802	17.13108
0.00804	17.13564
0.00806	17.14075
0.00807	17.14691
0.00809	17.15313
0.00811	17.15991
0.00813	17.16726
0.00814	17.17568
0.00816	17.18415
0.00818	17.19318
0.00819	17.20326
0.00821	17.2134
0.00823	17.22407
0.00825	17.23528
0.00826	17.24752
0.00828	17.25977
0.0083	17.27251
0.00832	17.28574
0.00833	17.29993
0.00835	17.31407
0.00837	17.32865
0.00839	17.34364
0.0084	17.35952
0.00842	17.37527
0.00844	17.39136
0.00845	17.40828
0.00847	17.42499
0.00849	17.44199
0.00851	17.45923
0.00852	17.47722
0.00854	17.49491
0.00856	17.51278
0.00858	17.5308
0.00859	17.54947
0.00861	17.56774
0.00863	17.5861
0.00865	17.60453
0.00866	17.62351
0.00868	17.64202
0.0087	17.66054
0.00872	17.67907
0.00873	17.69809
0.00875	17.71662
0.00877	17.73513
0.00878	17.75416
0.0088	17.77267
0.00882	17.7912
0.00884	17.80975
0.00885	17.82882
0.00887	17.84744
0.00889	17.86612
0.00891	17.88487
0.00892	17.90421
0.00894	17.92314
0.00896	17.94218
0.00898	17.96134
0.00899	17.98113
0.00901	18.00057
0.00903	18.02015
0.00905	18.03988
0.00906	18.06027
0.00908	18.08031
0.0091	18.10049
0.00911	18.12131
0.00913	18.14175
0.00915	18.1623
0.00917	18.18294
0.00918	18.20415
0.0092	18.2249
0.00922	18.24566
0.00924	18.2664
0.00925	18.28759
0.00927	18.30819
0.00929	18.32866
0.00931	18.34897
0.00932	18.36957
0.00934	18.3894
0.00936	18.4089
0.00938	18.42803
0.00939	18.4472
0.00941	18.46534
0.00943	18.48288
0.00944	18.50023
0.00946	18.51628
0.00948	18.53145
0.0095	18.54563
0.00951	18.55922
0.00953	18.57166
0.00955	18.58334
0.00957	18.59361
0.00958	18.60237
0.0096	18.60957
0.00962	18.6151
0.00964	18.61888
0.00965	18.62081
0.00967	18.62087
0.00969	18.619
0.0097	18.61513
0.00972	18.60929
0.00974	18.60141
0.00976	18.5915
0.00977	18.57955
0.00979	18.56561
0.00981	18.54972
0.00983	18.53188
0.00984	18.51213
0.00986	18.49058
0.00988	18.46729
0.0099	18.44229
0.00991	18.41568
0.00993	18.38756
0.00995	18.35801
0.00997	18.32713
0.00998	18.29496
0.01	18.26169
0.01002	18.22735
0.01003	18.19203
0.01005	18.15587
0.01007	18.11895
0.01009	18.08134
0.0101	18.04313
0.01012	18.00443
0.01014	17.96532
0.01016	17.92588
0.01017	17.88615
0.01019	17.84627
0.01021	17.80626
0.01023	17.76622
0.01024	17.72614
0.01026	17.68618
0.01028	17.64632
0.0103	17.60664
0.01031	17.56715
0.01033	17.52795
0.01035	17.48904
0.01036	17.45043
0.01038	17.41223
0.0104	17.37441
0.01042	17.33702
0.01043	17.30004
0.01045	17.26358
0.01047	17.2276
0.01049	17.19214
0.0105	17.15719
0.01052	17.12282
0.01054	17.08904
0.01056	17.05583
0.01057	17.02321
0.01059	16.99122
0.01061	16.95986
0.01063	16.92914
0.01064	16.89904
0.01066	16.86961
0.01068	16.84084
0.01069	16.81271
0.01071	16.78527
0.01073	16.75852
0.01075	16.73243
0.01076	16.70699
0.01078	16.68226
0.0108	16.65821
0.01082	16.63482
0.01083	16.61208
0.01085	16.59003
0.01087	16.56864
0.01089	16.5479
0.0109	16.52778
0.01092	16.50831
0.01094	16.48946
0.01095	16.4712
0.01097	16.45355
0.01099	16.43651
0.01101	16.42002
0.01102	16.40407
0.01104	16.38869
0.01106	16.37383
0.01108	16.3595
0.01109	16.34564
0.01111	16.33229
0.01113	16.31941
0.01115	16.307
0.01116	16.29499
0.01118	16.28346
0.0112	16.27234
0.01122	16.26163
0.01123	16.2513
0.01125	16.24139
0.01127	16.23186
0.01128	16.22269
0.0113	16.2139
0.01132	16.20547
0.01134	16.19741
0.01135	16.18967
0.01137	16.18231
0.01139	16.17529
0.01141	16.16863
0.01142	16.16227
0.01144	16.15629
0.01146	16.15065
0.01148	16.14536
0.01149	16.14039
0.01151	16.1358
0.01153	16.13158
0.01155	16.1277
0.01156	16.12418
0.01158	16.12105
0.0116	16.1183
0.01161	16.11589
0.01163	16.11391
0.01165	16.1123
0.01167	16.11108
0.01168	16.11023
0.0117	16.1098
0.01172	16.10977
0.01174	16.11013
0.01175	16.11087
0.01177	16.11204
0.01179	16.11362
0.01181	16.11559
0.01182	16.11796
0.01184	16.12076
0.01186	16.12398
0.01188	16.12762
0.01189	16.13165
0.01191	16.13613
0.01193	16.14102
0.01194	16.14631
0.01196	16.15205
0.01198	16.15822
0.012	16.1648
0.01201	16.17178
0.01203	16.1792
0.01205	16.18704
0.01207	16.19529
0.01208	16.20392
0.0121	16.21299
0.01212	16.22244
0.01214	16.23229
0.01215	16.24247
0.01217	16.25305
0.01219	16.26397
0.0122	16.27519
0.01222	16.28674
0.01224	16.29858
0.01226	16.31069
0.01227	16.32301
0.01229	16.33556
0.01231	16.34829
0.01233	16.36118
0.01234	16.37416
0.01236	16.38727
0.01238	16.40042
0.0124	16.4136
0.01241	16.42675
0.01243	16.43988
0.01245	16.45294
0.01247	16.46589
0.01248	16.4787
0.0125	16.49136
0.01252	16.50385
0.01253	16.51609
0.01255	16.52814
0.01257	16.53992
0.01259	16.55144
0.0126	16.56264
0.01262	16.57357
0.01264	16.58418
0.01266	16.59446
0.01267	16.60439
0.01269	16.61399
0.01271	16.62325
0.01273	16.63215
0.01274	16.64067
0.01276	16.64884
0.01278	16.65666
0.0128	16.6641
0.01281	16.67115
0.01283	16.67784
0.01285	16.68416
0.01286	16.69009
0.01288	16.69566
0.0129	16.70086
0.01292	16.70567
0.01293	16.71008
0.01295	16.71413
0.01297	16.71781
0.01299	16.72109
0.013	16.72397
0.01302	16.72648
0.01304	16.7286
0.01306	16.73034
0.01307	16.73165
0.01309	16.73261
0.01311	16.73315
0.01313	16.7333
0.01314	16.73302
0.01316	16.73237
0.01318	16.73131
0.01319	16.72983
0.01321	16.72797
0.01323	16.72572
0.01325	16.72308
0.01326	16.72001
0.01328	16.71661
0.0133	16.71282
0.01332	16.70867
0.01333	16.70413
0.01335	16.69929
0.01337	16.69411
0.01339	16.68861
0.0134	16.6828
0.01342	16.67673
0.01344	16.67041
0.01345	16.66382
0.01347	16.65704
0.01349	16.65008
0.01351	16.64297
0.01352	16.6357
0.01354	16.62837
0.01356	16.62097
0.01358	16.61353
0.01359	16.60607
0.01361	16.59868
0.01363	16.59133
0.01365	16.58408
0.01366	16.57693
0.01368	16.56997
0.0137	16.56321
0.01372	16.55668
0.01373	16.55041
0.01375	16.54448
0.01377	16.53892
0.01378	16.53375
0.0138	16.52907
0.01382	16.5249
0.01384	16.52131
0.01385	16.51832
0.01387	16.51602
0.01389	16.51448
0.01391	16.5137
0.01392	16.51374
0.01394	16.51468
0.01396	16.51655
0.01398	16.51937
0.01399	16.52316
0.01401	16.528
0.01403	16.53386
0.01405	16.5408
0.01406	16.54875
0.01408	16.55781
0.0141	16.56792
0.01411	16.57905
0.01413	16.59124
0.01415	16.60446
0.01417	16.61865
0.01418	16.63378
0.0142	16.64986
0.01422	16.66683
0.01424	16.68468
0.01425	16.70331
0.01427	16.72278
0.01429	16.74298
0.01431	16.76391
0.01432	16.78546
0.01434	16.80769
0.01436	16.83049
0.01438	16.85383
0.01439	16.87764
0.01441	16.9019
0.01443	16.92655
0.01444	16.95149
0.01446	16.97673
0.01448	17.00218
0.0145	17.02779
0.01451	17.05347
0.01453	17.07925
0.01455	17.10504
0.01457	17.13079
0.01458	17.15646
0.0146	17.18205
0.01462	17.20752
0.01464	17.23283
0.01465	17.25795
0.01467	17.2829
0.01469	17.30766
0.0147	17.33218
0.01472	17.35651
0.01474	17.38062
0.01476	17.4045
0.01477	17.42813
0.01479	17.45156
0.01481	17.47478
0.01483	17.49776
0.01484	17.52049
0.01486	17.54303
0.01488	17.56536
0.0149	17.58745
0.01491	17.60931
0.01493	17.63097
0.01495	17.6524
0.01497	17.67361
0.01498	17.69456
0.015	17.71529
0.01502	17.73577
0.01503	17.75596
0.01505	17.77591
0.01507	17.79558
0.01509	17.81493
0.0151	17.83395
0.01512	17.85264
0.01514	17.87099
0.01516	17.88894
0.01517	17.90647
0.01519	17.92359
0.01521	17.94025
0.01523	17.95645
0.01524	17.9721
0.01526	17.98726
0.01528	18.00185
0.0153	18.01587
0.01531	18.02925
0.01533	18.04205
0.01535	18.05418
0.01536	18.06564
0.01538	18.07643
0.0154	18.08654
0.01542	18.09597
0.01543	18.10466
0.01545	18.11268
0.01547	18.12
0.01549	18.12663
0.0155	18.13254
0.01552	18.13781
0.01554	18.14241
0.01556	18.14636
0.01557	18.14965
0.01559	18.15234
0.01561	18.15444
0.01563	18.15594
0.01564	18.15684
0.01566	18.15721
0.01568	18.15705
0.01569	18.15631
0.01571	18.1551
0.01573	18.15337
0.01575	18.15114
0.01576	18.14841
0.01578	18.14522
0.0158	18.14157
0.01582	18.13744
0.01583	18.13285
0.01585	18.12783
0.01587	18.12239
0.01589	18.11651
0.0159	18.11019
0.01592	18.10349
0.01594	18.09638
0.01595	18.08887
0.01597	18.08101
0.01599	18.07278
0.01601	18.06419
0.01602	18.05522
0.01604	18.04594
0.01606	18.03632
0.01608	18.02635
0.01609	18.01603
0.01611	18.0054
0.01613	17.99443
0.01615	17.98312
0.01616	17.97143
0.01618	17.95941
0.0162	17.94701
0.01622	17.93426
0.01623	17.92107
0.01625	17.90754
0.01627	17.89359
0.01628	17.8792
0.0163	17.86442
0.01632	17.84923
0.01634	17.8336
0.01635	17.81752
0.01637	17.80104
0.01639	17.78413
0.01641	17.76681
0.01642	17.74904
0.01644	17.7309
0.01646	17.71236
0.01648	17.69343
0.01649	17.6741
0.01651	17.65445
0.01653	17.63443
0.01655	17.61407
0.01656	17.59337
0.01658	17.57238
0.0166	17.55109
0.01661	17.52948
0.01663	17.50763
0.01665	17.48551
0.01667	17.46314
0.01668	17.44051
0.0167	17.41769
0.01672	17.39466
0.01674	17.37144
0.01675	17.34803
0.01677	17.32448
0.01679	17.30081
0.01681	17.27702
0.01682	17.25311
0.01684	17.22915
0.01686	17.20514
0.01688	17.1811
0.01689	17.15703
0.01691	17.133
0.01693	17.109
0.01694	17.08506
0.01696	17.06122
0.01698	17.0375
0.017	17.0139
0.01701	16.99045
0.01703	16.96718
0.01705	16.94413
0.01707	16.92129
0.01708	16.89866
0.0171	16.87631
0.01712	16.85424
0.01714	16.83247
0.01715	16.81098
0.01717	16.78985
0.01719	16.76905
0.0172	16.7486
0.01722	16.72854
0.01724	16.70889
0.01726	16.68964
0.01727	16.6708
0.01729	16.65242
0.01731	16.6345
0.01733	16.61707
0.01734	16.60011
0.01736	16.58367
0.01738	16.56775
0.0174	16.55238
0.01741	16.53752
0.01743	16.52326
0.01745	16.50955
0.01747	16.49642
0.01748	16.48386
0.0175	16.4719
0.01752	16.46054
0.01753	16.44975
0.01755	16.43957
0.01757	16.42999
0.01759	16.421
0.0176	16.41255
0.01762	16.40472
0.01764	16.39744
0.01766	16.39073
0.01767	16.38455
0.01769	16.37894
0.01771	16.37386
0.01773	16.36931
0.01774	16.36526
0.01776	16.36175
0.01778	16.35877
0.0178	16.3563
0.01781	16.35433
0.01783	16.3529
0.01785	16.352
0.01786	16.3516
0.01788	16.35178
0.0179	16.3525
0.01792	16.35392
0.01793	16.35589
0.01795	16.35863
0.01797	16.36194
0.01799	16.36586
0.018	16.37019
0.01802	16.37531
0.01804	16.38106
0.01806	16.38743
0.01807	16.39424
0.01809	16.40187
0.01811	16.41014
0.01813	16.41904
0.01814	16.4284
0.01816	16.43857
0.01818	16.44939
0.01819	16.46064
0.01821	16.4727
0.01823	16.48537
0.01825	16.49865
0.01826	16.51234
0.01828	16.52679
0.0183	16.54183
0.01832	16.55742
0.01833	16.57338
0.01835	16.59004
0.01837	16.60723
0.01839	16.62491
0.0184	16.6429
0.01842	16.66152
0.01844	16.6806
0.01845	16.69991
0.01847	16.71982
0.01849	16.74012
0.01851	16.76079
0.01852	16.78162
0.01854	16.80296
0.01856	16.82462
0.01858	16.84656
0.01859	16.8686
0.01861	16.89105
0.01863	16.91374
0.01865	16.93662
0.01866	16.95951
0.01868	16.98275
0.0187	17.00615
0.01872	17.02967
0.01873	17.05314
0.01875	17.07692
0.01877	17.10079
0.01878	17.12461
0.0188	17.1487
0.01882	17.1729
0.01884	17.1972
0.01885	17.22144
0.01887	17.24596
0.01889	17.2706
0.01891	17.29536
0.01892	17.32007
0.01894	17.3451
0.01896	17.37025
0.01898	17.39555
0.01899	17.42081
0.01901	17.4464
0.01903	17.47211
0.01905	17.49798
0.01906	17.52378
0.01908	17.54988
0.0191	17.57608
0.01911	17.60219
0.01913	17.62855
0.01915	17.65495
0.01917	17.68136
0.01918	17.70756
0.0192	17.73392
0.01922	17.76018
0.01924	17.78633
0.01925	17.81214
0.01927	17.83795
0.01929	17.86352
0.01931	17.88883
0.01932	17.91363
0.01934	17.93827
0.01936	17.96249
0.01938	17.98625
0.01939	18.00929
0.01941	18.03191
0.01943	18.05387
0.01944	18.0749
0.01946	18.09528
0.01948	18.11474
0.0195	18.1332
0.01951	18.15037
0.01953	18.16654
0.01955	18.18142
0.01957	18.19493
0.01958	18.20679
0.0196	18.2173
0.01962	18.22618
0.01964	18.23338
0.01965	18.23863
0.01967	18.24226
0.01969	18.24404
0.0197	18.24374
0.01972	18.24172
0.01974	18.23776
0.01976	18.23188
0.01977	18.22389
0.01979	18.21419
0.01981	18.20259
0.01983	18.18917
0.01984	18.17377
0.01986	18.15681
0.01988	18.13818
0.0199	18.11795
0.01991	18.096
0.01993	18.07278
0.01995	18.0482
0.01997	18.02233
0.01998	17.99512
0.02	17.96698
0.02002	17.93785
0.02003	17.90764
0.02005	17.87681
0.02007	17.84526
0.02009	17.8131
0.0201	17.78024
0.02012	17.74712
0.02014	17.71367
0.02016	17.67996
0.02017	17.64591
0.02019	17.61194
0.02021	17.57797
0.02023	17.54405
0.02024	17.51011
0.02026	17.47654
0.02028	17.44326
0.0203	17.41031
0.02031	17.37757
0.02033	17.34549
0.02035	17.31391
0.02036	17.28273
0.02038	17.25237
0.0204	17.22272
0.02042	17.19383
0.02043	17.16561
0.02045	17.13849
0.02047	17.11238
0.02049	17.08735
0.0205	17.06333
0.02052	17.04077
0.02054	17.0196
0.02056	16.99991
0.02057	16.98162
0.02059	16.96521
0.02061	16.95059
0.02063	16.93788
0.02064	16.92696
0.02066	16.91832
0.02068	16.91183
0.02069	16.90741
0.02071	16.90547
0.02073	16.90591
0.02075	16.90876
0.02076	16.9139
0.02078	16.92172
0.0208	16.93205
0.02082	16.94493
0.02083	16.96015
0.02085	16.97811
0.02087	16.99858
0.02089	17.02157
0.0209	17.04685
0.02092	17.07476
0.02094	17.10507
0.02095	17.13756
0.02097	17.17255
0.02099	17.20978
0.02101	17.24919
0.02102	17.29053
0.02104	17.3341
0.02106	17.37963
0.02108	17.42705
0.02109	17.47608
0.02111	17.52701
0.02113	17.57956
0.02115	17.63366
0.02116	17.68901
0.02118	17.7459
0.0212	17.80405
0.02122	17.86338
0.02123	17.92361
0.02125	17.985
0.02127	18.04732
0.02128	18.11027
0.0213	18.17414
0.02132	18.23866
0.02134	18.30377
0.02135	18.36919
0.02137	18.43521
0.02139	18.50158
0.02141	18.56822
0.02142	18.63488
0.02144	18.70187
0.02146	18.76892
0.02148	18.83598
0.02149	18.9028
0.02151	18.96969
0.02153	19.03642
0.02155	19.10291
0.02156	19.16896
0.02158	19.23485
0.0216	19.30038
0.02161	19.36529
0.02163	19.42993
0.02165	19.49405
0.02167	19.55764
0.02168	19.62046
0.0217	19.68285
0.02172	19.75937
0.02174	19.83941
0.02175	19.9091
0.02177	19.98774
0.02179	20.06565
0.02181	20.14282
0.02182	20.20958
0.02184	20.28525
0.02186	20.36018
0.02187	20.42469
0.02189	20.49813
0.02191	20.57085
0.02193	20.64286
0.02194	20.70451
0.02196	20.77515
0.02198	20.84514
0.022	20.9145
0.02201	20.9736
0.02203	21.04178
0.02205	21.10941
0.02207	21.17649
0.02208	21.23341
0.0221	21.29951
0.02212	21.36513
0.02214	21.43031
0.02215	21.48538
0.02217	21.5497
0.02219	21.61359
0.0222	21.66742
0.02222	21.73051
0.02224	21.79321
0.02226	21.85549
0.02227	21.90771
0.02229	21.96919
0.02231	22.03024
0.02233	22.09087
0.02234	22.14139
0.02236	22.20112
0.02238	22.26037
0.0224	22.31915
0.02241	22.36773
0.02243	22.42546
0.02245	22.48264
0.02247	22.53925
0.02248	22.58559
0.0225	22.64097
0.02252	22.69572
0.02253	22.74011
0.02255	22.79348
0.02257	22.84613
0.02259	22.89803
0.0226	22.93948
0.02262	22.98981
0.02264	23.0393
0.02266	23.08796
0.02267	23.12608
0.02269	23.17297
0.02271	23.21896
0.02273	23.26402
0.02274	23.29848
0.02276	23.34164
0.02278	23.38385
0.0228	23.42508
0.02281	23.45568
0.02283	23.49495
0.02285	23.53326
0.02286	23.56092
0.02288	23.59727
0.0229	23.63268
0.02292	23.66712
0.02293	23.69097
0.02295	23.72356
0.02297	23.75526
0.02299	23.78607
0.023	23.80637
0.02302	23.83549
0.02304	23.86381
0.02306	23.89133
0.02307	23.90843
0.02309	23.93446
0.02311	23.95976
0.02312	23.97471
0.02314	23.99864
0.02316	24.02193
0.02318	24.04458
0.02319	24.05696
0.02321	24.0784
0.02323	24.09928
0.02325	24.11958
0.02326	24.12968
0.02328	24.14893
0.0233	24.16765
0.02332	24.18588
0.02333	24.19396
0.02335	24.21125
0.02337	24.22807
0.02339	24.24448
0.0234	24.24231
0.02342	24.23765
0.02344	24.23261
0.02345	24.22768
0.02347	24.22196
0.02349	24.21594
0.02351	24.20964
0.02352	24.20354
0.02354	24.19677
0.02356	24.18981
0.02358	24.1827
0.02359	24.1759
0.02361	24.16856
0.02363	24.16117
0.02365	24.15375
0.02366	24.14681
0.02368	24.13945
0.0237	24.13221
0.02372	24.12512
0.02373	24.1187
0.02375	24.11207
0.02377	24.10576
0.02378	24.10028
0.0238	24.09478
0.02382	24.08979
0.02384	24.08537
0.02385	24.08203
0.02387	24.07894
0.02389	24.07661
0.02391	24.07509
0.02392	24.0749
0.02394	24.07519
0.02396	24.07645
0.02398	24.07874
0.02399	24.08255
0.02401	24.08698
0.02403	24.09255
0.02405	24.09927
0.02406	24.10761
0.02408	24.11667
0.0241	24.1269
0.02411	24.13877
0.02413	24.15136
0.02415	24.1651
0.02417	24.17999
0.02418	24.19645
0.0242	24.21355
0.02422	24.23171
0.02424	24.2509
0.02425	24.27152
0.02427	24.29264
0.02429	24.31466
0.02431	24.33752
0.02432	24.36163
0.02434	24.38602
0.02436	24.41108
0.02438	24.43676
0.02439	24.46343
0.02441	24.4901
0.02443	24.51716
0.02444	24.545
0.02446	24.57261
0.02448	24.60039
0.0245	24.62826
0.02451	24.6566
0.02453	24.68445
0.02455	24.71218
0.02457	24.73976
0.02458	24.76757
0.0246	24.79467
0.02462	24.82148
0.02464	24.84795
0.02465	24.87453
0.02467	24.90027
0.02469	24.92563
0.0247	24.95104
0.02472	24.97557
0.02474	24.9997
0.02476	25.02339
0.02477	25.04714
0.02479	25.07
0.02481	25.09245
0.02483	25.11448
0.02484	25.13655
0.02486	25.15775
0.02488	25.17853
0.0249	25.1989
0.02491	25.21929
0.02493	25.23881
0.02495	25.25789
0.02497	25.27655
0.02498	25.29521
0.025	25.31297
0.02502	25.33028
0.02503	25.34758
0.02505	25.36395
0.02507	25.37984
0.02509	25.39523
0.0251	25.41059
0.02512	25.42497
0.02514	25.43882
0.02516	25.45213
0.02517	25.46534
0.02519	25.47752
0.02521	25.48913
0.02523	25.50013
0.02524	25.51096
0.02526	25.52071
0.02528	25.52981
0.0253	25.53825
0.02531	25.54646
0.02533	25.55352
0.02535	25.55987
0.02536	25.56596
0.02538	25.57086
0.0254	25.57501
0.02542	25.57839
0.02543	25.58148
0.02545	25.58333
0.02547	25.5844
0.02549	25.58469
0.0255	25.58463
0.02552	25.58333
0.02554	25.58124
0.02556	25.57836
0.02557	25.57515
0.02559	25.5707
0.02561	25.56548
0.02563	25.5595
0.02564	25.55322
0.02566	25.54576
0.02568	25.53758
0.02569	25.52915
0.02571	25.51958
0.02573	25.50933
0.02575	25.49846
0.02576	25.48742
0.02578	25.47533
0.0258	25.46267
0.02582	25.44947
0.02583	25.43622
0.02585	25.42203
0.02587	25.40741
0.02589	25.39237
0.0259	25.3774
0.02592	25.36164
0.02594	25.34557
0.02595	25.32967
0.02597	25.31308
0.02599	25.29627
0.02601	25.27928
0.02602	25.2626
0.02604	25.24532
0.02606	25.22793
0.02608	25.21046
0.02609	25.19337
0.02611	25.17577
0.02613	25.15812
0.02615	25.14043
0.02616	25.12315
0.02618	25.10539
0.0262	25.08758
0.02622	25.06973
0.02623	25.05228
0.02625	25.03433
0.02627	25.0163
0.02628	24.99866
0.0263	24.98047
0.02632	24.9622
0.02634	24.94382
0.02635	24.92579
0.02637	24.90718
0.02639	24.88844
0.02641	24.86958
0.02642	24.85105
0.02644	24.83193
0.02646	24.81268
0.02648	24.79329
0.02649	24.77425
0.02651	24.75463
0.02653	24.73491
0.02655	24.71509
0.02656	24.69563
0.02658	24.67564
0.0266	24.65558
0.02661	24.63591
0.02663	24.61574
0.02665	24.59554
0.02667	24.57529
0.02668	24.55549
0.0267	24.53519
0.02672	24.51489
0.02674	24.49459
0.02675	24.47475
0.02677	24.45447
0.02679	24.43421
0.02681	24.41397
0.02682	24.39424
0.02684	24.37411
0.02686	24.35405
0.02688	24.33408
0.02689	24.31467
0.02691	24.29494
0.02693	24.27536
0.02694	24.2564
0.02696	24.2372
0.02698	24.21821
0.027	24.19947
0.02701	24.18146
0.02703	24.16328
0.02705	24.14543
0.02707	24.12793
0.02708	24.11125
0.0271	24.0945
0.02712	24.07816
0.02714	24.06224
0.02715	24.04723
0.02717	24.03221
0.02719	24.01767
0.0272	24.00405
0.02722	23.99048
0.02724	23.97741
0.02726	23.96484
0.02727	23.95324
0.02729	23.94169
0.02731	23.93067
0.02733	23.92016
0.02734	23.91064
0.02736	23.90116
0.02738	23.89222
0.0274	23.88379
0.02741	23.87635
0.02743	23.86896
0.02745	23.86208
0.02747	23.85572
0.02748	23.85034
0.0275	23.84501
0.02752	23.84018
0.02753	23.8363
0.02755	23.83247
0.02757	23.82913
0.02759	23.82629
0.0276	23.82438
0.02762	23.8225
0.02764	23.82109
0.02766	23.82016
0.02767	23.82014
0.02769	23.82014
0.02771	23.8206
0.02773	23.82151
0.02774	23.82333
0.02776	23.82514
0.02778	23.82739
0.0278	23.83007
0.02781	23.83365
0.02783	23.83719
0.02785	23.84114
0.02786	23.84594
0.02788	23.85069
0.0279	23.85582
0.02792	23.86132
0.02793	23.86763
0.02795	23.87382
0.02797	23.88035
0.02799	23.8872
0.028	23.8948
0.02802	23.90224
0.02804	23.90997
0.02806	23.91798
0.02807	23.92672
0.02809	23.93527
0.02811	23.94408
0.02813	23.95316
0.02814	23.96297
0.02816	23.97259
0.02818	23.98248
0.02819	23.99311
0.02821	24.00357
0.02823	24.01432
0.02825	24.02537
0.02826	24.03719
0.02828	24.04887
0.0283	24.06088
0.02832	24.07322
0.02833	24.08636
0.02835	24.0994
0.02837	24.1128
0.02839	24.12656
0.0284	24.14114
0.02842	24.15564
0.02844	24.1705
0.02845	24.1862
0.02847	24.20181
0.02849	24.21778
0.02851	24.23412
0.02852	24.25126
0.02854	24.26829
0.02856	24.28565
0.02858	24.30334
0.02859	24.32178
0.02861	24.34006
0.02863	24.35861
0.02865	24.37743
0.02866	24.39694
0.02868	24.41624
0.0287	24.43577
0.02872	24.45552
0.02873	24.47594
0.02875	24.49611
0.02877	24.51649
0.02878	24.53756
0.0288	24.55837
0.02882	24.57941
0.02884	24.60067
0.02885	24.62261
0.02887	24.64433
0.02889	24.6663
0.02891	24.6885
0.02892	24.7114
0.02894	24.73409
0.02896	24.75702
0.02898	24.78019
0.02899	24.80405
0.02901	24.82768
0.02903	24.85153
0.02905	24.8756
0.02906	24.90032
0.02908	24.92475
0.0291	24.94937
0.02911	24.9746
0.02913	24.9995
0.02915	25.02451
0.02917	25.04962
0.02918	25.07525
0.0292	25.10049
0.02922	25.12576
0.02924	25.15105
0.02925	25.17679
0.02927	25.20207
0.02929	25.22732
0.02931	25.25253
0.02932	25.27813
0.02934	25.3032
0.02936	25.32815
0.02938	25.35294
0.02939	25.378
0.02941	25.40233
0.02943	25.42635
0.02944	25.45043
0.02946	25.47359
0.02948	25.49618
0.0295	25.5181
0.02951	25.53974
0.02953	25.56007
0.02955	25.57945
0.02957	25.59777
0.02958	25.6154
0.0296	25.63134
0.02962	25.64596
0.02964	25.65917
0.02965	25.67137
0.02967	25.68158
0.02969	25.6902
0.0297	25.69766
0.02972	25.70298
0.02974	25.70664
0.02976	25.70861
0.02977	25.70934
0.02979	25.70792
0.02981	25.70483
0.02983	25.7001
0.02984	25.69421
0.02986	25.6863
0.02988	25.67687
0.0299	25.66595
0.02991	25.65408
0.02993	25.64039
0.02995	25.62541
0.02997	25.60919
0.02998	25.59226
0.03	25.57379
0.03002	25.55428
0.03003	25.53428
0.03005	25.5129
0.03007	25.4907
0.03009	25.46773
0.0301	25.44451
0.03012	25.42018
0.03014	25.39525
0.03016	25.36977
0.03017	25.34427
0.03019	25.31787
0.03021	25.29108
0.03023	25.26393
0.03024	25.23691
0.03026	25.20918
0.03028	25.1812
0.0303	25.15302
0.03031	25.12512
0.03033	25.09663
0.03035	25.06802
0.03036	25.03978
0.03038	25.011
0.0304	24.98218
0.03042	24.95332
0.03043	24.92494
0.03045	24.89611
0.03047	24.86733
0.03049	24.8386
0.0305	24.81041
0.03052	24.78185
0.03054	24.75339
0.03056	24.72505
0.03057	24.69729
0.03059	24.66922
0.03061	24.64129
0.03063	24.61352
0.03064	24.58639
0.03066	24.55897
0.03068	24.53172
0.03069	24.50514
0.03071	24.47829
0.03073	24.45164
0.03075	24.4252
0.03076	24.39946
0.03078	24.37347
0.0308	24.34772
0.03082	24.32221
0.03083	24.29742
0.03085	24.27243
0.03087	24.2477
0.03089	24.22325
0.0309	24.19956
0.03092	24.1757
0.03094	24.15215
0.03095	24.12941
0.03097	24.10654
0.03099	24.08402
0.03101	24.06188
0.03102	24.04059
0.03104	24.01923
0.03106	23.99829
0.03108	23.97778
0.03109	23.95819
0.03111	23.93859
0.03113	23.91947
0.03115	23.90084
0.03116	23.88318
0.03118	23.86557
0.0312	23.84849
0.03122	23.83195
0.03123	23.81643
0.03125	23.80099
0.03127	23.78612
0.03128	23.7723
0.0313	23.7586
0.03132	23.74547
0.03134	23.73295
0.03135	23.72148
0.03137	23.71015
0.03139	23.69942
0.03141	23.68928
0.03142	23.68021
0.03144	23.67128
0.03146	23.66294
0.03148	23.6552
0.03149	23.6485
0.03151	23.64192
0.03153	23.6359
0.03155	23.63044
0.03156	23.626
0.03158	23.62163
0.0316	23.61777
0.03161	23.61491
0.03163	23.61207
0.03165	23.60973
0.03167	23.60786
0.03168	23.60692
0.0317	23.60597
0.03172	23.60546
0.03174	23.60539
0.03175	23.60622
0.03177	23.607
0.03179	23.60821
0.03181	23.60984
0.03182	23.61237
0.03184	23.61485
0.03186	23.61777
0.03188	23.62111
0.03189	23.62537
0.03191	23.6296
0.03193	23.63427
0.03194	23.63987
0.03196	23.64545
0.03198	23.6515
0.032	23.65801
0.03201	23.66545
0.03203	23.67289
0.03205	23.68079
0.03207	23.68915
0.03208	23.69844
0.0321	23.70771
0.03212	23.71743
0.03214	23.72758
0.03215	23.73863
0.03217	23.74962
0.03219	23.761
0.0322	23.77323
0.03222	23.78534
0.03224	23.79779
0.03226	23.81054
0.03227	23.82406
0.03229	23.83737
0.03231	23.85093
0.03233	23.86471
0.03234	23.87915
0.03236	23.8933
0.03238	23.90759
0.0324	23.92202
0.03241	23.93703
0.03243	23.95166
0.03245	23.96636
0.03247	23.9811
0.03248	23.99635
0.0325	24.01115
0.03252	24.02593
0.03253	24.04115
0.03255	24.05585
0.03257	24.07048
0.03259	24.08502
0.0326	24.0999
0.03262	24.11419
0.03264	24.12831
0.03266	24.14225
0.03267	24.15645
0.03269	24.16994
0.03271	24.18317
0.03273	24.19612
0.03274	24.20924
0.03276	24.22156
0.03278	24.23352
0.0328	24.24512
0.03281	24.2568
0.03283	24.26759
0.03285	24.27796
0.03286	24.28836
0.03288	24.29781
0.0329	24.30679
0.03292	24.31527
0.03293	24.3237
0.03295	24.33114
0.03297	24.33804
0.03299	24.34439
0.033	24.35065
0.03302	24.35587
0.03304	24.36051
0.03306	24.36455
0.03307	24.36847
0.03309	24.37132
0.03311	24.37354
0.03313	24.37516
0.03314	24.37663
0.03316	24.37702
0.03318	24.37678
0.03319	24.37639
0.03321	24.37492
0.03323	24.37284
0.03325	24.37016
0.03326	24.36737
0.03328	24.36352
0.0333	24.35913
0.03332	24.35419
0.03333	24.34922
0.03335	24.34327
0.03337	24.33687
0.03339	24.33002
0.0334	24.32323
0.03342	24.31559
0.03344	24.30759
0.03345	24.29975
0.03347	24.29116
0.03349	24.28231
0.03351	24.27324
0.03352	24.26446
0.03354	24.25505
0.03356	24.24552
0.03358	24.23591
0.03359	24.22671
0.03361	24.21702
0.03363	24.20734
0.03365	24.19771
0.03366	24.18863
0.03368	24.1792
0.0337	24.16991
0.03372	24.16082
0.03373	24.15244
0.03375	24.14387
0.03377	24.13563
0.03378	24.12825
0.0338	24.12085
0.03382	24.11395
0.03384	24.10762
0.03385	24.10238
0.03387	24.09736
0.03389	24.09309
0.03391	24.08962
0.03392	24.08748
0.03394	24.08579
0.03396	24.08506
0.03398	24.08535
0.03399	24.08716
0.03401	24.08959
0.03403	24.09313
0.03405	24.09782
0.03406	24.10413
0.03408	24.11113
0.0341	24.11931
0.03411	24.12912
0.03413	24.13961
0.03415	24.15124
0.03417	24.16399
0.03418	24.17829
0.0342	24.19317
0.03422	24.20908
0.03424	24.22595
0.03425	24.24423
0.03427	24.26293
0.03429	24.28245
0.03431	24.30278
0.03432	24.32431
0.03434	24.34605
0.03436	24.36841
0.03438	24.39132
0.03439	24.41521
0.03441	24.43904
0.03443	24.46324
0.03444	24.48819
0.03446	24.51287
0.03448	24.53772
0.0345	24.56264
0.03451	24.58805
0.03453	24.61294
0.03455	24.63773
0.03457	24.66237
0.03458	24.68728
0.0346	24.71149
0.03462	24.73542
0.03464	24.75904
0.03465	24.78282
0.03467	24.80578
0.03469	24.8284
0.0347	24.85111
[truncated: 998,000+ more rows]
