# Supplementary material for: Single-exonuclease nanocircuits reveal the RNA degradation dynamics of PNPase and demonstrate potential for RNA sequencing
Source: Nat Commun. 2023 Feb 1;14:552. doi: 10.1038/s41467-023-36278-6 (PMC9892577; doi:10.1038/s41467-023-36278-6)
Supplement: Supplementary file 4 — Source data [file 41467_2023_36278_MOESM4_ESM.zip › Source Data/Fig.3/Fig.3a/33.txt]

0	17.52499
2E-5	17.54349
3E-5	17.55824
5E-5	17.57251
7E-5	17.58621
9E-5	17.60048
1E-4	17.61494
1.2E-4	17.63219
1.4E-4	17.65054
1.6E-4	17.66909
1.7E-4	17.68561
1.9E-4	17.70161
2.1E-4	17.71511
2.3E-4	17.72557
2.4E-4	17.73136
2.6E-4	17.73453
2.8E-4	17.73371
3E-4	17.72912
3.1E-4	17.7201
3.3E-4	17.70988
3.5E-4	17.69808
3.6E-4	17.68431
3.8E-4	17.6717
4E-4	17.65964
4.2E-4	17.64884
4.3E-4	17.63899
4.5E-4	17.63364
4.7E-4	17.6328
4.9E-4	17.6376
5E-4	17.64789
5.2E-4	17.66683
5.4E-4	17.69338
5.6E-4	17.72684
5.7E-4	17.76446
5.9E-4	17.80623
6.1E-4	17.84758
6.3E-4	17.88418
6.4E-4	17.91
6.6E-4	17.92294
6.8E-4	17.91858
6.9E-4	17.89438
7.1E-4	17.8533
7.3E-4	17.79586
7.5E-4	17.7245
7.6E-4	17.64108
7.8E-4	17.55188
8E-4	17.45994
8.2E-4	17.36921
8.3E-4	17.28147
8.5E-4	17.2009
8.7E-4	17.12698
8.9E-4	17.05971
9E-4	16.99771
9.2E-4	16.94341
9.4E-4	16.89571
9.5E-4	16.85343
9.7E-4	16.81886
9.9E-4	16.79052
0.00101	16.76804
0.00102	16.74997
0.00104	16.73875
0.00106	16.7333
0.00108	16.73362
0.00109	16.73823
0.00111	16.74895
0.00113	16.76362
0.00115	16.78102
0.00116	16.79886
0.00118	16.81912
0.0012	16.84082
0.00122	16.86455
0.00123	16.88965
0.00125	16.91883
0.00127	16.9509
0.00128	16.98462
0.0013	17.02234
0.00132	17.06271
0.00134	17.10558
0.00135	17.14951
0.00137	17.19648
0.00139	17.24451
0.00141	17.29269
0.00142	17.33902
0.00144	17.38528
0.00146	17.42944
0.00148	17.47018
0.00149	17.50453
0.00151	17.53316
0.00153	17.5536
0.00155	17.56516
0.00156	17.56639
0.00158	17.55977
0.0016	17.54452
0.00161	17.52017
0.00163	17.49036
0.00165	17.45548
0.00167	17.41735
0.00168	17.37622
0.0017	17.33507
0.00172	17.29219
0.00174	17.24632
0.00175	17.19504
0.00177	17.14033
0.00179	17.08138
0.00181	17.01915
0.00182	16.95361
0.00184	16.88821
0.00186	16.82212
0.00188	16.75498
0.00189	16.68468
0.00191	16.61279
0.00193	16.53767
0.00194	16.4582
0.00196	16.37747
0.00198	16.29525
0.002	16.21269
0.00201	16.13037
0.00203	16.05387
0.00205	15.98671
0.00207	15.93445
0.00208	15.90099
0.0021	15.89229
0.00212	15.90856
0.00214	15.94928
0.00215	16.01124
0.00217	16.0941
0.00219	16.19364
0.0022	16.30556
0.00222	16.42903
0.00224	16.55933
0.00226	16.69278
0.00227	16.82461
0.00229	16.95431
0.00231	17.07856
0.00233	17.19608
0.00234	17.30496
0.00236	17.40739
0.00238	17.50221
0.0024	17.58946
0.00241	17.66799
0.00243	17.74056
0.00245	17.80665
0.00247	17.86727
0.00248	17.92234
0.0025	17.97535
0.00252	18.02577
0.00253	18.07269
0.00255	18.1185
0.00257	18.16165
0.00259	18.20149
0.0026	18.23592
0.00262	18.26632
0.00264	18.29028
0.00266	18.30654
0.00267	18.313
0.00269	18.3119
0.00271	18.30263
0.00273	18.2864
0.00274	18.26355
0.00276	18.23814
0.00278	18.21042
0.0028	18.1815
0.00281	18.15118
0.00283	18.12322
0.00285	18.09812
0.00286	18.07637
0.00288	18.06162
0.0029	18.05308
0.00292	18.05054
0.00293	18.05229
0.00295	18.06031
0.00297	18.073
0.00299	18.08994
0.003	18.10928
0.00302	18.13251
0.00304	18.15718
0.00306	18.18189
0.00307	18.20386
0.00309	18.22373
0.00311	18.23798
0.00313	18.24367
0.00314	18.23637
0.00316	18.21569
0.00318	18.17887
0.00319	18.12466
0.00321	18.05672
0.00323	17.97586
0.00325	17.88456
0.00326	17.78453
0.00328	17.68136
0.0033	17.57712
0.00332	17.47494
0.00333	17.37622
0.00335	17.2851
0.00337	17.20117
0.00339	17.12452
0.0034	17.05358
0.00342	16.99045
0.00344	16.93397
0.00345	16.88346
0.00347	16.84229
0.00349	16.81025
0.00351	16.78817
0.00352	16.77519
0.00354	16.77345
0.00356	16.78084
0.00358	16.79605
0.00359	16.81635
0.00361	16.83959
0.00363	16.86564
0.00365	16.89395
0.00366	16.92411
0.00368	16.95411
0.0037	16.9845
0.00372	17.01587
0.00373	17.05005
0.00375	17.08709
0.00377	17.12884
0.00378	17.17679
0.0038	17.22997
0.00382	17.28881
0.00384	17.35255
0.00385	17.42061
0.00387	17.49007
0.00389	17.55982
0.00391	17.6282
0.00392	17.69441
0.00394	17.75585
0.00396	17.81188
0.00398	17.86121
0.00399	17.90321
0.00401	17.9355
0.00403	17.95783
0.00405	17.96952
0.00406	17.97092
0.00408	17.96082
0.0041	17.94033
0.00411	17.91089
0.00413	17.8722
0.00415	17.82613
0.00417	17.77415
0.00418	17.71846
0.0042	17.65935
0.00422	17.59897
0.00424	17.53863
0.00425	17.47996
0.00427	17.42219
0.00429	17.36623
0.00431	17.31215
0.00432	17.2607
0.00434	17.21057
0.00436	17.16202
0.00438	17.11407
0.00439	17.06591
0.00441	17.01454
0.00443	16.95899
0.00444	16.89876
0.00446	16.83211
0.00448	16.76002
0.0045	16.68368
0.00451	16.60616
0.00453	16.53013
0.00455	16.46143
0.00457	16.40557
0.00458	16.3679
0.0046	16.35021
0.00462	16.35427
0.00464	16.37934
0.00465	16.42393
0.00467	16.48366
0.00469	16.55575
0.0047	16.6375
0.00472	16.72476
0.00474	16.81598
0.00476	16.9096
0.00477	17.00525
0.00479	17.10091
0.00481	17.19668
0.00483	17.29211
0.00484	17.38743
0.00486	17.48085
0.00488	17.57237
0.0049	17.66123
0.00491	17.74736
0.00493	17.82881
0.00495	17.90559
0.00497	17.97696
0.00498	18.0427
0.005	18.10055
0.00502	18.15024
0.00503	18.19179
0.00505	18.22368
0.00507	18.24674
0.00509	18.26127
0.0051	18.26823
0.00512	18.26646
0.00514	18.25669
0.00516	18.23902
0.00517	18.21445
0.00519	18.18236
0.00521	18.14442
0.00523	18.10198
0.00524	18.05735
0.00526	18.01093
0.00528	17.96492
0.0053	17.92061
0.00531	17.87981
0.00533	17.84225
0.00535	17.80948
0.00536	17.78278
0.00538	17.76126
0.0054	17.74561
0.00542	17.73567
0.00543	17.73179
0.00545	17.73236
0.00547	17.7378
0.00549	17.74791
0.0055	17.76306
0.00552	17.78148
0.00554	17.80318
0.00556	17.82733
0.00557	17.85354
0.00559	17.87899
0.00561	17.90199
0.00562	17.91931
0.00564	17.92783
0.00566	17.92263
0.00568	17.90163
0.00569	17.86409
0.00571	17.80881
0.00573	17.73778
0.00575	17.65342
0.00576	17.5599
0.00578	17.46035
0.0058	17.36017
0.00582	17.26357
0.00583	17.1743
0.00585	17.09292
0.00587	17.02089
0.00589	16.95842
0.0059	16.90608
0.00592	16.8625
0.00594	16.82837
0.00595	16.80438
0.00597	16.78922
0.00599	16.78333
0.00601	16.78626
0.00602	16.79789
0.00604	16.81594
0.00606	16.83991
0.00608	16.86863
0.00609	16.90148
0.00611	16.93593
0.00613	16.97141
0.00615	17.00675
0.00616	17.04157
0.00618	17.07397
0.0062	17.10464
0.00622	17.13443
0.00623	17.16549
0.00625	17.19834
0.00627	17.23534
0.00628	17.27839
0.0063	17.32681
0.00632	17.38116
0.00634	17.44065
0.00635	17.50462
0.00637	17.57022
0.00639	17.63649
0.00641	17.70193
0.00642	17.76592
0.00644	17.82607
0.00646	17.88207
0.00648	17.93317
0.00649	17.97951
0.00651	18.01944
0.00653	18.05328
0.00655	18.08046
0.00656	18.10086
0.00658	18.11232
0.0066	18.11476
0.00661	18.10838
0.00663	18.09165
0.00665	18.06519
0.00667	18.02908
0.00668	17.98428
0.0067	17.93004
0.00672	17.8678
0.00674	17.79866
0.00675	17.72468
0.00677	17.64624
0.00679	17.56578
0.00681	17.48496
0.00682	17.40571
0.00684	17.32729
0.00686	17.24989
0.00687	17.17219
0.00689	17.09311
0.00691	17.00981
0.00693	16.92206
0.00694	16.8306
0.00696	16.73514
0.00698	16.63802
0.007	16.54157
0.00701	16.4498
0.00703	16.36608
0.00705	16.29647
0.00707	16.24615
0.00708	16.21973
0.0071	16.21807
0.00712	16.24215
0.00714	16.29068
0.00715	16.36173
0.00717	16.45046
0.00719	16.55338
0.0072	16.66677
0.00722	16.78509
0.00724	16.90504
0.00726	17.02313
0.00727	17.13705
0.00729	17.24302
0.00731	17.33977
0.00733	17.42597
0.00734	17.5016
0.00736	17.56537
0.00738	17.61851
0.0074	17.66195
0.00741	17.69752
0.00743	17.72519
0.00745	17.74686
0.00747	17.76359
0.00748	17.7769
0.0075	17.7862
0.00752	17.79272
0.00753	17.79766
0.00755	17.80018
0.00757	17.80143
0.00759	17.80181
0.0076	17.80209
0.00762	17.80076
0.00764	17.79793
0.00766	17.79297
0.00767	17.78603
0.00769	17.77567
0.00771	17.76285
0.00773	17.74832
0.00774	17.73368
0.00776	17.71871
0.00778	17.70506
0.0078	17.69345
0.00781	17.68501
0.00783	17.67886
0.00785	17.67617
0.00786	17.67839
0.00788	17.68504
0.0079	17.69731
0.00792	17.71512
0.00793	17.73839
0.00795	17.76465
0.00797	17.79352
0.00799	17.82515
0.008	17.85656
0.00802	17.88782
0.00804	17.91819
0.00806	17.94742
0.00807	17.97486
0.00809	18.00044
0.00811	18.02205
0.00813	18.03688
0.00814	18.0413
0.00816	18.0331
0.00818	18.01003
0.00819	17.97134
0.00821	17.91901
0.00823	17.85536
0.00825	17.78393
0.00826	17.70828
0.00828	17.63287
0.0083	17.56023
0.00832	17.49203
0.00833	17.42849
0.00835	17.37005
0.00837	17.31583
0.00839	17.26546
0.0084	17.21853
0.00842	17.17595
0.00844	17.1378
0.00845	17.10434
0.00847	17.07703
0.00849	17.05631
0.00851	17.0428
0.00852	17.03656
0.00854	17.03836
0.00856	17.04748
0.00858	17.06314
0.00859	17.08393
0.00861	17.10945
0.00863	17.13834
0.00865	17.16977
0.00866	17.20267
0.00868	17.23715
0.0087	17.27256
0.00872	17.30904
0.00873	17.34693
0.00875	17.38804
0.00877	17.43325
0.00878	17.48317
0.0088	17.53899
0.00882	17.60029
0.00884	17.66646
0.00885	17.7361
0.00887	17.80865
0.00889	17.88253
0.00891	17.95667
0.00892	18.02973
0.00894	18.10132
0.00896	18.16976
0.00898	18.23363
0.00899	18.29121
0.00901	18.34196
0.00903	18.38453
0.00905	18.41819
0.00906	18.44208
0.00908	18.4567
0.0091	18.46177
0.00911	18.45717
0.00913	18.44378
0.00915	18.42133
0.00917	18.38988
0.00918	18.34918
0.0092	18.30016
0.00922	18.2428
0.00924	18.17748
0.00925	18.1043
0.00927	18.02456
0.00929	17.93873
0.00931	17.84796
0.00932	17.75325
0.00934	17.65659
0.00936	17.55848
0.00938	17.45938
0.00939	17.35918
0.00941	17.25892
0.00943	17.15881
0.00944	17.05942
0.00946	16.96269
0.00948	16.86969
0.0095	16.78223
0.00951	16.7027
0.00953	16.63571
0.00955	16.58535
0.00957	16.55568
0.00958	16.54919
0.0096	16.56761
0.00962	16.60971
0.00964	16.67294
0.00965	16.75319
0.00967	16.84686
0.00969	16.94924
0.0097	17.05601
0.00972	17.16448
0.00974	17.27147
0.00976	17.37462
0.00977	17.47173
0.00979	17.56212
0.00981	17.64465
0.00983	17.71912
0.00984	17.78549
0.00986	17.84518
0.00988	17.8988
0.0099	17.94733
0.00991	17.99143
0.00993	18.03282
0.00995	18.07204
0.00997	18.10979
0.00998	18.14602
0.01	18.1813
0.01002	18.21479
0.01003	18.24549
0.01005	18.27347
0.01007	18.29784
0.01009	18.31815
0.0101	18.3336
0.01012	18.34433
0.01014	18.34927
0.01016	18.34758
0.01017	18.33806
0.01019	18.32087
0.01021	18.29572
0.01023	18.26349
0.01024	18.22536
0.01026	18.18385
0.01028	18.14025
0.0103	18.09584
0.01031	18.05105
0.01033	18.0071
0.01035	17.96401
0.01036	17.92192
0.01038	17.88219
0.0104	17.8454
0.01042	17.81274
0.01043	17.78521
0.01045	17.7649
0.01047	17.7527
0.01049	17.74956
0.0105	17.7556
0.01052	17.77143
0.01054	17.79612
0.01056	17.82868
0.01057	17.86736
0.01059	17.91078
0.01061	17.95551
0.01063	17.99763
0.01064	18.03265
0.01066	18.05762
0.01068	18.06965
0.01069	18.06707
0.01071	18.0504
0.01073	18.02001
0.01075	17.97751
0.01076	17.9251
0.01078	17.86678
0.0108	17.80562
0.01082	17.74441
0.01083	17.68459
0.01085	17.62766
0.01087	17.5732
0.01089	17.52058
0.0109	17.46865
0.01092	17.41755
0.01094	17.36684
0.01095	17.31683
0.01097	17.26952
0.01099	17.22634
0.01101	17.18922
0.01102	17.15935
0.01104	17.13839
0.01106	17.12636
0.01108	17.12307
0.01109	17.12747
0.01111	17.13904
0.01113	17.15589
0.01115	17.1764
0.01116	17.19882
0.01118	17.22277
0.0112	17.24732
0.01122	17.27243
0.01123	17.29824
0.01125	17.32614
0.01127	17.35637
0.01128	17.38873
0.0113	17.42355
0.01132	17.45981
0.01134	17.49685
0.01135	17.53395
0.01137	17.57166
0.01139	17.60946
0.01141	17.64702
0.01142	17.68337
0.01144	17.71839
0.01146	17.75093
0.01148	17.7804
0.01149	17.80599
0.01151	17.82801
0.01153	17.84573
0.01155	17.85877
0.01156	17.86647
0.01158	17.86943
0.0116	17.8673
0.01161	17.85987
0.01163	17.84797
0.01165	17.83117
0.01167	17.80911
0.01168	17.78089
0.0117	17.74667
0.01172	17.70582
0.01174	17.65838
0.01175	17.6045
0.01177	17.54584
0.01179	17.48354
0.01181	17.41934
0.01182	17.35464
0.01184	17.29133
0.01186	17.22945
0.01188	17.16862
0.01189	17.10757
0.01191	17.0459
0.01193	16.98237
0.01194	16.91627
0.01196	16.84863
0.01198	16.78005
0.012	16.71246
0.01201	16.64891
0.01203	16.59502
0.01205	16.55591
0.01207	16.53637
0.01208	16.53906
0.0121	16.56542
0.01212	16.61365
0.01214	16.68073
0.01215	16.7624
0.01217	16.8552
0.01219	16.95465
0.0122	17.05664
0.01222	17.15861
0.01224	17.25747
0.01226	17.35095
0.01227	17.4369
0.01229	17.51467
0.01231	17.58292
0.01233	17.64106
0.01234	17.68855
0.01236	17.72635
0.01238	17.7548
0.0124	17.77508
0.01241	17.78849
0.01243	17.79773
0.01245	17.80461
0.01247	17.81109
0.01248	17.81817
0.0125	17.82716
0.01252	17.83771
0.01253	17.84914
0.01255	17.86176
0.01257	17.87481
0.01259	17.8878
0.0126	17.89963
0.01262	17.90987
0.01264	17.91677
0.01266	17.91886
0.01267	17.91454
0.01269	17.90373
0.01271	17.88605
0.01273	17.86228
0.01274	17.83367
0.01276	17.80307
0.01278	17.77252
0.0128	17.74434
0.01281	17.72015
0.01283	17.70223
0.01285	17.69148
0.01286	17.68854
0.01288	17.69486
0.0129	17.71063
0.01292	17.73616
0.01293	17.77106
0.01295	17.81557
0.01297	17.86849
0.01299	17.92859
0.013	17.99384
0.01302	18.06284
0.01304	18.13278
0.01306	18.20099
0.01307	18.26441
0.01309	18.32096
0.01311	18.36709
0.01313	18.39927
0.01314	18.41371
0.01316	18.40845
0.01318	18.3817
0.01319	18.3332
0.01321	18.2652
0.01323	18.18007
0.01325	18.08154
0.01326	17.97376
0.01328	17.86208
0.0133	17.75019
0.01332	17.64102
0.01333	17.53591
0.01335	17.43639
0.01337	17.3424
0.01339	17.2541
0.0134	17.17135
0.01342	17.09537
0.01344	17.02661
0.01345	16.96573
0.01347	16.91449
0.01349	16.87346
0.01351	16.84341
0.01352	16.82441
0.01354	16.81712
0.01356	16.82063
0.01358	16.8341
0.01359	16.85643
0.01361	16.88779
0.01363	16.9272
0.01365	16.97364
0.01366	17.02521
0.01368	17.08071
0.0137	17.13803
0.01372	17.19584
0.01373	17.25303
0.01375	17.30998
0.01377	17.36622
0.01378	17.42139
0.0138	17.47611
0.01382	17.52979
0.01384	17.58208
0.01385	17.63227
0.01387	17.68064
0.01389	17.72632
0.01391	17.7686
0.01392	17.80627
0.01394	17.83916
0.01396	17.86629
0.01398	17.88736
0.01399	17.90198
0.01401	17.91085
0.01403	17.91363
0.01405	17.91046
0.01406	17.90121
0.01408	17.88678
0.0141	17.86699
0.01411	17.84158
0.01413	17.81142
0.01415	17.77628
0.01417	17.73623
0.01418	17.69098
0.0142	17.64125
0.01422	17.58702
0.01424	17.52881
0.01425	17.46476
0.01427	17.39677
0.01429	17.3243
0.01431	17.24807
0.01432	17.1681
0.01434	17.08714
0.01436	17.00482
0.01438	16.92133
0.01439	16.83578
0.01441	16.75024
0.01443	16.66448
0.01444	16.57888
0.01446	16.4971
0.01448	16.42024
0.0145	16.35076
0.01451	16.29107
0.01453	16.24729
0.01455	16.22293
0.01457	16.22166
0.01458	16.2448
0.0146	16.29484
0.01462	16.36983
0.01464	16.46719
0.01465	16.58227
0.01467	16.71267
0.01469	16.85346
0.0147	17.0004
0.01472	17.15265
0.01474	17.30694
0.01476	17.46104
0.01477	17.61181
0.01479	17.75883
0.01481	17.89885
0.01483	18.02974
0.01484	18.14904
0.01486	18.25779
0.01488	18.35476
0.0149	18.43984
0.01491	18.51213
0.01493	18.57365
0.01495	18.62381
0.01497	18.66329
0.01498	18.69221
0.015	18.71375
0.01502	18.7283
0.01503	18.73614
0.01505	18.74015
0.01507	18.74033
0.01509	18.73749
0.0151	18.73126
0.01512	18.72354
0.01514	18.71293
0.01516	18.69863
0.01517	18.67896
0.01519	18.65529
0.01521	18.62678
0.01523	18.59447
0.01524	18.55935
0.01526	18.52562
0.01528	18.49453
0.0153	18.46757
0.01531	18.44438
0.01533	18.42653
0.01535	18.41236
0.01536	18.40021
0.01538	18.39146
0.0154	18.38512
0.01542	18.38139
0.01543	18.3796
0.01545	18.38185
0.01547	18.38744
0.01549	18.39664
0.0155	18.40861
0.01552	18.4248
0.01554	18.44313
0.01556	18.46174
0.01557	18.47727
0.01559	18.4887
0.01561	18.49196
0.01563	18.48388
0.01564	18.46076
0.01566	18.42257
0.01568	18.36763
0.01569	18.29551
0.01571	18.20959
0.01573	18.11127
0.01575	18.00372
0.01576	17.89012
0.01578	17.77692
0.0158	17.6674
0.01582	17.56456
0.01583	17.4691
0.01585	17.38359
0.01587	17.30745
0.01589	17.241
0.0159	17.18344
0.01592	17.13633
0.01594	17.09785
0.01595	17.06584
0.01597	17.04109
0.01599	17.02202
0.01601	17.00837
0.01602	16.99918
0.01604	16.99631
0.01606	16.99853
0.01608	17.00508
0.01609	17.01382
0.01611	17.02527
0.01613	17.03764
0.01615	17.05082
0.01616	17.06445
0.01618	17.08132
0.0162	17.10162
0.01622	17.12643
0.01623	17.15559
0.01625	17.19134
0.01627	17.23288
0.01628	17.27927
0.0163	17.33206
0.01632	17.38968
0.01634	17.4513
0.01635	17.51511
0.01637	17.58196
0.01639	17.64979
0.01641	17.71734
0.01642	17.78239
0.01644	17.84551
0.01646	17.9047
0.01648	17.95926
0.01649	18.00785
0.01651	18.05228
0.01653	18.09186
0.01655	18.12693
0.01656	18.15666
0.01658	18.18262
0.0166	18.20339
0.01661	18.21768
0.01663	18.22721
0.01665	18.2311
0.01667	18.22968
0.01668	18.22249
0.0167	18.21183
0.01672	18.1971
0.01674	18.17843
0.01675	18.15488
0.01677	18.12819
0.01679	18.09723
0.01681	18.06181
0.01682	18.02095
0.01684	17.97645
0.01686	17.92725
0.01688	17.87302
0.01689	17.81241
0.01691	17.74697
0.01693	17.67572
0.01694	17.5982
0.01696	17.51769
0.01698	17.43571
0.017	17.35601
0.01701	17.28273
0.01703	17.22379
0.01705	17.18427
0.01707	17.16904
0.01708	17.18013
0.0171	17.22025
0.01712	17.28729
0.01714	17.37842
0.01715	17.48883
0.01717	17.61599
0.01719	17.75448
0.0172	17.89911
0.01722	18.04807
0.01724	18.19736
0.01726	18.34445
0.01727	18.48624
0.01729	18.62276
0.01731	18.75144
0.01733	18.87107
0.01734	18.98001
0.01736	19.07989
0.01738	19.16971
0.0174	19.24935
0.01741	19.31768
0.01743	19.37635
0.01745	19.42425
0.01747	19.46155
0.01748	19.48788
0.0175	19.50594
0.01752	19.51573
0.01753	19.51722
0.01755	19.51322
0.01757	19.50379
0.01759	19.49003
0.0176	19.47217
0.01762	19.45303
0.01764	19.43221
0.01766	19.40996
0.01767	19.38533
0.01769	19.3601
0.01771	19.33326
0.01773	19.30496
0.01774	19.27478
0.01776	19.24546
0.01778	19.2172
0.0178	19.19108
0.01781	19.16699
0.01783	19.14723
0.01785	19.13091
0.01786	19.11684
0.01788	19.10658
0.0179	19.09902
0.01792	19.09401
0.01793	19.09026
0.01795	19.08906
0.01797	19.08896
0.01799	19.08982
0.018	19.09087
0.01802	19.09434
0.01804	19.09955
0.01806	19.1064
0.01807	19.11315
0.01809	19.11983
0.01811	19.12262
0.01813	19.11823
0.01814	19.10271
0.01816	19.07564
0.01818	19.0348
0.01819	18.97912
0.01821	18.91157
0.01823	18.83335
0.01825	18.74769
0.01826	18.65745
0.01828	18.56804
0.0183	18.48118
0.01832	18.39847
0.01833	18.31939
0.01835	18.24551
0.01837	18.17541
0.01839	18.10888
0.0184	18.04519
0.01842	17.98672
0.01844	17.93308
0.01845	17.88364
0.01847	17.84033
0.01849	17.8021
0.01851	17.76862
0.01852	17.73832
0.01854	17.71216
0.01856	17.68811
0.01858	17.66504
0.01859	17.64106
0.01861	17.61746
0.01863	17.59315
0.01865	17.56856
0.01866	17.5436
0.01868	17.52131
0.0187	17.50205
0.01872	17.48709
0.01873	17.47662
0.01875	17.47341
0.01877	17.47714
0.01878	17.48727
0.0188	17.50577
0.01882	17.53141
0.01884	17.56349
0.01885	17.60001
0.01887	17.64156
0.01889	17.68582
0.01891	17.73147
0.01892	17.7764
0.01894	17.82138
0.01896	17.86429
0.01898	17.90383
0.01899	17.93776
0.01901	17.96684
0.01903	17.98933
0.01905	18.00472
0.01906	18.0118
0.01908	18.01221
0.0191	18.00485
0.01911	17.98859
0.01913	17.96509
0.01915	17.93297
0.01917	17.89167
0.01918	17.83972
0.0192	17.77876
0.01922	17.70809
0.01924	17.62847
0.01925	17.54026
0.01927	17.44714
0.01929	17.35023
0.01931	17.25171
0.01932	17.15253
0.01934	17.05573
0.01936	16.96061
0.01938	16.86677
0.01939	16.77262
0.01941	16.67963
0.01943	16.58709
0.01944	16.49505
0.01946	16.40714
0.01948	16.32472
0.0195	16.25095
0.01951	16.18905
0.01953	16.14558
0.01955	16.12385
0.01957	16.12673
0.01958	16.15416
0.0196	16.20692
0.01962	16.28138
0.01964	16.37372
0.01965	16.4785
0.01967	16.59297
0.01969	16.7118
0.0197	16.83022
0.01972	16.94696
0.01974	17.05869
0.01976	17.1637
0.01977	17.25992
0.01979	17.3486
0.01981	17.42849
0.01983	17.49954
0.01984	17.56095
0.01986	17.61493
0.01988	17.661
0.0199	17.69977
0.01991	17.73098
0.01993	17.75726
0.01995	17.77838
0.01997	17.79506
0.01998	17.80698
0.02	17.81654
0.02002	17.82314
0.02003	17.82598
0.02005	17.82702
0.02007	17.82549
0.02009	17.82175
0.0201	17.81525
0.02012	17.80821
0.02014	17.79974
0.02016	17.78968
0.02017	17.77666
0.02019	17.76206
0.02021	17.74456
0.02023	17.72422
0.02024	17.70063
0.02026	17.67667
0.02028	17.65276
0.0203	17.63061
0.02031	17.61128
0.02033	17.5987
0.02035	17.59383
0.02036	17.59709
0.02038	17.61099
0.0204	17.63445
0.02042	17.66688
0.02043	17.70644
0.02045	17.7539
0.02047	17.80697
0.02049	17.86417
0.0205	17.92293
0.02052	17.98343
0.02054	18.04296
0.02056	18.09961
0.02057	18.15021
0.02059	18.19381
0.02061	18.2261
0.02063	18.24363
0.02064	18.24252
0.02066	18.22275
0.02068	18.1828
0.02069	18.12254
0.02071	18.04574
0.02073	17.95423
0.02075	17.8515
0.02076	17.74066
0.02078	17.62762
0.0208	17.51486
0.02082	17.40488
0.02083	17.29818
0.02085	17.19748
0.02087	17.1024
0.02089	17.01364
0.0209	16.93111
0.02092	16.85763
0.02094	16.79316
0.02095	16.73752
0.02097	16.6931
0.02099	16.6591
0.02101	16.63524
0.02102	16.61982
0.02104	16.61366
0.02106	16.61459
0.02108	16.62138
0.02109	16.63205
0.02111	16.6477
0.02113	16.66679
0.02115	16.68897
0.02116	16.71329
0.02118	16.7421
0.0212	16.77541
0.02122	16.81441
0.02123	16.85925
0.02125	16.91254
0.02127	16.9735
0.02128	17.04084
0.0213	17.11562
0.02132	17.19573
0.02134	17.27973
0.02135	17.36504
0.02137	17.45185
0.02139	17.53758
0.02141	17.62078
0.02142	17.69919
0.02144	17.77346
0.02146	17.84145
0.02148	17.90203
0.02149	17.95335
0.02151	17.99669
0.02153	18.03076
0.02155	18.05537
0.02156	18.06943
0.02158	18.07474
0.0216	18.0704
0.02161	18.05572
0.02163	18.03305
0.02165	18.00198
0.02167	17.96306
0.02168	17.9158
0.0217	17.86256
0.02172	17.80303
0.02174	17.73799
0.02175	17.66735
0.02177	17.59387
0.02179	17.5176
0.02181	17.43971
0.02182	17.36039
0.02184	17.2824
0.02186	17.20524
0.02187	17.12802
0.02189	17.05249
0.02191	16.97767
0.02193	16.9039
0.02194	16.83108
0.02196	16.76232
0.02198	16.69833
0.022	16.6417
0.02201	16.59538
0.02203	16.56606
0.02205	16.55753
0.02207	16.57333
0.02208	16.61409
0.0221	16.68108
0.02212	16.7709
0.02214	16.87979
0.02215	17.00235
0.02217	17.13575
0.02219	17.27447
0.0222	17.4134
0.02222	17.55086
0.02224	17.68295
0.02226	17.80735
0.02227	17.92153
0.02229	18.02645
0.02231	18.12073
0.02233	18.20421
0.02234	18.27588
0.02236	18.33778
0.02238	18.3896
0.0224	18.43249
0.02241	18.46705
0.02243	18.49688
0.02245	18.52266
0.02247	18.54583
0.02248	18.56659
0.0225	18.58774
0.02252	18.60909
0.02253	18.63036
0.02255	18.65382
0.02257	18.67837
0.02259	18.7032
0.0226	18.72595
0.02262	18.74676
0.02264	18.76298
0.02266	18.77322
0.02267	18.77554
0.02269	18.77131
0.02271	18.75947
0.02273	18.74045
0.02274	18.71422
0.02276	18.68413
0.02278	18.65116
0.0228	18.61744
0.02281	18.58411
0.02283	18.55484
0.02285	18.52995
0.02286	18.50912
0.02288	18.49433
0.0229	18.48447
0.02292	18.47926
0.02293	18.47749
0.02295	18.48064
0.02297	18.48725
0.02299	18.49671
0.023	18.50759
0.02302	18.52148
0.02304	18.53725
0.02306	18.55465
0.02307	18.57185
0.02309	18.58881
0.02311	18.6015
0.02312	18.60521
0.02314	18.5982
0.02316	18.57673
0.02318	18.53934
0.02319	18.485
0.02321	18.41671
0.02323	18.33586
0.02325	18.24595
0.02326	18.15029
0.02328	18.05482
0.0233	17.96161
0.02332	17.87221
0.02333	17.78603
0.02335	17.70483
0.02337	17.62772
0.02339	17.55531
0.0234	17.48771
0.02342	17.42799
0.02344	17.37617
0.02345	17.3319
0.02347	17.2972
0.02349	17.27096
0.02351	17.25282
0.02352	17.24139
0.02354	17.23804
0.02356	17.24136
0.02358	17.25089
0.02359	17.26463
0.02361	17.28128
0.02363	17.30316
0.02365	17.33002
0.02366	17.3628
0.02368	17.39891
0.0237	17.43938
0.02372	17.48412
0.02373	17.53414
0.02375	17.5868
0.02377	17.6429
0.02378	17.70319
0.0238	17.76478
0.02382	17.82811
0.02384	17.8921
0.02385	17.95652
0.02387	18.01741
0.02389	18.07437
0.02391	18.12608
0.02392	18.17288
0.02394	18.21213
0.02396	18.2453
0.02398	18.27303
0.02399	18.2973
0.02401	18.31643
0.02403	18.33213
0.02405	18.34465
0.02406	18.35518
0.02408	18.361
0.0241	18.36254
0.02411	18.35983
0.02413	18.34912
0.02415	18.33026
0.02417	18.30219
0.02418	18.26553
0.0242	18.21778
0.02422	18.16033
0.02424	18.09357
0.02425	18.01919
0.02427	17.93549
0.02429	17.84458
0.02431	17.7477
0.02432	17.64737
0.02434	17.54222
0.02436	17.43398
0.02438	17.32401
0.02439	17.21005
0.02441	17.09358
0.02443	16.97525
0.02444	16.85736
0.02446	16.73899
0.02448	16.62335
0.0245	16.51359
0.02451	16.41544
0.02453	16.33192
0.02455	16.26929
0.02457	16.23115
0.02458	16.22004
0.0246	16.23269
0.02462	16.26768
0.02464	16.32142
0.02465	16.39117
0.02467	16.47075
0.02469	16.55785
0.0247	16.65072
0.02472	16.74456
0.02474	16.83853
0.02476	16.93081
0.02477	17.0208
0.02479	17.10443
0.02481	17.18127
0.02483	17.2501
0.02484	17.31132
0.02486	17.36229
0.02488	17.40432
0.0249	17.43792
0.02491	17.46512
0.02493	17.48468
0.02495	17.49899
0.02497	17.50926
0.02498	17.51792
0.025	17.52384
0.02502	17.52941
0.02503	17.53681
0.02505	17.5443
0.02507	17.55313
0.02509	17.56269
0.0251	17.57295
0.02512	17.57984
0.02514	17.58269
0.02516	17.57988
0.02517	17.57159
0.02519	17.55524
0.02521	17.53268
0.02523	17.50533
0.02524	17.47621
0.02526	17.44479
0.02528	17.41395
0.0253	17.38507
0.02531	17.36038
0.02533	17.33828
0.02535	17.32052
0.02536	17.30877
0.02538	17.30107
0.0254	17.29892
0.02542	17.30263
0.02543	17.31379
0.02545	17.33049
0.02547	17.35426
0.02549	17.38515
0.0255	17.42388
0.02552	17.467
0.02554	17.51393
0.02556	17.56232
0.02557	17.61033
0.02559	17.6519
0.02561	17.68421
0.02563	17.70463
0.02564	17.70783
0.02566	17.69331
0.02568	17.66081
0.02569	17.61247
0.02571	17.54794
0.02573	17.47135
0.02575	17.38665
0.02576	17.29953
0.02578	17.21194
0.0258	17.12844
0.02582	17.05107
0.02583	16.98176
0.02585	16.91806
0.02587	16.86065
0.02589	16.80912
0.0259	16.76465
0.02592	16.72545
0.02594	16.69369
0.02595	16.6716
0.02597	16.65785
0.02599	16.65442
0.02601	16.66189
0.02602	16.68164
0.02604	16.71106
0.02606	16.75066
0.02608	16.79932
0.02609	16.85681
0.02611	16.91913
0.02613	16.98582
0.02615	17.05534
0.02616	17.12766
0.02618	17.19962
0.0262	17.27191
0.02622	17.34425
0.02623	17.41757
0.02625	17.48924
0.02627	17.56013
0.02628	17.63111
0.0263	17.69942
0.02632	17.76579
0.02634	17.82967
0.02635	17.89148
0.02637	17.94794
0.02639	17.99938
0.02641	18.04525
0.02642	18.08666
0.02644	18.12145
0.02646	18.15097
0.02648	18.17506
0.02649	18.19435
0.02651	18.20563
0.02653	18.20914
0.02655	18.20402
0.02656	18.19094
0.02658	18.16746
0.0266	18.13513
0.02661	18.09581
0.02663	18.04801
0.02665	17.99382
0.02667	17.93412
0.02668	17.87085
0.0267	17.80236
0.02672	17.73053
0.02674	17.65621
0.02675	17.58149
0.02677	17.50492
0.02679	17.42848
0.02681	17.35284
0.02682	17.27945
0.02684	17.20569
0.02686	17.13202
0.02688	17.05868
0.02689	16.9825
0.02691	16.90433
0.02693	16.82452
0.02694	16.74533
0.02696	16.66608
0.02698	16.5903
0.027	16.52137
0.02701	16.46497
0.02703	16.42366
0.02705	16.40301
0.02707	16.40597
0.02708	16.43469
0.0271	16.48562
0.02712	16.55702
0.02714	16.64495
0.02715	16.74647
0.02717	16.8555
0.02719	16.97018
0.0272	17.08935
0.02722	17.20871
0.02724	17.32761
0.02726	17.44407
0.02727	17.55715
0.02729	17.66254
0.02731	17.75977
0.02733	17.84768
0.02734	17.9268
0.02736	17.99456
0.02738	18.05224
0.0274	18.10024
0.02741	18.14031
0.02743	18.17081
0.02745	18.19385
0.02747	18.21035
0.02748	18.22236
0.0275	18.22825
0.02752	18.22988
0.02753	18.22909
0.02755	18.22398
0.02757	18.21595
0.02759	18.20483
0.0276	18.19131
0.02762	18.17252
0.02764	18.14931
0.02766	18.12179
0.02767	18.09164
0.02769	18.05743
0.02771	18.02156
0.02773	17.98557
0.02774	17.95236
0.02776	17.92126
0.02778	17.89498
0.0278	17.87456
0.02781	17.86156
0.02783	17.85334
0.02785	17.85031
0.02786	17.85252
0.02788	17.85645
0.0279	17.86231
0.02792	17.86947
0.02793	17.87897
0.02795	17.88865
0.02797	17.9017
0.02799	17.91856
0.028	17.93724
0.02802	17.95859
0.02804	17.98173
0.02806	18.00587
0.02807	18.02904
0.02809	18.04979
0.02811	18.06448
0.02813	18.06929
0.02814	18.06233
0.02816	18.04138
0.02818	18.00607
0.02819	17.95682
0.02821	17.89648
0.02823	17.82741
0.02825	17.75312
0.02826	17.67675
0.02828	17.60224
0.0283	17.53094
0.02832	17.46352
0.02833	17.39921
0.02835	17.33803
0.02837	17.27847
0.02839	17.21988
0.0284	17.16196
0.02842	17.10682
0.02844	17.05572
0.02845	17.01001
0.02847	16.97196
0.02849	16.94176
0.02851	16.91939
0.02852	16.90402
0.02854	16.89627
0.02856	16.89547
0.02858	16.90144
0.02859	16.91347
0.02861	16.93203
0.02863	16.95593
0.02865	16.98423
0.02866	17.01549
0.02868	17.0499
0.0287	17.08657
0.02872	17.12553
0.02873	17.16661
0.02875	17.21101
0.02877	17.25833
0.02878	17.30801
0.0288	17.36068
0.02882	17.41545
0.02884	17.47177
0.02885	17.52844
0.02887	17.5854
0.02889	17.64092
0.02891	17.69353
0.02892	17.74131
0.02894	17.78402
0.02896	17.82041
0.02898	17.85021
0.02899	17.87303
0.02901	17.89001
0.02903	17.90084
0.02905	17.9055
0.02906	17.90325
0.02908	17.89463
0.0291	17.87878
0.02911	17.855
0.02913	17.82428
0.02915	17.78628
0.02917	17.74135
0.02918	17.68955
0.0292	17.63256
0.02922	17.57072
0.02924	17.50484
0.02925	17.43527
0.02927	17.36379
0.02929	17.29083
0.02931	17.21727
0.02932	17.14311
0.02934	17.06914
0.02936	16.99434
0.02938	16.91759
0.02939	16.8394
0.02941	16.75918
0.02943	16.6771
0.02944	16.59307
0.02946	16.50869
0.02948	16.42487
0.0295	16.34445
0.02951	16.27135
0.02953	16.21167
0.02955	16.16977
0.02957	16.14911
0.02958	16.15078
0.0296	16.17533
0.02962	16.22023
0.02964	16.28233
0.02965	16.35768
0.02967	16.44402
0.02969	16.53834
0.0297	16.63825
0.02972	16.74323
0.02974	16.85151
0.02976	16.96172
0.02977	17.07181
0.02979	17.18106
0.02981	17.28735
0.02983	17.38921
0.02984	17.48471
0.02986	17.57344
0.02988	17.65379
0.0299	17.72497
0.02991	17.78621
0.02993	17.8386
0.02995	17.88216
0.02997	17.91758
0.02998	17.94517
0.03	17.96668
0.03002	17.9825
0.03003	17.99309
0.03005	18.00018
0.03007	18.00373
0.03009	18.00375
0.0301	17.99938
0.03012	17.99097
0.03014	17.97752
0.03016	17.95884
0.03017	17.9348
0.03019	17.9073
0.03021	17.87728
0.03023	17.84639
0.03024	17.81573
0.03026	17.78765
0.03028	17.76294
0.0303	17.74275
0.03031	17.72768
0.03033	17.71947
0.03035	17.71831
0.03036	17.72427
0.03038	17.73878
0.0304	17.76163
0.03042	17.79268
0.03043	17.8308
0.03045	17.87573
0.03047	17.92535
0.03049	17.97765
0.0305	18.02998
0.03052	18.08121
0.03054	18.12901
0.03056	18.17185
0.03057	18.20781
0.03059	18.23616
0.03061	18.25469
0.03063	18.26138
0.03064	18.25629
0.03066	18.23884
0.03068	18.20962
0.03069	18.16923
0.03071	18.12001
0.03073	18.0634
0.03075	18.00191
0.03076	17.93791
0.03078	17.87481
0.0308	17.81382
0.03082	17.75561
0.03083	17.69952
0.03085	17.64585
0.03087	17.59368
0.03089	17.54328
0.0309	17.49531
0.03092	17.4524
0.03094	17.41576
0.03095	17.38617
0.03097	17.36526
0.03099	17.35268
0.03101	17.34819
0.03102	17.35079
0.03104	17.36069
0.03106	17.3764
0.03108	17.39652
0.03109	17.41889
0.03111	17.44265
0.03113	17.46569
0.03115	17.48676
0.03116	17.50485
0.03118	17.5212
0.0312	17.53634
0.03122	17.55174
0.03123	17.5684
0.03125	17.58843
0.03127	17.61208
0.03128	17.63919
0.0313	17.67085
0.03132	17.70661
0.03134	17.74634
0.03135	17.78914
0.03137	17.83503
0.03139	17.8821
0.03141	17.92855
0.03142	17.97218
0.03144	18.01262
0.03146	18.04856
0.03148	18.07949
0.03149	18.10456
0.03151	18.12436
0.03153	18.13797
0.03155	18.14472
0.03156	18.1433
0.03158	18.13382
0.0316	18.11521
0.03161	18.08695
0.03163	18.05056
0.03165	18.00658
0.03167	17.95613
0.03168	17.89956
0.0317	17.83834
0.03172	17.77231
0.03174	17.70186
0.03175	17.62717
0.03177	17.5502
0.03179	17.47188
0.03181	17.39382
0.03182	17.31686
0.03184	17.24258
0.03186	17.17048
0.03188	17.10019
0.03189	17.03095
0.03191	16.96371
0.03193	16.89824
0.03194	16.83438
0.03196	16.77353
0.03198	16.71657
0.032	16.66644
0.03201	16.6269
0.03203	16.60347
0.03205	16.59947
0.03207	16.61706
0.03208	16.65603
0.0321	16.71575
0.03212	16.79293
0.03214	16.88398
0.03215	16.98463
0.03217	17.09218
0.03219	17.20287
0.0322	17.31333
0.03222	17.42197
0.03224	17.52618
0.03226	17.62416
0.03227	17.71396
0.03229	17.7953
0.03231	17.86666
0.03233	17.92713
0.03234	17.97548
0.03236	18.01222
0.03238	18.03708
0.0324	18.05106
0.03241	18.05564
0.03243	18.05434
0.03245	18.04942
0.03247	18.04316
0.03248	18.03661
0.0325	18.03153
0.03252	18.02783
0.03253	18.02524
0.03255	18.02475
0.03257	18.02577
0.03259	18.02785
0.0326	18.02972
0.03262	18.03115
0.03264	18.03019
0.03266	18.02533
0.03267	18.01485
0.03269	17.99905
0.03271	17.9775
0.03273	17.9509
0.03274	17.91997
0.03276	17.88698
0.03278	17.8529
0.0328	17.81938
0.03281	17.78792
0.03283	17.76156
0.03285	17.7418
0.03286	17.7297
0.03288	17.72697
0.0329	17.73297
0.03292	17.74673
0.03293	17.7663
0.03295	17.79089
0.03297	17.81822
0.03299	17.84644
0.033	17.87319
0.03302	17.89741
0.03304	17.91682
0.03306	17.92991
0.03307	17.93478
0.03309	17.93069
0.03311	17.91528
0.03313	17.88676
0.03314	17.84342
0.03316	17.78573
0.03318	17.71369
0.03319	17.62823
0.03321	17.53259
0.03323	17.42948
0.03325	17.32273
0.03326	17.21584
0.03328	17.11319
0.0333	17.01679
0.03332	16.92822
0.03333	16.84811
0.03335	16.77841
0.03337	16.71956
0.03339	16.67215
0.0334	16.63589
0.03342	16.61169
0.03344	16.59897
0.03345	16.59703
0.03347	16.60634
0.03349	16.62571
0.03351	16.65411
0.03352	16.68987
0.03354	16.73286
0.03356	16.78166
0.03358	16.83544
0.03359	16.89286
0.03361	16.95395
0.03363	17.01743
0.03365	17.08269
0.03366	17.14917
0.03368	17.21819
0.0337	17.28981
0.03372	17.36424
0.03373	17.44058
0.03375	17.51869
0.03377	17.59659
0.03378	17.67234
0.0338	17.74591
0.03382	17.81624
0.03384	17.88291
0.03385	17.94499
0.03387	18.00282
0.03389	18.05518
0.03391	18.10139
0.03392	18.14058
0.03394	18.17358
0.03396	18.19998
0.03398	18.21985
0.03399	18.23264
0.03401	18.23896
0.03403	18.23779
0.03405	18.22882
0.03406	18.21208
0.03408	18.18992
0.0341	18.16359
0.03411	18.13409
0.03413	18.10328
0.03415	18.07119
0.03417	18.03797
0.03418	18.00323
0.0342	17.96809
0.03422	17.93226
0.03424	17.89581
0.03425	17.85804
0.03427	17.81949
0.03429	17.77955
0.03431	17.73833
0.03432	17.69533
0.03434	17.65101
0.03436	17.60402
0.03438	17.5534
0.03439	17.49793
0.03441	17.43832
0.03443	17.37446
0.03444	17.3067
0.03446	17.23721
0.03448	17.1676
0.0345	17.10125
0.03451	17.04213
0.03453	16.99573
0.03455	16.96521
0.03457	16.95262
0.03458	16.95791
0.0346	16.98103
0.03462	17.0194
0.03464	17.06992
0.03465	17.12853
0.03467	17.1926
0.03469	17.25849
0.0347	17.32301
[truncated: 998,000+ more rows]
