# Supplementary material for: Single-exonuclease nanocircuits reveal the RNA degradation dynamics of PNPase and demonstrate potential for RNA sequencing
Source: Nat Commun. 2023 Feb 1;14:552. doi: 10.1038/s41467-023-36278-6 (PMC9892577; doi:10.1038/s41467-023-36278-6)
Supplement: Supplementary file 4 — Source data [file 41467_2023_36278_MOESM4_ESM.zip › Source Data/Fig.3/Fig.3a/35.txt]

0	26.53337
2E-5	26.44507
3E-5	26.3504
5E-5	26.25113
7E-5	26.14937
9E-5	26.04822
1E-4	25.95073
1.2E-4	25.85971
1.4E-4	25.7759
1.6E-4	25.69874
1.7E-4	25.6266
1.9E-4	25.55819
2.1E-4	25.49197
2.3E-4	25.42697
2.4E-4	25.36248
2.6E-4	25.2988
2.8E-4	25.23645
3E-4	25.17774
3.1E-4	25.12657
3.3E-4	25.08843
3.5E-4	25.06789
3.6E-4	25.06819
3.8E-4	25.09141
4E-4	25.13718
4.2E-4	25.2036
4.3E-4	25.28732
4.5E-4	25.38462
4.7E-4	25.4904
4.9E-4	25.59952
5E-4	25.70718
5.2E-4	25.81012
5.4E-4	25.9053
5.6E-4	25.99048
5.7E-4	26.06382
5.9E-4	26.12472
6.1E-4	26.17289
6.3E-4	26.20905
6.4E-4	26.23449
6.6E-4	26.25161
6.8E-4	26.26235
6.9E-4	26.26821
7.1E-4	26.27054
7.3E-4	26.26959
7.5E-4	26.2656
7.6E-4	26.25862
7.8E-4	26.24952
8E-4	26.23884
8.2E-4	26.22751
8.3E-4	26.21633
8.5E-4	26.20646
8.7E-4	26.19792
8.9E-4	26.19036
9E-4	26.1829
9.2E-4	26.1751
9.4E-4	26.1658
9.5E-4	26.15348
9.7E-4	26.13708
9.9E-4	26.1153
0.00101	26.08768
0.00102	26.05439
0.00104	26.01681
0.00106	25.97604
0.00108	25.93367
0.00109	25.8914
0.00111	25.85187
0.00113	25.81705
0.00115	25.78828
0.00116	25.76563
0.00118	25.74913
0.0012	25.73791
0.00122	25.73109
0.00123	25.72771
0.00125	25.72786
0.00127	25.73173
0.00128	25.73998
0.0013	25.75395
0.00132	25.77402
0.00134	25.79993
0.00135	25.83025
0.00137	25.86301
0.00139	25.89474
0.00141	25.92143
0.00142	25.93847
0.00144	25.94204
0.00146	25.92889
0.00148	25.89743
0.00149	25.84729
0.00151	25.77986
0.00153	25.69746
0.00155	25.60423
0.00156	25.50545
0.00158	25.40722
0.0016	25.31413
0.00161	25.22893
0.00163	25.15312
0.00165	25.0864
0.00167	25.0284
0.00168	24.97896
0.0017	24.93926
0.00172	24.91044
0.00174	24.89401
0.00175	24.89089
0.00177	24.90171
0.00179	24.9255
0.00181	24.96071
0.00182	25.00521
0.00184	25.05729
0.00186	25.11457
0.00188	25.17497
0.00189	25.23651
0.00191	25.29817
0.00193	25.3588
0.00194	25.4177
0.00196	25.47523
0.00198	25.53165
0.002	25.58775
0.00201	25.64435
0.00203	25.70295
0.00205	25.76448
0.00207	25.82999
0.00208	25.89993
0.0021	25.9745
0.00212	26.05244
0.00214	26.13212
0.00215	26.21137
0.00217	26.2887
0.00219	26.36249
0.0022	26.4317
0.00222	26.49639
0.00224	26.55623
0.00226	26.61076
0.00227	26.65884
0.00229	26.6996
0.00231	26.73168
0.00233	26.75419
0.00234	26.7663
0.00236	26.76783
0.00238	26.75806
0.0024	26.73662
0.00241	26.70326
0.00243	26.6589
0.00245	26.60447
0.00247	26.54172
0.00248	26.47274
0.0025	26.40041
0.00252	26.32677
0.00253	26.25326
0.00255	26.18126
0.00257	26.11133
0.00259	26.04436
0.0026	25.98113
0.00262	25.92244
0.00264	25.86745
0.00266	25.81468
0.00267	25.76224
0.00269	25.70919
0.00271	25.65458
0.00273	25.59783
0.00274	25.53812
0.00276	25.47525
0.00278	25.40891
0.0028	25.34028
0.00281	25.27225
0.00283	25.20976
0.00285	25.15774
0.00286	25.12073
0.00288	25.10266
0.0029	25.10529
0.00292	25.12904
0.00293	25.17297
0.00295	25.23573
0.00297	25.31462
0.00299	25.40661
0.003	25.50837
0.00302	25.61706
0.00304	25.72843
0.00306	25.83667
0.00307	25.93367
0.00309	26.01001
0.00311	26.05444
0.00313	26.0563
0.00314	26.00731
0.00316	25.90406
0.00318	25.74711
0.00319	25.54047
0.00321	25.29077
0.00323	25.00538
0.00325	24.69281
0.00326	24.36182
0.00328	24.02093
0.0033	23.67607
0.00332	23.33137
0.00333	22.98987
0.00335	22.65505
0.00337	22.32935
0.00339	22.01437
0.0034	21.71073
0.00342	21.4193
0.00344	21.14049
0.00345	20.8752
0.00347	20.62546
0.00349	20.39317
0.00351	20.18057
0.00352	19.9894
0.00354	19.82136
0.00356	19.67692
0.00358	19.5563
0.00359	19.45901
0.00361	19.38411
0.00363	19.32911
0.00365	19.29142
0.00366	19.26872
0.00368	19.25991
0.0037	19.26355
0.00372	19.27832
0.00373	19.30246
0.00375	19.33477
0.00377	19.37366
0.00378	19.41776
0.0038	19.46659
0.00382	19.5192
0.00384	19.57432
0.00385	19.62937
0.00387	19.68101
0.00389	19.7241
0.00391	19.7531
0.00392	19.76266
0.00394	19.7495
0.00396	19.71194
0.00398	19.65074
0.00399	19.56848
0.00401	19.46993
0.00403	19.36014
0.00405	19.24429
0.00406	19.12625
0.00408	19.00893
0.0041	18.89381
0.00411	18.78223
0.00413	18.6764
0.00415	18.5782
0.00417	18.48982
0.00418	18.41333
0.0042	18.35144
0.00422	18.30619
0.00424	18.27943
0.00425	18.27222
0.00427	18.2851
0.00429	18.31664
0.00431	18.36429
0.00432	18.42471
0.00434	18.49512
0.00436	18.57263
0.00438	18.65541
0.00439	18.74238
0.00441	18.83378
0.00443	18.9297
0.00444	19.03059
0.00446	19.13756
0.00448	19.25093
0.0045	19.37072
0.00451	19.49593
0.00453	19.62498
0.00455	19.75427
0.00457	19.87945
0.00458	19.99555
0.0046	20.09805
0.00462	20.18245
0.00464	20.24627
0.00465	20.28951
0.00467	20.31522
0.00469	20.32751
0.0047	20.33126
0.00472	20.33177
0.00474	20.33236
0.00476	20.33431
0.00477	20.33658
0.00479	20.33753
0.00481	20.33491
0.00483	20.32737
0.00484	20.31396
0.00486	20.29446
0.00488	20.26814
0.0049	20.23478
0.00491	20.19435
0.00493	20.14752
0.00495	20.09423
0.00497	20.0344
0.00498	19.96761
0.005	19.89393
0.00502	19.81311
0.00503	19.72544
0.00505	19.6325
0.00507	19.53603
0.00509	19.43818
0.0051	19.34053
0.00512	19.24463
0.00514	19.15063
0.00516	19.0578
0.00517	18.9643
0.00519	18.86853
0.00521	18.76899
0.00523	18.66565
0.00524	18.5592
0.00526	18.45101
0.00528	18.34206
0.0053	18.23474
0.00531	18.1335
0.00533	18.04554
0.00535	17.9782
0.00536	17.9375
0.00538	17.92729
0.0054	17.94775
0.00542	17.9967
0.00543	18.07021
0.00545	18.16436
0.00547	18.27463
0.00549	18.39665
0.0055	18.52559
0.00552	18.65702
0.00554	18.78578
0.00556	18.90741
0.00557	19.01842
0.00559	19.11719
0.00561	19.20262
0.00562	19.27445
0.00564	19.33268
0.00566	19.37833
0.00568	19.41229
0.00569	19.43602
0.00571	19.45215
0.00573	19.46322
0.00575	19.47215
0.00576	19.48151
0.00578	19.49388
0.0058	19.51031
0.00582	19.53117
0.00583	19.55585
0.00585	19.58331
0.00587	19.61087
0.00589	19.63564
0.0059	19.65499
0.00592	19.66794
0.00594	19.67408
0.00595	19.67397
0.00597	19.66936
0.00599	19.66179
0.00601	19.65295
0.00602	19.6437
0.00604	19.63457
0.00606	19.62482
0.00608	19.61378
0.00609	19.60076
0.00611	19.58597
0.00613	19.56974
0.00615	19.55339
0.00616	19.53834
0.00618	19.52632
0.0062	19.51798
0.00622	19.51394
0.00623	19.51475
0.00625	19.52172
0.00627	19.53544
0.00628	19.5561
0.0063	19.58395
0.00632	19.61825
0.00634	19.65795
0.00635	19.70087
0.00637	19.74423
0.00639	19.78372
0.00641	19.81484
0.00642	19.83312
0.00644	19.8356
0.00646	19.82036
0.00648	19.78725
0.00649	19.73691
0.00651	19.67068
0.00653	19.58939
0.00655	19.49486
0.00656	19.3901
0.00658	19.27989
0.0066	19.16888
0.00661	19.06115
0.00663	18.96027
0.00665	18.8681
0.00667	18.78585
0.00668	18.7142
0.0067	18.65459
0.00672	18.60798
0.00674	18.5753
0.00675	18.55678
0.00677	18.55247
0.00679	18.56106
0.00681	18.58089
0.00682	18.60976
0.00684	18.64559
0.00686	18.68496
0.00687	18.72438
0.00689	18.7608
0.00691	18.79295
0.00693	18.82034
0.00694	18.8436
0.00696	18.86445
0.00698	18.8841
0.007	18.90399
0.00701	18.92539
0.00703	18.94996
0.00705	18.97847
0.00707	19.01142
0.00708	19.04886
0.0071	19.09133
0.00712	19.13892
0.00714	19.1918
0.00715	19.24943
0.00717	19.31122
0.00719	19.3758
0.0072	19.44206
0.00722	19.5097
0.00724	19.57786
0.00726	19.64564
0.00727	19.71157
0.00729	19.77455
0.00731	19.83287
0.00733	19.88513
0.00734	19.93007
0.00736	19.96739
0.00738	19.99657
0.0074	20.01753
0.00741	20.03015
0.00743	20.03487
0.00745	20.03129
0.00747	20.01895
0.00748	19.99721
0.0075	19.96627
0.00752	19.9261
0.00753	19.87658
0.00755	19.81792
0.00757	19.74978
0.00759	19.67272
0.0076	19.58816
0.00762	19.49887
0.00764	19.40711
0.00766	19.31474
0.00767	19.22253
0.00769	19.1313
0.00771	19.04133
0.00773	18.9536
0.00774	18.86962
0.00776	18.79203
0.00778	18.72317
0.0078	18.66581
0.00781	18.62284
0.00783	18.59788
0.00785	18.59375
0.00786	18.61247
0.00788	18.65532
0.0079	18.72141
0.00792	18.80807
0.00793	18.91038
0.00795	19.02265
0.00797	19.13835
0.00799	19.25182
0.008	19.35859
0.00802	19.45626
0.00804	19.5428
0.00806	19.61703
0.00807	19.67831
0.00809	19.72744
0.00811	19.76537
0.00813	19.79377
0.00814	19.8145
0.00816	19.82998
0.00818	19.84177
0.00819	19.85044
0.00821	19.85576
0.00823	19.85604
0.00825	19.85002
0.00826	19.83755
0.00828	19.82048
0.0083	19.80088
0.00832	19.78104
0.00833	19.76267
0.00835	19.74757
0.00837	19.73653
0.00839	19.7298
0.0084	19.72657
0.00842	19.7258
0.00844	19.72551
0.00845	19.72375
0.00847	19.71939
0.00849	19.71101
0.00851	19.69762
0.00852	19.67845
0.00854	19.65395
0.00856	19.62491
0.00858	19.59339
0.00859	19.56193
0.00861	19.5336
0.00863	19.51024
0.00865	19.49296
0.00866	19.48172
0.00868	19.47648
0.0087	19.47633
0.00872	19.48059
0.00873	19.48867
0.00875	19.50088
0.00877	19.51709
0.00878	19.53699
0.0088	19.56057
0.00882	19.58676
0.00884	19.61402
0.00885	19.63991
0.00887	19.66212
0.00889	19.67763
0.00891	19.68391
0.00892	19.67892
0.00894	19.66217
0.00896	19.63374
0.00898	19.59479
0.00899	19.54676
0.00901	19.49167
0.00903	19.43072
0.00905	19.36536
0.00906	19.29731
0.00908	19.22933
0.0091	19.16352
0.00911	19.10129
0.00913	19.04351
0.00915	18.98954
0.00917	18.93844
0.00918	18.88921
0.0092	18.8421
0.00922	18.79756
0.00924	18.75682
0.00925	18.72105
0.00927	18.69153
0.00929	18.66815
0.00931	18.65037
0.00932	18.63733
0.00934	18.62875
0.00936	18.62366
0.00938	18.6212
0.00939	18.62071
0.00941	18.62271
0.00943	18.62765
0.00944	18.63636
0.00946	18.6505
0.00948	18.6713
0.0095	18.70029
0.00951	18.73865
0.00953	18.78734
0.00955	18.84506
0.00957	18.90923
0.00958	18.97643
0.0096	19.04383
0.00962	19.10802
0.00964	19.16554
0.00965	19.21244
0.00967	19.24565
0.00969	19.2632
0.0097	19.26553
0.00972	19.25599
0.00974	19.23849
0.00976	19.21672
0.00977	19.19229
0.00979	19.16525
0.00981	19.13379
0.00983	19.09649
0.00984	19.05295
0.00986	19.00491
0.00988	18.95463
0.0099	18.90489
0.00991	18.85793
0.00993	18.8158
0.00995	18.77912
0.00997	18.74779
0.00998	18.72061
0.01	18.69634
0.01002	18.67302
0.01003	18.64888
0.01005	18.62313
0.01007	18.59508
0.01009	18.56504
0.0101	18.53361
0.01012	18.50171
0.01014	18.46874
0.01016	18.43345
0.01017	18.39412
0.01019	18.34982
0.01021	18.29967
0.01023	18.24365
0.01024	18.18206
0.01026	18.11578
0.01028	18.04496
0.0103	17.97021
0.01031	17.89246
0.01033	17.81379
0.01035	17.7366
0.01036	17.66446
0.01038	17.60257
0.0104	17.55598
0.01042	17.52971
0.01043	17.52763
0.01045	17.55226
0.01047	17.60282
0.01049	17.67569
0.0105	17.76481
0.01052	17.86398
0.01054	17.96723
0.01056	18.07028
0.01057	18.17026
0.01059	18.26613
0.01061	18.35708
0.01063	18.44302
0.01064	18.52374
0.01066	18.59963
0.01068	18.67056
0.01069	18.73665
0.01071	18.79887
0.01073	18.85781
0.01075	18.91435
0.01076	18.96914
0.01078	19.02305
0.0108	19.07597
0.01082	19.12776
0.01083	19.17816
0.01085	19.2277
0.01087	19.2763
0.01089	19.32362
0.0109	19.36823
0.01092	19.40869
0.01094	19.44317
0.01095	19.47063
0.01097	19.49123
0.01099	19.50454
0.01101	19.51008
0.01102	19.50734
0.01104	19.49721
0.01106	19.48089
0.01108	19.46029
0.01109	19.43682
0.01111	19.41159
0.01113	19.38402
0.01115	19.35331
0.01116	19.31883
0.01118	19.28136
0.0112	19.24163
0.01122	19.20046
0.01123	19.15795
0.01125	19.11476
0.01127	19.07154
0.01128	19.02956
0.0113	18.99091
0.01132	18.95723
0.01134	18.93031
0.01135	18.91127
0.01137	18.90058
0.01139	18.89603
0.01141	18.89355
0.01142	18.88765
0.01144	18.8736
0.01146	18.84772
0.01148	18.80901
0.01149	18.75886
0.01151	18.70104
0.01153	18.63959
0.01155	18.57872
0.01156	18.52204
0.01158	18.47295
0.0116	18.43295
0.01161	18.40203
0.01163	18.37959
0.01165	18.36396
0.01167	18.35375
0.01168	18.3479
0.0117	18.34664
0.01172	18.35033
0.01174	18.35996
0.01175	18.37638
0.01177	18.40052
0.01179	18.43173
0.01181	18.46862
0.01182	18.50932
0.01184	18.55277
0.01186	18.59776
0.01188	18.64349
0.01189	18.68901
0.01191	18.73392
0.01193	18.77728
0.01194	18.81826
0.01196	18.85687
0.01198	18.89273
0.012	18.9256
0.01201	18.95531
0.01203	18.98308
0.01205	19.01059
0.01207	19.04024
0.01208	19.07405
0.0121	19.11401
0.01212	19.16067
0.01214	19.21348
0.01215	19.27039
0.01217	19.32943
0.01219	19.38841
0.0122	19.44584
0.01222	19.50112
0.01224	19.55298
0.01226	19.60018
0.01227	19.64136
0.01229	19.67601
0.01231	19.70307
0.01233	19.72136
0.01234	19.72927
0.01236	19.72602
0.01238	19.71092
0.0124	19.68449
0.01241	19.64795
0.01243	19.60366
0.01245	19.55287
0.01247	19.49723
0.01248	19.43962
0.0125	19.37947
0.01252	19.31766
0.01253	19.25505
0.01255	19.19106
0.01257	19.12764
0.01259	19.06676
0.0126	19.01089
0.01262	18.95951
0.01264	18.9124
0.01266	18.86756
0.01267	18.82285
0.01269	18.77365
0.01271	18.71698
0.01273	18.64992
0.01274	18.57176
0.01276	18.48202
0.01278	18.38414
0.0128	18.28279
0.01281	18.18476
0.01283	18.09593
0.01285	18.02411
0.01286	17.976
0.01288	17.95454
0.0129	17.96221
0.01292	17.99866
0.01293	18.06225
0.01295	18.14805
0.01297	18.252
0.01299	18.36898
0.013	18.49464
0.01302	18.62334
0.01304	18.75197
0.01306	18.87759
0.01307	18.99876
0.01309	19.11292
0.01311	19.21978
0.01313	19.31853
0.01314	19.40909
0.01316	19.48964
0.01318	19.55984
0.01319	19.61838
0.01321	19.66164
0.01323	19.68852
0.01325	19.69904
0.01326	19.69561
0.01328	19.68021
0.0133	19.65738
0.01332	19.63101
0.01333	19.60484
0.01335	19.57973
0.01337	19.55739
0.01339	19.53815
0.0134	19.5225
0.01342	19.50889
0.01344	19.49759
0.01345	19.48908
0.01347	19.48236
0.01349	19.47857
0.01351	19.47848
0.01352	19.48358
0.01354	19.49341
0.01356	19.50913
0.01358	19.53079
0.01359	19.5582
0.01361	19.58823
0.01363	19.6191
0.01365	19.64894
0.01366	19.6775
0.01368	19.70364
0.0137	19.72869
0.01372	19.75353
0.01373	19.77969
0.01375	19.80687
0.01377	19.83669
0.01378	19.87062
0.0138	19.90776
0.01382	19.94851
0.01384	19.99214
0.01385	20.03803
0.01387	20.08283
0.01389	20.12381
0.01391	20.15655
0.01392	20.17672
0.01394	20.17827
0.01396	20.15788
0.01398	20.11334
0.01399	20.04538
0.01401	19.95521
0.01403	19.84742
0.01405	19.72651
0.01406	19.59745
0.01408	19.46294
0.0141	19.32704
0.01411	19.19323
0.01413	19.06267
0.01415	18.93794
0.01417	18.82071
0.01418	18.71333
0.0142	18.61641
0.01422	18.53231
0.01424	18.46224
0.01425	18.40726
0.01427	18.36568
0.01429	18.33692
0.01431	18.31947
0.01432	18.31264
0.01434	18.31438
0.01436	18.32486
0.01438	18.34372
0.01439	18.37114
0.01441	18.40531
0.01443	18.44604
0.01444	18.49276
0.01446	18.54268
0.01448	18.59484
0.0145	18.64831
0.01451	18.70374
0.01453	18.76082
0.01455	18.82132
0.01457	18.88605
0.01458	18.95553
0.0146	19.02735
0.01462	19.09992
0.01464	19.17048
0.01465	19.23684
0.01467	19.29495
0.01469	19.34276
0.0147	19.37895
0.01472	19.40193
0.01474	19.41356
0.01476	19.41639
0.01477	19.41433
0.01479	19.40965
0.01481	19.40599
0.01483	19.40553
0.01484	19.41016
0.01486	19.41882
0.01488	19.43125
0.0149	19.44588
0.01491	19.46136
0.01493	19.47414
0.01495	19.48218
0.01497	19.48285
0.01498	19.47455
0.015	19.45437
0.01502	19.42182
0.01503	19.37721
0.01505	19.31986
0.01507	19.25158
0.01509	19.17396
0.0151	19.08964
0.01512	18.99974
0.01514	18.90708
0.01516	18.81338
0.01517	18.72033
0.01519	18.6274
0.01521	18.53604
0.01523	18.44722
0.01524	18.36248
0.01526	18.28122
0.01528	18.20473
0.0153	18.13438
0.01531	18.07349
0.01533	18.02474
0.01535	17.99302
0.01536	17.98255
0.01538	17.99424
0.0154	18.02916
0.01542	18.08624
0.01543	18.1638
0.01545	18.25756
0.01547	18.36482
0.01549	18.48224
0.0155	18.60716
0.01552	18.73511
0.01554	18.86342
0.01556	18.98859
0.01557	19.10743
0.01559	19.21471
0.01561	19.30732
0.01563	19.38235
0.01564	19.43878
0.01566	19.47544
0.01568	19.49491
0.01569	19.50141
0.01571	19.4981
0.01573	19.48978
0.01575	19.47955
0.01576	19.46981
0.01578	19.46001
0.0158	19.45085
0.01582	19.44255
0.01583	19.43661
0.01585	19.43304
0.01587	19.43331
0.01589	19.43757
0.0159	19.44589
0.01592	19.45605
0.01594	19.46744
0.01595	19.47951
0.01597	19.48996
0.01599	19.49823
0.01601	19.50284
0.01602	19.50295
0.01604	19.49646
0.01606	19.48406
0.01608	19.46691
0.01609	19.44786
0.01611	19.4286
0.01613	19.41275
0.01615	19.40288
0.01616	19.40138
0.01618	19.40772
0.0162	19.4221
0.01622	19.44355
0.01623	19.47185
0.01625	19.5053
0.01627	19.54429
0.01628	19.58914
0.0163	19.63785
0.01632	19.68951
0.01634	19.74205
0.01635	19.79403
0.01637	19.84229
0.01639	19.88529
0.01641	19.92026
0.01642	19.94466
0.01644	19.95429
0.01646	19.9478
0.01648	19.92469
0.01649	19.88651
0.01651	19.834
0.01653	19.7705
0.01655	19.6993
0.01656	19.62453
0.01658	19.54808
0.0166	19.47313
0.01661	19.40239
0.01663	19.33652
0.01665	19.27769
0.01667	19.22691
0.01668	19.18498
0.0167	19.14996
0.01672	19.12124
0.01674	19.0976
0.01675	19.07898
0.01677	19.06412
0.01679	19.05362
0.01681	19.04632
0.01682	19.03987
0.01684	19.02899
0.01686	19.01087
0.01688	18.98407
0.01689	18.95045
0.01691	18.91247
0.01693	18.87553
0.01694	18.84468
0.01696	18.822
0.01698	18.81024
0.017	18.81021
0.01701	18.82174
0.01703	18.84165
0.01705	18.86824
0.01707	18.89953
0.01708	18.9347
0.0171	18.97129
0.01712	19.00807
0.01714	19.04239
0.01715	19.07192
0.01717	19.09314
0.01719	19.10562
0.0172	19.11019
0.01722	19.10655
0.01724	19.09657
0.01726	19.08158
0.01727	19.0637
0.01729	19.04319
0.01731	19.02163
0.01733	18.99936
0.01734	18.97712
0.01736	18.95401
0.01738	18.93136
0.0174	18.91004
0.01741	18.8915
0.01743	18.87489
0.01745	18.86065
0.01747	18.84809
0.01748	18.83667
0.0175	18.82356
0.01752	18.80783
0.01753	18.78891
0.01755	18.76495
0.01757	18.73657
0.01759	18.70443
0.0176	18.67034
0.01762	18.63419
0.01764	18.59684
0.01766	18.55748
0.01767	18.51507
0.01769	18.46655
0.01771	18.41147
0.01773	18.35039
0.01774	18.28602
0.01776	18.21991
0.01778	18.1555
0.0178	18.0959
0.01781	18.04571
0.01783	18.00854
0.01785	17.99011
0.01786	17.99527
0.01788	18.02518
0.0179	18.08073
0.01792	18.16032
0.01793	18.2616
0.01795	18.37973
0.01797	18.51177
0.01799	18.65432
0.018	18.80442
0.01802	18.95704
0.01804	19.10909
0.01806	19.2573
0.01807	19.39951
0.01809	19.5322
0.01811	19.65425
0.01813	19.76473
0.01814	19.86394
0.01816	19.9504
0.01818	20.02426
0.01819	20.08589
0.01821	20.13437
0.01823	20.17131
0.01825	20.19818
0.01826	20.21723
0.01828	20.22926
0.0183	20.23929
0.01832	20.244
0.01833	20.24231
0.01835	20.23822
0.01837	20.23093
0.01839	20.22099
0.0184	20.20675
0.01842	20.19076
0.01844	20.17035
0.01845	20.14295
0.01847	20.11147
0.01849	20.07471
0.01851	20.03373
0.01852	19.98815
0.01854	19.94233
0.01856	19.89559
0.01858	19.84884
0.01859	19.80167
0.01861	19.75894
0.01863	19.72076
0.01865	19.68865
0.01866	19.66209
0.01868	19.64481
0.0187	19.63489
0.01872	19.63165
0.01873	19.63266
0.01875	19.64004
0.01877	19.6504
0.01878	19.65991
0.0188	19.66972
0.01882	19.67646
0.01884	19.67891
0.01885	19.67489
0.01887	19.66778
0.01889	19.65622
0.01891	19.63992
0.01892	19.61611
0.01894	19.58639
0.01896	19.54749
0.01898	19.49792
0.01899	19.43433
0.01901	19.35795
0.01903	19.2657
0.01905	19.15787
0.01906	19.0354
0.01908	18.90604
0.0191	18.77363
0.01911	18.6419
0.01913	18.51862
0.01915	18.40534
0.01917	18.30339
0.01918	18.21082
0.0192	18.12972
0.01922	18.05735
0.01924	17.99303
0.01925	17.93487
0.01927	17.88632
0.01929	17.84643
0.01931	17.81613
0.01932	17.79463
0.01934	17.78565
0.01936	17.78737
0.01938	17.79893
0.01939	17.81741
0.01941	17.84453
0.01943	17.87702
0.01944	17.9114
0.01946	17.9488
0.01948	17.98595
0.0195	18.0224
0.01951	18.0574
0.01953	18.09617
0.01955	18.13954
0.01957	18.18988
0.01958	18.24734
0.0196	18.31633
0.01962	18.3957
0.01964	18.48519
0.01965	18.58211
0.01967	18.68788
0.01969	18.79842
0.0197	18.90932
0.01972	19.02099
0.01974	19.12916
0.01976	19.23149
0.01977	19.32427
0.01979	19.40888
0.01981	19.48217
0.01983	19.54315
0.01984	19.59003
0.01986	19.62675
0.01988	19.653
0.0199	19.67032
0.01991	19.6785
0.01993	19.68172
0.01995	19.6787
0.01997	19.66914
0.01998	19.6508
0.02	19.62613
0.02002	19.59264
0.02003	19.54787
0.02005	19.49461
0.02007	19.43147
0.02009	19.3594
0.0201	19.27837
0.02012	19.19367
0.02014	19.10575
0.02016	19.01603
0.02017	18.92318
0.02019	18.82966
0.02021	18.73292
0.02023	18.63292
0.02024	18.52948
0.02026	18.42852
0.02028	18.33205
0.0203	18.24448
0.02031	18.16886
0.02033	18.11266
0.02035	18.07755
0.02036	18.06388
0.02038	18.0752
0.0204	18.10853
0.02042	18.16116
0.02043	18.228
0.02045	18.30837
0.02047	18.39657
0.02049	18.48866
0.0205	18.57962
0.02052	18.67023
0.02054	18.75742
0.02056	18.84045
0.02057	18.91737
0.02059	18.99139
0.02061	19.06085
0.02063	19.12516
0.02064	19.18143
0.02066	19.23154
0.02068	19.27315
0.02069	19.30484
0.02071	19.33098
0.02073	19.35163
0.02075	19.36858
0.02076	19.38158
0.02078	19.39446
0.0208	19.40533
0.02082	19.41308
0.02083	19.41466
0.02085	19.41248
0.02087	19.40528
0.02089	19.39439
0.0209	19.37953
0.02092	19.36454
0.02094	19.34739
0.02095	19.32566
0.02097	19.30223
0.02099	19.27606
0.02101	19.24868
0.02102	19.22053
0.02104	19.197
0.02106	19.17819
0.02108	19.16498
0.02109	19.15581
0.02111	19.15353
0.02113	19.15604
0.02115	19.16305
0.02116	19.17281
0.02118	19.18824
0.0212	19.20685
0.02122	19.22764
0.02123	19.24847
0.02125	19.27283
0.02127	19.29991
0.02128	19.32885
0.0213	19.36302
0.02132	19.39977
0.02134	19.43707
0.02135	19.47086
0.02137	19.50191
0.02139	19.52617
0.02141	19.54117
0.02142	19.54286
0.02144	19.53231
0.02146	19.50632
0.02148	19.46439
0.02149	19.40549
0.02151	19.33439
0.02153	19.25182
0.02155	19.16119
0.02156	19.06498
0.02158	18.97072
0.0216	18.88108
0.02161	18.79878
0.02163	18.73123
0.02165	18.67999
0.02167	18.64638
0.02168	18.62799
0.0217	18.62568
0.02172	18.63472
0.02174	18.65196
0.02175	18.67274
0.02177	18.69757
0.02179	18.72243
0.02181	18.74549
0.02182	18.764
0.02184	18.78043
0.02186	18.79197
0.02187	18.79468
0.02189	18.78875
0.02191	18.77004
0.02193	18.73795
0.02194	18.69256
0.02196	18.64054
0.02198	18.58449
0.022	18.52863
0.02201	18.47499
0.02203	18.42978
0.02205	18.39379
0.02207	18.369
0.02208	18.35534
0.0221	18.35703
0.02212	18.37273
0.02214	18.40182
0.02215	18.44109
0.02217	18.49127
0.02219	18.54784
0.0222	18.60646
0.02222	18.66824
0.02224	18.7301
0.02226	18.79116
0.02227	18.84955
0.02229	18.90871
0.02231	18.96729
0.02233	19.02518
0.02234	19.08016
0.02236	19.13445
0.02238	19.18494
0.0224	19.22977
0.02241	19.26533
0.02243	19.29316
0.02245	19.31047
0.02247	19.31656
0.02248	19.30926
0.0225	19.29093
0.02252	19.2588
0.02253	19.21039
0.02255	19.14874
0.02257	19.07272
0.02259	18.98345
0.0226	18.88129
0.02262	18.77236
0.02264	18.65835
0.02266	18.54254
0.02267	18.42588
0.02269	18.31329
0.02271	18.20416
0.02273	18.09944
0.02274	17.99859
0.02276	17.90609
0.02278	17.82192
0.0228	17.74866
0.02281	17.6887
0.02283	17.65017
0.02285	17.63615
0.02286	17.64831
0.02288	17.68818
0.0229	17.75529
0.02292	17.84675
0.02293	17.95774
0.02295	18.0826
0.02297	18.2158
0.02299	18.35197
0.023	18.48599
0.02302	18.61313
0.02304	18.73003
0.02306	18.83482
0.02307	18.92729
0.02309	19.00836
0.02311	19.07983
0.02312	19.14352
0.02314	19.20037
0.02316	19.25061
0.02318	19.29396
0.02319	19.33026
0.02321	19.35968
0.02323	19.38304
0.02325	19.40125
0.02326	19.41516
0.02328	19.42517
0.0233	19.43169
0.02332	19.43496
0.02333	19.43541
0.02335	19.43362
0.02337	19.43056
0.02339	19.42714
0.0234	19.42384
0.02342	19.42026
0.02344	19.41564
0.02345	19.40906
0.02347	19.3998
0.02349	19.38795
0.02351	19.37401
0.02352	19.35889
0.02354	19.34351
0.02356	19.32907
0.02358	19.31672
0.02359	19.30754
0.02361	19.30232
0.02363	19.30171
0.02365	19.30593
0.02366	19.31472
0.02368	19.32693
0.0237	19.34113
0.02372	19.35586
0.02373	19.37025
0.02375	19.38376
0.02377	19.39626
0.02378	19.40782
0.0238	19.41854
0.02382	19.42887
0.02384	19.43929
0.02385	19.45031
0.02387	19.46175
0.02389	19.47224
0.02391	19.47863
0.02392	19.47659
0.02394	19.46132
0.02396	19.42912
0.02398	19.37817
0.02399	19.30899
0.02401	19.22386
0.02403	19.12658
0.02405	19.02137
0.02406	18.91199
0.02408	18.80082
0.0241	18.68937
0.02411	18.57876
0.02413	18.47016
0.02415	18.36541
0.02417	18.26663
0.02418	18.17594
0.0242	18.09501
0.02422	18.02517
0.02424	17.96705
0.02425	17.92056
0.02427	17.88484
0.02429	17.85889
0.02431	17.84182
0.02432	17.83345
0.02434	17.83421
0.02436	17.84529
0.02438	17.86792
0.02439	17.90267
0.02441	17.9493
0.02443	18.0066
0.02444	18.0729
0.02446	18.14653
0.02448	18.22662
0.0245	18.31298
0.02451	18.40597
0.02453	18.50584
0.02455	18.61261
0.02457	18.72522
0.02458	18.84148
0.0246	18.95815
0.02462	19.07202
0.02464	19.18055
0.02465	19.28249
0.02467	19.3776
0.02469	19.46663
0.0247	19.55057
0.02472	19.62994
0.02474	19.70431
0.02476	19.77124
0.02477	19.82647
0.02479	19.86487
0.02481	19.88252
0.02483	19.87756
0.02484	19.85025
0.02486	19.80173
0.02488	19.73383
0.0249	19.64889
0.02491	19.5499
0.02493	19.43993
0.02495	19.32185
0.02497	19.19793
0.02498	19.07026
0.025	18.94089
0.02502	18.81247
0.02503	18.68802
0.02505	18.57047
0.02507	18.4626
0.02509	18.36637
0.0251	18.2828
0.02512	18.21147
0.02514	18.15101
0.02516	18.09922
0.02517	18.05384
0.02519	18.0127
0.02521	17.97428
0.02523	17.93749
0.02524	17.9017
0.02526	17.86622
0.02528	17.83069
0.0253	17.7954
0.02531	17.76212
0.02533	17.73409
0.02535	17.7158
0.02536	17.71166
0.02538	17.72477
0.0254	17.75669
0.02542	17.80687
0.02543	17.87305
0.02545	17.95178
0.02547	18.03963
0.02549	18.13357
0.0255	18.23129
0.02552	18.33068
0.02554	18.42983
0.02556	18.5267
0.02557	18.61924
0.02559	18.70553
0.02561	18.78458
0.02563	18.85613
0.02564	18.92035
0.02566	18.97795
0.02568	19.02998
0.02569	19.07774
0.02571	19.12234
0.02573	19.165
0.02575	19.20697
0.02576	19.24959
0.02578	19.29382
0.0258	19.34037
0.02582	19.3893
0.02583	19.43997
0.02585	19.49086
0.02587	19.54016
0.02589	19.58598
0.0259	19.62668
0.02592	19.66096
0.02594	19.68817
0.02595	19.70795
0.02597	19.71999
0.02599	19.72456
0.02601	19.72237
0.02602	19.71444
0.02604	19.70164
0.02606	19.68508
0.02608	19.66584
0.02609	19.64506
0.02611	19.62368
0.02613	19.6029
0.02615	19.58392
0.02616	19.56779
0.02618	19.55496
0.0262	19.54569
0.02622	19.5396
0.02623	19.53585
0.02625	19.53336
0.02627	19.53177
0.02628	19.53142
0.0263	19.53278
0.02632	19.53612
0.02634	19.54098
0.02635	19.54647
0.02637	19.55125
0.02639	19.55393
0.02641	19.55288
0.02642	19.5464
0.02644	19.53273
0.02646	19.5104
0.02648	19.47828
0.02649	19.43583
0.02651	19.38288
0.02653	19.32017
0.02655	19.24955
0.02656	19.17423
0.02658	19.09789
0.0266	19.02407
0.02661	18.9553
0.02663	18.89299
0.02665	18.83804
0.02667	18.79101
0.02668	18.75242
0.0267	18.72257
0.02672	18.70185
0.02674	18.69037
0.02675	18.68788
0.02677	18.69366
0.02679	18.707
0.02681	18.727
0.02682	18.75273
0.02684	18.78298
0.02686	18.81663
0.02688	18.852
0.02689	18.88657
0.02691	18.91801
0.02693	18.94462
0.02694	18.96596
0.02696	18.98252
0.02698	18.99604
0.027	19.00888
0.02701	19.0235
0.02703	19.04178
0.02705	19.06532
0.02707	19.09535
0.02708	19.13266
0.0271	19.17728
0.02712	19.22871
0.02714	19.28561
0.02715	19.34609
0.02717	19.40794
0.02719	19.46939
0.0272	19.52903
0.02722	19.58567
0.02724	19.6388
0.02726	19.68828
0.02727	19.73423
0.02729	19.7764
0.02731	19.81436
0.02733	19.84733
0.02734	19.87464
0.02736	19.8957
0.02738	19.91047
0.0274	19.9193
0.02741	19.92262
0.02743	19.92006
0.02745	19.91066
0.02747	19.89314
0.02748	19.86672
0.0275	19.8313
0.02752	19.78769
0.02753	19.73665
0.02755	19.67783
0.02757	19.61014
0.02759	19.53246
0.0276	19.44485
0.02762	19.34862
0.02764	19.24621
0.02766	19.14022
0.02767	19.03274
0.02769	18.92481
0.02771	18.81684
0.02773	18.70917
0.02774	18.60292
0.02776	18.50011
0.02778	18.40392
0.0278	18.31846
0.02781	18.24868
0.02783	18.19945
0.02785	18.17492
0.02786	18.17754
0.02788	18.20755
0.0279	18.26351
0.02792	18.34248
0.02793	18.44066
0.02795	18.55371
0.02797	18.67746
0.02799	18.80756
0.028	18.93965
0.02802	19.06936
0.02804	19.19328
0.02806	19.30904
0.02807	19.41518
0.02809	19.51045
0.02811	19.59384
0.02813	19.66424
0.02814	19.72076
0.02816	19.76352
0.02818	19.79376
0.02819	19.8137
0.02821	19.82584
0.02823	19.83283
0.02825	19.83689
0.02826	19.83965
0.02828	19.84182
0.0283	19.84366
0.02832	19.84501
0.02833	19.84584
0.02835	19.84614
0.02837	19.84567
0.02839	19.84299
0.0284	19.83576
0.02842	19.82162
0.02844	19.7994
0.02845	19.76932
0.02847	19.73267
0.02849	19.69187
0.02851	19.64973
0.02852	19.60901
0.02854	19.57141
0.02856	19.53734
0.02858	19.50567
0.02859	19.47482
0.02861	19.44362
0.02863	19.41238
0.02865	19.38235
0.02866	19.35527
0.02868	19.33241
0.0287	19.31444
0.02872	19.30109
0.02873	19.29142
0.02875	19.28382
0.02877	19.27651
0.02878	19.26749
0.0288	19.2546
0.02882	19.23656
0.02884	19.21321
0.02885	19.18569
0.02887	19.15538
0.02889	19.12322
0.02891	19.08875
0.02892	19.05047
0.02894	19.00646
0.02896	18.95555
0.02898	18.8973
0.02899	18.83229
0.02901	18.76159
0.02903	18.68685
0.02905	18.61002
0.02906	18.53341
0.02908	18.45923
0.0291	18.38901
0.02911	18.32276
0.02913	18.25901
0.02915	18.19635
0.02917	18.13423
0.02918	18.07356
0.0292	18.01617
0.02922	17.96447
0.02924	17.92051
0.02925	17.88589
0.02927	17.86182
0.02929	17.84978
0.02931	17.85119
0.02932	17.86719
0.02934	17.89801
0.02936	17.94293
0.02938	18.00009
0.02939	18.06665
0.02941	18.1397
0.02943	18.21645
0.02944	18.29463
0.02946	18.37235
0.02948	18.4484
0.0295	18.52186
0.02951	18.59198
0.02953	18.65749
0.02955	18.71708
0.02957	18.76975
0.02958	18.81539
0.0296	18.85463
0.02962	18.88901
0.02964	18.92067
0.02965	18.95213
0.02967	18.98555
0.02969	19.02264
0.0297	19.06408
0.02972	19.10913
0.02974	19.15588
0.02976	19.20149
0.02977	19.24316
0.02979	19.27868
0.02981	19.30691
0.02983	19.32732
0.02984	19.33985
0.02986	19.34476
0.02988	19.34295
0.0299	19.33544
0.02991	19.323
0.02993	19.30551
0.02995	19.28251
0.02997	19.25087
0.02998	19.21422
0.03	19.16951
0.03002	19.11812
0.03003	19.06168
0.03005	18.99775
0.03007	18.9283
0.03009	18.85413
0.0301	18.77785
0.03012	18.69792
0.03014	18.6166
0.03016	18.5341
0.03017	18.45171
0.03019	18.36641
0.03021	18.27939
0.03023	18.19056
0.03024	18.10161
0.03026	18.01069
0.03028	17.92103
0.0303	17.83581
0.03031	17.76096
0.03033	17.69875
0.03035	17.65507
0.03036	17.63459
0.03038	17.63626
0.0304	17.6613
0.03042	17.70711
0.03043	17.77028
0.03045	17.8422
0.03047	17.91911
0.03049	17.99757
0.0305	18.0775
0.03052	18.15584
0.03054	18.23389
0.03056	18.31074
0.03057	18.38604
0.03059	18.45504
0.03061	18.51775
0.03063	18.57538
0.03064	18.6262
0.03066	18.67363
0.03068	18.71996
0.03069	18.76865
0.03071	18.81839
0.03073	18.8713
0.03075	18.92724
0.03076	18.98677
0.03078	19.04575
0.0308	19.104
0.03082	19.15975
0.03083	19.21257
0.03085	19.25815
0.03087	19.29675
0.03089	19.32749
0.0309	19.35103
0.03092	19.36392
0.03094	19.3671
0.03095	19.36159
0.03097	19.34434
0.03099	19.31716
0.03101	19.28182
0.03102	19.24301
0.03104	19.20205
0.03106	19.16436
0.03108	19.13322
0.03109	19.11247
0.03111	19.10078
0.03113	19.0999
0.03115	19.10934
0.03116	19.1297
0.03118	19.15729
0.0312	19.19268
0.03122	19.23511
0.03123	19.28534
0.03125	19.34002
0.03127	19.39981
0.03128	19.46474
0.0313	19.52949
0.03132	19.59198
0.03134	19.64866
0.03135	19.69841
0.03137	19.73698
0.03139	19.76468
0.03141	19.78011
0.03142	19.78295
0.03144	19.76864
0.03146	19.73728
0.03148	19.68859
0.03149	19.62492
0.03151	19.54547
0.03153	19.45459
0.03155	19.35598
0.03156	19.25509
0.03158	19.15309
0.0316	19.05482
0.03161	18.96438
0.03163	18.88077
0.03165	18.80624
0.03167	18.74079
0.03168	18.68522
0.0317	18.63605
0.03172	18.59436
0.03174	18.56013
0.03175	18.53481
0.03177	18.51549
0.03179	18.50331
0.03181	18.49806
0.03182	18.50115
0.03184	18.51004
0.03186	18.5265
0.03188	18.5508
0.03189	18.58419
0.03191	18.62274
0.03193	18.66511
0.03194	18.70852
0.03196	18.74564
0.03198	18.77465
0.032	18.79487
0.03201	18.80967
0.03203	18.82007
0.03205	18.83209
0.03207	18.85012
0.03208	18.87905
0.0321	18.91837
0.03212	18.97042
0.03214	19.03465
0.03215	19.11041
0.03217	19.19156
0.03219	19.27548
0.0322	19.35963
0.03222	19.438
0.03224	19.50993
0.03226	19.57462
0.03227	19.63357
0.03229	19.68426
0.03231	19.72795
0.03233	19.76353
0.03234	19.79054
0.03236	19.80419
0.03238	19.8044
0.0324	19.79024
0.03241	19.76273
0.03243	19.71944
0.03245	19.6633
0.03247	19.59701
0.03248	19.52533
0.0325	19.44872
0.03252	19.37142
0.03253	19.29726
0.03255	19.22552
0.03257	19.15923
0.03259	19.09926
0.0326	19.04709
0.03262	18.99909
0.03264	18.9551
0.03266	18.91327
0.03267	18.87325
0.03269	18.83073
0.03271	18.78588
0.03273	18.7377
0.03274	18.68702
0.03276	18.63094
0.03278	18.57141
0.0328	18.51032
0.03281	18.4529
0.03283	18.40207
0.03285	18.36574
0.03286	18.35122
0.03288	18.35975
0.0329	18.39422
0.03292	18.45332
0.03293	18.53464
0.03295	18.62989
0.03297	18.73456
0.03299	18.84334
0.033	18.95359
0.03302	19.05983
0.03304	19.16195
0.03306	19.25923
0.03307	19.35279
0.03309	19.43975
0.03311	19.52148
0.03313	19.59787
0.03314	19.66981
0.03316	19.73331
0.03318	19.78776
0.03319	19.83216
0.03321	19.86207
0.03323	19.87881
0.03325	19.88397
0.03326	19.88146
0.03328	19.87124
0.0333	19.85919
0.03332	19.84596
0.03333	19.83281
0.03335	19.82087
0.03337	19.81134
0.03339	19.80481
0.0334	19.80145
0.03342	19.80046
0.03344	19.80111
0.03345	19.80251
0.03347	19.8035
0.03349	19.80363
0.03351	19.80271
0.03352	19.80076
0.03354	19.79719
0.03356	19.7917
0.03358	19.78398
0.03359	19.77407
0.03361	19.76176
0.03363	19.74714
0.03365	19.73036
0.03366	19.71212
0.03368	19.69333
0.0337	19.67566
0.03372	19.66078
0.03373	19.65051
0.03375	19.64634
0.03377	19.64987
0.03378	19.66169
0.0338	19.68072
0.03382	19.70556
0.03384	19.73454
0.03385	19.76633
0.03387	19.79929
0.03389	19.83167
0.03391	19.86054
0.03392	19.88225
0.03394	19.89281
0.03396	19.88961
0.03398	19.87149
0.03399	19.83891
0.03401	19.79296
0.03403	19.73574
0.03405	19.66992
0.03406	19.59884
0.03408	19.52522
0.0341	19.45072
0.03411	19.37552
0.03413	19.29868
0.03415	19.21999
0.03417	19.13995
0.03418	19.06008
0.0342	18.98206
0.03422	18.90819
0.03424	18.84062
0.03425	18.78159
0.03427	18.73265
0.03429	18.69488
0.03431	18.66756
0.03432	18.64864
0.03434	18.63539
0.03436	18.62644
0.03438	18.62167
0.03439	18.62165
0.03441	18.62601
0.03443	18.63353
0.03444	18.64204
0.03446	18.64925
0.03448	18.65472
0.0345	18.65989
0.03451	18.66798
0.03453	18.68248
0.03455	18.70678
0.03457	18.74296
0.03458	18.79193
0.0346	18.85321
0.03462	18.92601
0.03464	19.0089
0.03465	19.10029
0.03467	19.19785
0.03469	19.29896
0.0347	19.40036
[truncated: 998,000+ more rows]
