# Supplementary material for: Single-exonuclease nanocircuits reveal the RNA degradation dynamics of PNPase and demonstrate potential for RNA sequencing
Source: Nat Commun. 2023 Feb 1;14:552. doi: 10.1038/s41467-023-36278-6 (PMC9892577; doi:10.1038/s41467-023-36278-6)
Supplement: Supplementary file 4 — Source data [file 41467_2023_36278_MOESM4_ESM.zip › Source Data/Fig.3/Fig.3a/37.txt]

0	24.53528
2E-5	24.53661
3E-5	24.54644
5E-5	24.56503
7E-5	24.59235
9E-5	24.62764
1E-4	24.66924
1.2E-4	24.71502
1.4E-4	24.76275
1.6E-4	24.81036
1.7E-4	24.85612
1.9E-4	24.89891
2.1E-4	24.93844
2.3E-4	24.9751
2.4E-4	25.00932
2.6E-4	25.04091
2.8E-4	25.06858
3E-4	25.09007
3.1E-4	25.10281
3.3E-4	25.10451
3.5E-4	25.09364
3.6E-4	25.06945
3.8E-4	25.03198
4E-4	24.98211
4.2E-4	24.92125
4.3E-4	24.85107
4.5E-4	24.77332
4.7E-4	24.69009
4.9E-4	24.60402
5E-4	24.51821
5.2E-4	24.43565
5.4E-4	24.35882
5.6E-4	24.28911
5.7E-4	24.22644
5.9E-4	24.16976
6.1E-4	24.11809
6.3E-4	24.07109
6.4E-4	24.0289
6.6E-4	23.99162
6.8E-4	23.95903
6.9E-4	23.93071
7.1E-4	23.90654
7.3E-4	23.88733
7.5E-4	23.8749
7.6E-4	23.87179
7.8E-4	23.88079
8E-4	23.90431
8.2E-4	23.94362
8.3E-4	23.99837
8.5E-4	24.06687
8.7E-4	24.14689
8.9E-4	24.23624
9E-4	24.33302
9.2E-4	24.43554
9.4E-4	24.54195
9.5E-4	24.64986
9.7E-4	24.7563
9.9E-4	24.85839
0.00101	24.95425
0.00102	25.04338
0.00104	25.12644
0.00106	25.20472
0.00108	25.27953
0.00109	25.35148
0.00111	25.42016
0.00113	25.48434
0.00115	25.54237
0.00116	25.59276
0.00118	25.63467
0.0012	25.66802
0.00122	25.69329
0.00123	25.71071
0.00125	25.71978
0.00127	25.71921
0.00128	25.70772
0.0013	25.68483
0.00132	25.65108
0.00134	25.60769
0.00135	25.55596
0.00137	25.49692
0.00139	25.43135
0.00141	25.36013
0.00142	25.28452
0.00144	25.20595
0.00146	25.12532
0.00148	25.04253
0.00149	24.95665
0.00151	24.8667
0.00153	24.77243
0.00155	24.67469
0.00156	24.57498
0.00158	24.47482
0.0016	24.37545
0.00161	24.27785
0.00163	24.18301
0.00165	24.09201
0.00167	24.00589
0.00168	23.92543
0.0017	23.85097
0.00172	23.78315
0.00174	23.72384
0.00175	23.67616
0.00177	23.64353
0.00179	23.62887
0.00181	23.63423
0.00182	23.66057
0.00184	23.70769
0.00186	23.77409
0.00188	23.8569
0.00189	23.95183
0.00191	24.05354
0.00193	24.15639
0.00194	24.25559
0.00196	24.34777
0.00198	24.431
0.002	24.50433
0.00201	24.56704
0.00203	24.61811
0.00205	24.65664
0.00207	24.68262
0.00208	24.6975
0.0021	24.70342
0.00212	24.70197
0.00214	24.69374
0.00215	24.67907
0.00217	24.65912
0.00219	24.63621
0.0022	24.61326
0.00222	24.59283
0.00224	24.57627
0.00226	24.56368
0.00227	24.55447
0.00229	24.54786
0.00231	24.54325
0.00233	24.54029
0.00234	24.53892
0.00236	24.5392
0.00238	24.54104
0.0024	24.54364
0.00241	24.54544
0.00243	24.54461
0.00245	24.53975
0.00247	24.53042
0.00248	24.5173
0.0025	24.50214
0.00252	24.48732
0.00253	24.47532
0.00255	24.46826
0.00257	24.46759
0.00259	24.47372
0.0026	24.48573
0.00262	24.50181
0.00264	24.52014
0.00266	24.53954
0.00267	24.55974
0.00269	24.58081
0.00271	24.60206
0.00273	24.62163
0.00274	24.63672
0.00276	24.64398
0.00278	24.64007
0.0028	24.6222
0.00281	24.58842
0.00283	24.53806
0.00285	24.47197
0.00286	24.39251
0.00288	24.30298
0.0029	24.20699
0.00292	24.10836
0.00293	24.01088
0.00295	23.91825
0.00297	23.83396
0.00299	23.76117
0.003	23.70233
0.00302	23.65874
0.00304	23.63045
0.00306	23.61636
0.00307	23.61439
0.00309	23.62199
0.00311	23.6367
0.00313	23.65641
0.00314	23.6796
0.00316	23.70544
0.00318	23.73344
0.00319	23.76321
0.00321	23.79419
0.00323	23.82583
0.00325	23.85789
0.00326	23.89062
0.00328	23.92469
0.0033	23.96113
0.00332	24.00102
0.00333	24.045
0.00335	24.09262
0.00337	24.14216
0.00339	24.19132
0.0034	24.23825
0.00342	24.28217
0.00344	24.32314
0.00345	24.36189
0.00347	24.39968
0.00349	24.43815
0.00351	24.47901
0.00352	24.52362
0.00354	24.57282
0.00356	24.6271
0.00358	24.68644
0.00359	24.75004
0.00361	24.81648
0.00363	24.88396
0.00365	24.95051
0.00366	25.01353
0.00368	25.0693
0.0037	25.1133
0.00372	25.14146
0.00373	25.1515
0.00375	25.14339
0.00377	25.11905
0.00378	25.08149
0.0038	25.03396
0.00382	24.97895
0.00384	24.91759
0.00385	24.84998
0.00387	24.77639
0.00389	24.69816
0.00391	24.61772
0.00392	24.53794
0.00394	24.46103
0.00396	24.38776
0.00398	24.31756
0.00399	24.24953
0.00401	24.18337
0.00403	24.11982
0.00405	24.06034
0.00406	24.00648
0.00408	23.95922
0.0041	23.91855
0.00411	23.88355
0.00413	23.85287
0.00415	23.82534
0.00417	23.80042
0.00418	23.77816
0.0042	23.759
0.00422	23.74381
0.00424	23.73396
0.00425	23.73123
0.00427	23.73775
0.00429	23.75556
0.00431	23.78606
0.00432	23.82974
0.00434	23.88638
0.00436	23.95533
0.00438	24.03558
0.00439	24.12526
0.00441	24.221
0.00443	24.31823
0.00444	24.41197
0.00446	24.49757
0.00448	24.57143
0.0045	24.63188
0.00451	24.67944
0.00453	24.71631
0.00455	24.74502
0.00457	24.76745
0.00458	24.78488
0.0046	24.79835
0.00462	24.80829
0.00464	24.81432
0.00465	24.8157
0.00467	24.81227
0.00469	24.80494
0.0047	24.79533
0.00472	24.78497
0.00474	24.77502
0.00476	24.76629
0.00477	24.75952
0.00479	24.75538
0.00481	24.75458
0.00483	24.7577
0.00484	24.76475
0.00486	24.77498
0.00488	24.78707
0.0049	24.79974
0.00491	24.81223
0.00493	24.82458
0.00495	24.83757
0.00497	24.85244
0.00498	24.8705
0.005	24.89253
0.00502	24.91844
0.00503	24.9474
0.00505	24.97844
0.00507	25.01089
0.00509	25.04452
0.0051	25.07959
0.00512	25.11685
0.00514	25.15732
0.00516	25.20192
0.00517	25.25093
0.00519	25.30378
0.00521	25.35927
0.00523	25.41596
0.00524	25.4724
0.00526	25.52708
0.00528	25.5785
0.0053	25.62539
0.00531	25.66639
0.00533	25.69994
0.00535	25.72419
0.00536	25.73724
0.00538	25.73692
0.0054	25.72019
0.00542	25.68323
0.00543	25.62278
0.00545	25.53803
0.00547	25.43185
0.00549	25.31061
0.0055	25.18259
0.00552	25.0561
0.00554	24.93801
0.00556	24.83311
0.00557	24.74414
0.00559	24.67215
0.00561	24.61706
0.00562	24.57815
0.00564	24.55435
0.00566	24.54444
0.00568	24.54727
0.00569	24.5618
0.00571	24.5871
0.00573	24.62223
0.00575	24.66615
0.00576	24.7175
0.00578	24.77449
0.0058	24.83475
0.00582	24.895
0.00583	24.95111
0.00585	24.99869
0.00587	25.03444
0.00589	25.05748
0.0059	25.06974
0.00592	25.07549
0.00594	25.08008
0.00595	25.0884
0.00597	25.10372
0.00599	25.12742
0.00601	25.15955
0.00602	25.1996
0.00604	25.24701
0.00606	25.30123
0.00608	25.36125
0.00609	25.42513
0.00611	25.48976
0.00613	25.5514
0.00615	25.6067
0.00616	25.65373
0.00618	25.6922
0.0062	25.72253
0.00622	25.74515
0.00623	25.76041
0.00625	25.76876
0.00627	25.77064
0.00628	25.76637
0.0063	25.75621
0.00632	25.74025
0.00634	25.71829
0.00635	25.69012
0.00637	25.65571
0.00639	25.61498
0.00641	25.56742
0.00642	25.51239
0.00644	25.44972
0.00646	25.38008
0.00648	25.30457
0.00649	25.22398
0.00651	25.13839
0.00653	25.047
0.00655	24.94858
0.00656	24.84237
0.00658	24.72874
0.0066	24.6092
0.00661	24.48616
0.00663	24.36282
0.00665	24.24299
0.00667	24.13069
0.00668	24.02938
0.0067	23.94169
0.00672	23.86987
0.00674	23.81633
0.00675	23.78383
0.00677	23.77523
0.00679	23.79303
0.00681	23.8388
0.00682	23.91277
0.00684	24.01335
0.00686	24.13675
0.00687	24.27712
0.00689	24.42716
0.00691	24.57923
0.00693	24.72643
0.00694	24.86317
0.00696	24.9855
0.00698	25.09133
0.007	25.18057
0.00701	25.25488
0.00703	25.31702
0.00705	25.37011
0.00707	25.41696
0.00708	25.45972
0.0071	25.49988
0.00712	25.53855
0.00714	25.57663
0.00715	25.61463
0.00717	25.65236
0.00719	25.68897
0.0072	25.7232
0.00722	25.75391
0.00724	25.7803
0.00726	25.80135
0.00727	25.81501
0.00729	25.81812
0.00731	25.80665
0.00733	25.77615
0.00734	25.72282
0.00736	25.64493
0.00738	25.5441
0.0074	25.42552
0.00741	25.29704
0.00743	25.16756
0.00745	25.04558
0.00747	24.93828
0.00748	24.85091
0.0075	24.78671
0.00752	24.74702
0.00753	24.73135
0.00755	24.73761
0.00757	24.76279
0.00759	24.80372
0.0076	24.85771
0.00762	24.92263
0.00764	24.99657
0.00766	25.07752
0.00767	25.1633
0.00769	25.25171
0.00771	25.34058
0.00773	25.42756
0.00774	25.51022
0.00776	25.58633
0.00778	25.65387
0.0078	25.71089
0.00781	25.75537
0.00783	25.78526
0.00785	25.7987
0.00786	25.79442
0.00788	25.77221
0.0079	25.73319
0.00792	25.67955
0.00793	25.61389
0.00795	25.53895
0.00797	25.45761
0.00799	25.3729
0.008	25.28787
0.00802	25.20494
0.00804	25.12515
0.00806	25.04774
0.00807	24.97028
0.00809	24.88998
0.00811	24.80542
0.00813	24.71737
0.00814	24.62832
0.00816	24.54137
0.00818	24.4595
0.00819	24.38511
0.00821	24.32006
0.00823	24.26566
0.00825	24.22276
0.00826	24.19182
0.00828	24.17282
0.0083	24.16536
0.00832	24.16895
0.00833	24.18315
0.00835	24.20723
0.00837	24.23999
0.00839	24.27979
0.0084	24.32511
0.00842	24.37486
0.00844	24.42856
0.00845	24.48613
0.00847	24.54783
0.00849	24.61409
0.00851	24.68535
0.00852	24.76162
0.00854	24.84202
0.00856	24.92475
0.00858	25.00692
0.00859	25.0846
0.00861	25.15333
0.00863	25.20864
0.00865	25.24663
0.00866	25.26457
0.00868	25.26164
0.0087	25.23908
0.00872	25.19958
0.00873	25.14645
0.00875	25.08293
0.00877	25.01186
0.00878	24.93547
0.0088	24.85546
0.00882	24.77329
0.00884	24.69071
0.00885	24.60971
0.00887	24.53209
0.00889	24.45898
0.00891	24.39096
0.00892	24.32835
0.00894	24.27143
0.00896	24.22047
0.00898	24.1757
0.00899	24.13728
0.00901	24.10542
0.00903	24.08033
0.00905	24.06205
0.00906	24.05003
0.00908	24.04275
0.0091	24.0374
0.00911	24.03
0.00913	24.01587
0.00915	23.99056
0.00917	23.95115
0.00918	23.89732
0.0092	23.83179
0.00922	23.75991
0.00924	23.68867
0.00925	23.62535
0.00927	23.57609
0.00929	23.54529
0.00931	23.5358
0.00932	23.54875
0.00934	23.58334
0.00936	23.63704
0.00938	23.7063
0.00939	23.78684
0.00941	23.87374
0.00943	23.96219
0.00944	24.04864
0.00946	24.13143
0.00948	24.21048
0.0095	24.28636
0.00951	24.35934
0.00953	24.42871
0.00955	24.49252
0.00957	24.54818
0.00958	24.59351
0.0096	24.6276
0.00962	24.6512
0.00964	24.66632
0.00965	24.67521
0.00967	24.6795
0.00969	24.68013
0.0097	24.67745
0.00972	24.67145
0.00974	24.66222
0.00976	24.65065
0.00977	24.63856
0.00979	24.62821
0.00981	24.62178
0.00983	24.62089
0.00984	24.62639
0.00986	24.63815
0.00988	24.65506
0.0099	24.6752
0.00991	24.69639
0.00993	24.71668
0.00995	24.73432
0.00997	24.74759
0.00998	24.75512
0.01	24.75662
0.01002	24.75336
0.01003	24.74799
0.01005	24.7436
0.01007	24.74286
0.01009	24.7479
0.0101	24.76023
0.01012	24.78067
0.01014	24.80905
0.01016	24.84442
0.01017	24.88535
0.01019	24.93034
0.01021	24.97808
0.01023	25.02733
0.01024	25.07651
0.01026	25.12325
0.01028	25.16435
0.0103	25.19595
0.01031	25.21375
0.01033	25.21347
0.01035	25.19158
0.01036	25.14637
0.01038	25.07844
0.0104	24.99023
0.01042	24.88545
0.01043	24.7683
0.01045	24.64298
0.01047	24.51338
0.01049	24.38277
0.0105	24.25382
0.01052	24.12891
0.01054	24.01029
0.01056	23.90007
0.01057	23.79982
0.01059	23.71043
0.01061	23.63226
0.01063	23.56558
0.01064	23.51085
0.01066	23.4688
0.01068	23.44006
0.01069	23.42475
0.01071	23.42252
0.01073	23.43274
0.01075	23.45467
0.01076	23.48767
0.01078	23.53136
0.0108	23.58494
0.01082	23.64656
0.01083	23.71318
0.01085	23.78081
0.01087	23.84481
0.01089	23.90069
0.0109	23.9454
0.01092	23.9783
0.01094	24.00134
0.01095	24.01852
0.01097	24.03451
0.01099	24.05314
0.01101	24.07659
0.01102	24.10521
0.01104	24.13812
0.01106	24.17407
0.01108	24.2119
0.01109	24.2505
0.01111	24.28869
0.01113	24.32545
0.01115	24.36038
0.01116	24.39387
0.01118	24.42656
0.0112	24.45867
0.01122	24.48999
0.01123	24.52029
0.01125	24.54966
0.01127	24.57848
0.01128	24.60732
0.0113	24.63665
0.01132	24.66638
0.01134	24.69591
0.01135	24.72425
0.01137	24.75021
0.01139	24.77243
0.01141	24.78957
0.01142	24.80028
0.01144	24.80304
0.01146	24.79646
0.01148	24.77982
0.01149	24.75322
0.01151	24.71736
0.01153	24.67342
0.01155	24.62267
0.01156	24.56556
0.01158	24.50135
0.0116	24.42858
0.01161	24.34591
0.01163	24.25295
0.01165	24.15109
0.01167	24.04366
0.01168	23.93522
0.0117	23.83025
0.01172	23.73218
0.01174	23.64349
0.01175	23.56661
0.01177	23.50463
0.01179	23.4612
0.01181	23.43983
0.01182	23.44278
0.01184	23.47031
0.01186	23.52052
0.01188	23.58964
0.01189	23.67273
0.01191	23.76406
0.01193	23.85773
0.01194	23.9486
0.01196	24.03325
0.01198	24.11035
0.012	24.18048
0.01201	24.24545
0.01203	24.3075
0.01205	24.36832
0.01207	24.42815
0.01208	24.48562
0.0121	24.53862
0.01212	24.58545
0.01214	24.62563
0.01215	24.65985
0.01217	24.68927
0.01219	24.71476
0.0122	24.73679
0.01222	24.75582
0.01224	24.77255
0.01226	24.78751
0.01227	24.80074
0.01229	24.81197
0.01231	24.82094
0.01233	24.82749
0.01234	24.83125
0.01236	24.83086
0.01238	24.82407
0.0124	24.80887
0.01241	24.78467
0.01243	24.75301
0.01245	24.71738
0.01247	24.68235
0.01248	24.65253
0.0125	24.63179
0.01252	24.62288
0.01253	24.62716
0.01255	24.64452
0.01257	24.67358
0.01259	24.71232
0.0126	24.75874
0.01262	24.81064
0.01264	24.86555
0.01266	24.92085
0.01267	24.97422
0.01269	25.02414
0.01271	25.07033
0.01273	25.11353
0.01274	25.15478
0.01276	25.19483
0.01278	25.23383
0.0128	25.27125
0.01281	25.30567
0.01283	25.33463
0.01285	25.35472
0.01286	25.36223
0.01288	25.35413
0.0129	25.32886
0.01292	25.28662
0.01293	25.22896
0.01295	25.15836
0.01297	25.07833
0.01299	24.9932
0.013	24.90746
0.01302	24.82483
0.01304	24.74774
0.01306	24.67719
0.01307	24.613
0.01309	24.55406
0.01311	24.49868
0.01313	24.44531
0.01314	24.39321
0.01316	24.34294
0.01318	24.29618
0.01319	24.25531
0.01321	24.22275
0.01323	24.20022
0.01325	24.1882
0.01326	24.18588
0.01328	24.19176
0.0133	24.20441
0.01332	24.22287
0.01333	24.24678
0.01335	24.27631
0.01337	24.31195
0.01339	24.35438
0.0134	24.40431
0.01342	24.46236
0.01344	24.52867
0.01345	24.6024
0.01347	24.68145
0.01349	24.76262
0.01351	24.84257
0.01352	24.91864
0.01354	24.98893
0.01356	25.05174
0.01358	25.10542
0.01359	25.14894
0.01361	25.18245
0.01363	25.20746
0.01365	25.22645
0.01366	25.24195
0.01368	25.25579
0.0137	25.26867
0.01372	25.28033
0.01373	25.28996
0.01375	25.2965
0.01377	25.29888
0.01378	25.29605
0.0138	25.28683
0.01382	25.2697
0.01384	25.24288
0.01385	25.205
0.01387	25.15569
0.01389	25.0957
0.01391	25.02672
0.01392	24.95104
0.01394	24.87113
0.01396	24.78914
0.01398	24.70668
0.01399	24.62484
0.01401	24.54438
0.01403	24.46593
0.01405	24.38975
0.01406	24.31554
0.01408	24.24266
0.0141	24.17064
0.01411	24.09928
0.01413	24.02844
0.01415	23.95803
0.01417	23.88818
0.01418	23.81922
0.0142	23.75182
0.01422	23.68763
0.01424	23.62992
0.01425	23.58345
0.01427	23.5533
0.01429	23.54325
0.01431	23.55458
0.01432	23.58604
0.01434	23.6345
0.01436	23.69569
0.01438	23.7651
0.01439	23.83909
0.01441	23.91541
0.01443	23.99292
0.01444	24.07056
0.01446	24.14692
0.01448	24.22069
0.0145	24.29126
0.01451	24.35905
0.01453	24.42531
0.01455	24.49157
0.01457	24.55898
0.01458	24.62813
0.0146	24.69904
0.01462	24.77116
0.01464	24.84314
0.01465	24.91244
0.01467	24.97534
0.01469	25.02748
0.0147	25.0652
0.01472	25.08674
0.01474	25.09284
0.01476	25.086
0.01477	25.06922
0.01479	25.04528
0.01481	25.01653
0.01483	24.98504
0.01484	24.95261
0.01486	24.9206
0.01488	24.88987
0.0149	24.86092
0.01491	24.83404
0.01493	24.80967
0.01495	24.78855
0.01497	24.77157
0.01498	24.7596
0.015	24.75335
0.01502	24.75346
0.01503	24.76052
0.01505	24.77517
0.01507	24.79792
0.01509	24.82889
0.0151	24.86786
0.01512	24.91425
0.01514	24.96703
0.01516	25.02493
0.01517	25.0868
0.01519	25.15181
0.01521	25.21944
0.01523	25.28942
0.01524	25.3616
0.01526	25.43582
0.01528	25.51173
0.0153	25.58825
0.01531	25.66297
0.01533	25.73208
0.01535	25.79112
0.01536	25.83572
0.01538	25.86226
0.0154	25.8684
0.01542	25.85335
0.01543	25.8175
0.01545	25.76183
0.01547	25.68791
0.01549	25.59818
0.0155	25.49599
0.01552	25.38515
0.01554	25.26953
0.01556	25.15275
0.01557	25.0379
0.01559	24.92746
0.01561	24.82324
0.01563	24.72661
0.01564	24.63891
0.01566	24.56152
0.01568	24.49568
0.01569	24.44218
0.01571	24.40111
0.01573	24.37192
0.01575	24.35405
0.01576	24.3472
0.01578	24.35114
0.0158	24.36545
0.01582	24.3894
0.01583	24.42171
0.01585	24.46024
0.01587	24.50223
0.01589	24.54527
0.0159	24.58804
0.01592	24.63036
0.01594	24.67267
0.01595	24.7156
0.01597	24.75951
0.01599	24.80432
0.01601	24.84965
0.01602	24.89526
0.01604	24.94128
0.01606	24.98821
0.01608	25.03657
0.01609	25.08632
0.01611	25.1367
0.01613	25.18648
0.01615	25.23448
0.01616	25.28002
0.01618	25.32285
0.0162	25.36272
0.01622	25.39897
0.01623	25.43078
0.01625	25.45771
0.01627	25.47975
0.01628	25.49704
0.0163	25.5095
0.01632	25.51656
0.01634	25.51724
0.01635	25.51049
0.01637	25.49568
0.01639	25.47263
0.01641	25.4413
0.01642	25.40146
0.01644	25.35251
0.01646	25.29394
0.01648	25.22592
0.01649	25.14966
0.01651	25.06713
0.01653	24.98032
0.01655	24.89037
0.01656	24.79742
0.01658	24.70126
0.0166	24.60173
0.01661	24.49885
0.01663	24.39289
0.01665	24.28468
0.01667	24.17583
0.01668	24.06866
0.0167	23.96596
0.01672	23.87105
0.01674	23.78802
0.01675	23.72113
0.01677	23.67367
0.01679	23.64729
0.01681	23.6422
0.01682	23.6579
0.01684	23.69336
0.01686	23.74678
0.01688	23.81563
0.01689	23.89723
0.01691	23.98919
0.01693	24.08968
0.01694	24.1972
0.01696	24.31045
0.01698	24.42803
0.017	24.54828
0.01701	24.66911
0.01703	24.7881
0.01705	24.90262
0.01707	25.00998
0.01708	25.10751
0.0171	25.19251
0.01712	25.26275
0.01714	25.31723
0.01715	25.35672
0.01717	25.38354
0.01719	25.40074
0.0172	25.4112
0.01722	25.41704
0.01724	25.41964
0.01726	25.42027
0.01727	25.42037
0.01729	25.42144
0.01731	25.42418
0.01733	25.42776
0.01734	25.42976
0.01736	25.42721
0.01738	25.41791
0.0174	25.40111
0.01741	25.37746
0.01743	25.34827
0.01745	25.31461
0.01747	25.27688
0.01748	25.23506
0.0175	25.18926
0.01752	25.14029
0.01753	25.08971
0.01755	25.03949
0.01757	24.99154
0.01759	24.94751
0.0176	24.90842
0.01762	24.87436
0.01764	24.84488
0.01766	24.8196
0.01767	24.79861
0.01769	24.78234
0.01771	24.77157
0.01773	24.76746
0.01774	24.77146
0.01776	24.78497
0.01778	24.8086
0.0178	24.84141
0.01781	24.88074
0.01783	24.92246
0.01785	24.96137
0.01786	24.99208
0.01788	25.01028
0.0179	25.01345
0.01792	25.00093
0.01793	24.97345
0.01795	24.93208
0.01797	24.87799
0.01799	24.81294
0.018	24.73965
0.01802	24.661
0.01804	24.5789
0.01806	24.49405
0.01807	24.40668
0.01809	24.31754
0.01811	24.22831
0.01813	24.14168
0.01814	24.06107
0.01816	23.99026
0.01818	23.93268
0.01819	23.89016
0.01821	23.86173
0.01823	23.84351
0.01825	23.83008
0.01826	23.8164
0.01828	23.79913
0.0183	23.77743
0.01832	23.75302
0.01833	23.72938
0.01835	23.71058
0.01837	23.69974
0.01839	23.6985
0.0184	23.70739
0.01842	23.7266
0.01844	23.75626
0.01845	23.79596
0.01847	23.8444
0.01849	23.89975
0.01851	23.96049
0.01852	24.02582
0.01854	24.09577
0.01856	24.17102
0.01858	24.25251
0.01859	24.34097
0.01861	24.43621
0.01863	24.53677
0.01865	24.64026
0.01866	24.74379
0.01868	24.84415
0.0187	24.93786
0.01872	25.02164
0.01873	25.09301
0.01875	25.15087
0.01877	25.19553
0.01878	25.22832
0.0188	25.25089
0.01882	25.26425
0.01884	25.26844
0.01885	25.26281
0.01887	25.24662
0.01889	25.21959
0.01891	25.18185
0.01892	25.13355
0.01894	25.07471
0.01896	25.00566
0.01898	24.92737
0.01899	24.84161
0.01901	24.75088
0.01903	24.65839
0.01905	24.56758
0.01906	24.48143
0.01908	24.40189
0.0191	24.32971
0.01911	24.26471
0.01913	24.20609
0.01915	24.15282
0.01917	24.10406
0.01918	24.05949
0.0192	24.01953
0.01922	23.98555
0.01924	23.95992
0.01925	23.94585
0.01927	23.94704
0.01929	23.96704
0.01931	24.00847
0.01932	24.07243
0.01934	24.15826
0.01936	24.26376
0.01938	24.38584
0.01939	24.5209
0.01941	24.66496
0.01943	24.81365
0.01944	24.96239
0.01946	25.10661
0.01948	25.24202
0.0195	25.36486
0.01951	25.47217
0.01953	25.56145
0.01955	25.63039
0.01957	25.67729
0.01958	25.70191
0.0196	25.70608
0.01962	25.69345
0.01964	25.66879
0.01965	25.63704
0.01967	25.60231
0.01969	25.56749
0.0197	25.53451
0.01972	25.5049
0.01974	25.48018
0.01976	25.46196
0.01977	25.45171
0.01979	25.45043
0.01981	25.45835
0.01983	25.47479
0.01984	25.49821
0.01986	25.52634
0.01988	25.55621
0.0199	25.58466
0.01991	25.60906
0.01993	25.62788
0.01995	25.64088
0.01997	25.64898
0.01998	25.65385
0.02	25.65747
0.02002	25.66169
0.02003	25.66791
0.02005	25.67703
0.02007	25.68949
0.02009	25.70532
0.0201	25.72369
0.02012	25.74277
0.02014	25.76038
0.02016	25.77508
0.02017	25.78667
0.02019	25.79607
0.02021	25.8048
0.02023	25.81444
0.02024	25.8261
0.02026	25.83957
0.02028	25.85295
0.0203	25.86298
0.02031	25.86595
0.02033	25.85849
0.02035	25.83812
0.02036	25.80317
0.02038	25.7529
0.0204	25.68767
0.02042	25.60906
0.02043	25.51953
0.02045	25.42161
0.02047	25.31757
0.02049	25.20974
0.0205	25.10075
0.02052	24.9936
0.02054	24.89133
0.02056	24.79675
0.02057	24.71185
0.02059	24.63694
0.02061	24.57035
0.02063	24.50929
0.02064	24.45106
0.02066	24.39401
0.02068	24.3379
0.02069	24.28342
0.02071	24.23141
0.02073	24.18236
0.02075	24.1363
0.02076	24.09315
0.02078	24.05329
0.0208	24.01775
0.02082	23.98782
0.02083	23.96432
0.02085	23.94743
0.02087	23.93712
0.02089	23.93369
0.0209	23.93776
0.02092	23.95014
0.02094	23.97194
0.02095	24.00452
0.02097	24.04936
0.02099	24.1078
0.02101	24.18061
0.02102	24.26754
0.02104	24.3671
0.02106	24.4769
0.02108	24.59414
0.02109	24.71607
0.02111	24.84021
0.02113	24.96444
0.02115	25.08693
0.02116	25.20604
0.02118	25.31964
0.0212	25.42443
0.02122	25.51598
0.02123	25.5898
0.02125	25.64246
0.02127	25.67235
0.02128	25.68002
0.0213	25.66791
0.02132	25.63981
0.02134	25.59963
0.02135	25.5501
0.02137	25.4921
0.02139	25.42526
0.02141	25.34892
0.02142	25.26278
0.02144	25.16733
0.02146	25.06413
0.02148	24.95575
0.02149	24.84504
0.02151	24.73408
0.02153	24.62379
0.02155	24.5142
0.02156	24.40486
0.02158	24.29456
0.0216	24.18099
0.02161	24.06131
0.02163	23.93376
0.02165	23.79902
0.02167	23.66057
0.02168	23.52387
0.0217	23.39468
0.02172	23.27812
0.02174	23.17874
0.02175	23.10096
0.02177	23.04913
0.02179	23.02717
0.02181	23.03777
0.02182	23.08147
0.02184	23.15632
0.02186	23.25832
0.02187	23.38211
0.02189	23.5217
0.02191	23.67129
0.02193	23.82584
0.02194	23.98121
0.02196	24.13391
0.02198	24.28056
0.022	24.41716
0.02201	24.53953
0.02203	24.64442
0.02205	24.73024
0.02207	24.79731
0.02208	24.8478
0.0221	24.88547
0.02212	24.91515
0.02214	24.94203
0.02215	24.97087
0.02217	25.0054
0.02219	25.04797
0.0222	25.09963
0.02222	25.16038
0.02224	25.22936
0.02226	25.30476
0.02227	25.38407
0.02229	25.46456
0.02231	25.54378
0.02233	25.61981
0.02234	25.69128
0.02236	25.7572
0.02238	25.8167
0.0224	25.86885
0.02241	25.91259
0.02243	25.9468
0.02245	25.97044
0.02247	25.98294
0.02248	25.98453
0.0225	25.9761
0.02252	25.95885
0.02253	25.934
0.02255	25.90275
0.02257	25.86614
0.02259	25.82525
0.0226	25.78145
0.02262	25.7363
0.02264	25.69127
0.02266	25.64768
0.02267	25.60678
0.02269	25.56963
0.02271	25.53714
0.02273	25.50999
0.02274	25.48853
0.02276	25.47265
0.02278	25.46169
0.0228	25.45447
0.02281	25.44899
0.02283	25.44255
0.02285	25.43212
0.02286	25.41471
0.02288	25.38773
0.0229	25.34928
0.02292	25.29828
0.02293	25.23474
0.02295	25.15995
0.02297	25.07641
0.02299	24.98748
0.023	24.89697
0.02302	24.80873
0.02304	24.72619
0.02306	24.65187
0.02307	24.58696
0.02309	24.53136
0.02311	24.48443
0.02312	24.44582
0.02314	24.41552
0.02316	24.39328
0.02318	24.37816
0.02319	24.36874
0.02321	24.36382
0.02323	24.36296
0.02325	24.36652
0.02326	24.37541
0.02328	24.39058
0.0233	24.41264
0.02332	24.44186
0.02333	24.4781
0.02335	24.52082
0.02337	24.56911
0.02339	24.62168
0.0234	24.67714
0.02342	24.73403
0.02344	24.79058
0.02345	24.84477
0.02347	24.895
0.02349	24.94075
0.02351	24.98288
0.02352	25.02358
0.02354	25.06583
0.02356	25.11253
0.02358	25.16551
0.02359	25.22531
0.02361	25.2913
0.02363	25.36222
0.02365	25.43644
0.02366	25.51216
0.02368	25.58745
0.0237	25.66031
0.02372	25.72881
0.02373	25.79136
0.02375	25.84693
0.02377	25.89488
0.02378	25.93489
0.0238	25.96689
0.02382	25.99105
0.02384	26.00757
0.02385	26.01656
0.02387	26.01789
0.02389	26.01068
0.02391	25.99292
0.02392	25.96168
0.02394	25.91422
0.02396	25.84912
0.02398	25.76696
0.02399	25.6702
0.02401	25.56223
0.02403	25.44649
0.02405	25.32558
0.02406	25.20057
0.02408	25.07126
0.0241	24.93728
0.02411	24.79919
0.02413	24.65865
0.02415	24.51756
0.02417	24.37736
0.02418	24.23928
0.0242	24.10505
0.02422	23.97753
0.02424	23.86083
0.02425	23.75962
0.02427	23.67795
0.02429	23.61835
0.02431	23.58179
0.02432	23.56818
0.02434	23.57693
0.02436	23.60721
0.02438	23.65781
0.02439	23.72655
0.02441	23.80995
0.02443	23.9037
0.02444	24.00342
0.02446	24.10536
0.02448	24.20642
0.0245	24.30423
0.02451	24.39715
0.02453	24.4842
0.02455	24.56486
0.02457	24.63891
0.02458	24.70626
0.0246	24.767
0.02462	24.82132
0.02464	24.86941
0.02465	24.9115
0.02467	24.94806
0.02469	24.98025
0.0247	25.00989
0.02472	25.03931
0.02474	25.07088
0.02476	25.10663
0.02477	25.1477
0.02479	25.19359
0.02481	25.24199
0.02483	25.28951
0.02484	25.33249
0.02486	25.36733
0.02488	25.39048
0.0249	25.39871
0.02491	25.38962
0.02493	25.36261
0.02495	25.3194
0.02497	25.26372
0.02498	25.19995
0.025	25.13193
0.02502	25.06275
0.02503	24.9953
0.02505	24.93265
0.02507	24.87801
0.02509	24.83408
0.0251	24.80262
0.02512	24.78419
0.02514	24.77832
0.02516	24.78404
0.02517	24.8004
0.02519	24.82664
0.02521	24.86185
0.02523	24.90493
0.02524	24.95462
0.02526	25.00962
0.02528	25.06854
0.0253	25.12948
0.02531	25.18969
0.02533	25.2457
0.02535	25.29379
0.02536	25.33021
0.02538	25.35173
0.0254	25.35626
0.02542	25.34338
0.02543	25.31425
0.02545	25.27125
0.02547	25.21776
0.02549	25.15767
0.0255	25.09478
0.02552	25.03215
0.02554	24.97149
0.02556	24.9124
0.02557	24.85245
0.02559	24.7883
0.02561	24.71735
0.02563	24.63875
0.02564	24.55322
0.02566	24.46238
0.02568	24.36815
0.02569	24.27261
0.02571	24.17828
0.02573	24.08831
0.02575	24.00605
0.02576	23.93455
0.02578	23.87633
0.0258	23.83326
0.02582	23.80667
0.02583	23.79718
0.02585	23.80428
0.02587	23.82635
0.02589	23.86102
0.0259	23.90571
0.02592	23.95834
0.02594	24.01767
0.02595	24.08322
0.02597	24.15443
0.02599	24.2298
0.02601	24.30685
0.02602	24.38287
0.02604	24.45562
0.02606	24.52377
0.02608	24.58703
0.02609	24.64603
0.02611	24.70221
0.02613	24.75743
0.02615	24.8136
0.02616	24.87231
0.02618	24.93449
0.0262	25.00032
0.02622	25.06919
0.02623	25.13934
0.02625	25.20748
0.02627	25.26893
0.02628	25.3187
0.0263	25.35296
0.02632	25.37008
0.02634	25.37086
0.02635	25.35788
0.02637	25.33439
0.02639	25.30313
0.02641	25.26568
0.02642	25.22273
0.02644	25.17475
0.02646	25.12241
0.02648	25.06646
0.02649	25.00745
0.02651	24.94598
0.02653	24.88297
0.02655	24.81968
0.02656	24.75749
0.02658	24.69738
0.0266	24.63931
0.02661	24.58159
0.02663	24.52159
0.02665	24.45699
0.02667	24.38687
0.02668	24.312
0.0267	24.23483
0.02672	24.1595
0.02674	24.09172
0.02675	24.03789
0.02677	24.00371
0.02679	23.99293
0.02681	24.00691
0.02682	24.04496
0.02684	24.1049
0.02686	24.18367
0.02688	24.27767
0.02689	24.38269
0.02691	24.49339
0.02693	24.60318
0.02694	24.7054
0.02696	24.79502
0.02698	24.8697
0.027	24.92987
0.02701	24.97796
0.02703	25.01657
0.02705	25.04661
0.02707	25.06615
0.02708	25.07078
0.0271	25.05489
0.02712	25.01312
0.02714	24.94157
0.02715	24.83839
0.02717	24.70386
0.02719	24.5396
0.0272	24.34781
0.02722	24.13098
0.02724	23.89207
0.02726	23.63454
0.02727	23.36209
0.02729	23.0786
0.02731	22.78824
0.02733	22.49609
0.02734	22.20875
0.02736	21.93463
0.02738	21.68331
0.0274	21.46382
0.02741	21.28317
0.02743	21.14601
0.02745	21.05495
0.02747	21.01082
0.02748	21.01271
0.0275	21.0578
0.02752	21.14134
0.02753	21.25717
0.02755	21.39849
0.02757	21.5586
0.02759	21.7316
0.0276	21.9125
0.02762	22.09736
0.02764	22.28312
0.02766	22.46731
0.02767	22.64811
0.02769	22.82462
0.02771	22.99698
0.02773	23.16606
0.02774	23.333
0.02776	23.4987
0.02778	23.66347
0.0278	23.82665
0.02781	23.98631
0.02783	24.13896
0.02785	24.27973
0.02786	24.40322
0.02788	24.50445
0.0279	24.57988
0.02792	24.62801
0.02793	24.64957
0.02795	24.64738
0.02797	24.62606
0.02799	24.59123
0.028	24.54852
0.02802	24.50251
0.02804	24.45638
0.02806	24.41181
0.02807	24.36894
0.02809	24.32664
0.02811	24.28328
0.02813	24.23752
0.02814	24.18877
0.02816	24.13739
0.02818	24.08499
0.02819	24.03444
0.02821	23.98935
0.02823	23.95334
0.02825	23.92922
0.02826	23.91813
0.02828	23.91918
0.0283	23.92939
0.02832	23.94443
0.02833	23.9597
0.02835	23.97139
0.02837	23.97712
0.02839	23.97619
0.0284	23.96944
0.02842	23.95892
0.02844	23.94771
0.02845	23.93975
0.02847	23.93921
0.02849	23.94969
0.02851	23.97347
0.02852	24.01155
0.02854	24.06413
0.02856	24.131
0.02858	24.21156
0.02859	24.30464
0.02861	24.40834
0.02863	24.51988
0.02865	24.63519
0.02866	24.7489
0.02868	24.85536
0.0287	24.94989
0.02872	25.02921
0.02873	25.09081
0.02875	25.13273
0.02877	25.15389
0.02878	25.15434
0.0288	25.13505
0.02882	25.09751
0.02884	25.04371
0.02885	24.97637
0.02887	24.89893
0.02889	24.81533
0.02891	24.72965
0.02892	24.64555
0.02894	24.56587
0.02896	24.49244
0.02898	24.42614
0.02899	24.367
0.02901	24.31455
0.02903	24.26818
0.02905	24.22719
0.02906	24.19038
0.02908	24.15605
0.0291	24.12203
0.02911	24.08592
0.02913	24.04553
0.02915	23.99968
0.02917	23.94869
0.02918	23.89429
0.0292	23.8391
0.02922	23.78641
0.02924	23.74038
0.02925	23.70596
0.02927	23.68828
0.02929	23.69161
0.02931	23.71866
0.02932	23.7704
0.02934	23.84623
0.02936	23.94408
0.02938	24.06049
0.02939	24.19092
0.02941	24.33027
0.02943	24.47356
0.02944	24.61619
0.02946	24.754
0.02948	24.88358
0.0295	25.00278
0.02951	25.1109
0.02953	25.20857
0.02955	25.29741
0.02957	25.37957
0.02958	25.45726
0.0296	25.53255
0.02962	25.60704
0.02964	25.6817
0.02965	25.75678
0.02967	25.83179
0.02969	25.90541
0.0297	25.97543
0.02972	26.03907
0.02974	26.09343
0.02976	26.13621
0.02977	26.1663
0.02979	26.18419
0.02981	26.19175
0.02983	26.19163
0.02984	26.18652
0.02986	26.17867
0.02988	26.16971
0.0299	26.16096
0.02991	26.15353
0.02993	26.14845
0.02995	26.14657
0.02997	26.14845
0.02998	26.15363
0.03	26.16041
0.03002	26.16622
0.03003	26.1686
0.03005	26.16596
0.03007	26.15799
0.03009	26.14561
0.0301	26.13059
0.03012	26.11447
0.03014	26.09803
0.03016	26.08168
0.03017	26.06606
0.03019	26.0523
0.03021	26.04192
0.03023	26.0365
0.03024	26.03722
0.03026	26.04461
0.03028	26.05868
0.0303	26.07884
0.03031	26.10353
0.03033	26.12992
0.03035	26.15405
0.03036	26.17128
0.03038	26.1771
0.0304	26.16822
0.03042	26.14319
0.03043	26.10246
0.03045	26.04795
0.03047	25.98245
0.03049	25.9089
0.0305	25.83005
0.03052	25.7484
0.03054	25.66588
0.03056	25.58356
0.03057	25.50183
0.03059	25.42096
0.03061	25.3417
0.03063	25.26534
0.03064	25.19346
0.03066	25.12783
0.03068	25.07037
0.03069	25.02263
0.03071	24.98505
0.03073	24.95688
0.03075	24.9361
0.03076	24.91947
0.03078	24.90313
0.0308	24.88382
0.03082	24.86005
0.03083	24.83244
0.03085	24.80344
0.03087	24.77649
0.03089	24.75532
0.0309	24.74347
0.03092	24.74391
0.03094	24.75829
0.03095	24.78642
0.03097	24.8267
0.03099	24.87684
0.03101	24.93456
0.03102	24.99822
0.03104	25.0672
0.03106	25.14172
0.03108	25.22219
0.03109	25.30819
0.03111	25.39786
0.03113	25.4884
0.03115	25.57689
0.03116	25.66123
0.03118	25.74064
0.0312	25.81538
0.03122	25.88621
0.03123	25.95368
0.03125	26.01788
0.03127	26.07839
0.03128	26.13463
0.0313	26.18581
0.03132	26.23057
0.03134	26.26654
0.03135	26.29041
0.03137	26.2986
0.03139	26.28824
0.03141	26.25787
0.03142	26.20743
0.03144	26.1376
0.03146	26.04919
0.03148	25.94351
0.03149	25.82311
0.03151	25.6922
0.03153	25.55581
0.03155	25.41843
0.03156	25.28299
0.03158	25.15068
0.0316	25.02161
0.03161	24.89606
0.03163	24.77542
0.03165	24.66246
0.03167	24.56088
0.03168	24.47441
0.0317	24.40595
0.03172	24.35754
0.03174	24.33096
0.03175	24.32782
0.03177	24.34883
0.03179	24.39344
0.03181	24.46006
0.03182	24.54659
0.03184	24.65082
0.03186	24.77046
0.03188	24.90275
0.03189	25.04398
0.03191	25.18958
0.03193	25.33496
0.03194	25.47632
0.03196	25.61094
0.03198	25.73699
0.032	25.85321
0.03201	25.95854
0.03203	26.05212
0.03205	26.13334
0.03207	26.20217
0.03208	26.25935
0.0321	26.30651
0.03212	26.34604
0.03214	26.38058
0.03215	26.41258
0.03217	26.44404
0.03219	26.47634
0.0322	26.51006
0.03222	26.54461
0.03224	26.57806
0.03226	26.60762
0.03227	26.63056
0.03229	26.64524
0.03231	26.6514
0.03233	26.65001
0.03234	26.6425
0.03236	26.62974
0.03238	26.61166
0.0324	26.58748
0.03241	26.55667
0.03243	26.51977
0.03245	26.47872
0.03247	26.43645
0.03248	26.39616
0.0325	26.36077
0.03252	26.33244
0.03253	26.31228
0.03255	26.30034
0.03257	26.29605
0.03259	26.29877
0.0326	26.30807
0.03262	26.32371
0.03264	26.34524
0.03266	26.37156
0.03267	26.40081
0.03269	26.43101
0.03271	26.46042
0.03273	26.4877
0.03274	26.51189
0.03276	26.5325
0.03278	26.54923
0.0328	26.56163
0.03281	26.5687
0.03283	26.56893
0.03285	26.56058
0.03286	26.54209
0.03288	26.5124
0.0329	26.47105
0.03292	26.41813
0.03293	26.35435
0.03295	26.28119
0.03297	26.2007
0.03299	26.11484
0.033	26.02479
0.03302	25.93094
0.03304	25.83349
0.03306	25.73321
0.03307	25.63177
0.03309	25.53155
0.03311	25.4351
0.03313	25.3449
0.03314	25.26332
0.03316	25.19246
0.03318	25.13351
0.03319	25.08623
0.03321	25.04903
0.03323	25.0196
0.03325	24.9954
0.03326	24.97403
0.03328	24.9534
0.0333	24.93211
0.03332	24.90936
0.03333	24.885
0.03335	24.85977
0.03337	24.83533
0.03339	24.81432
0.0334	24.8
0.03342	24.79577
0.03344	24.80454
0.03345	24.82813
0.03347	24.86691
0.03349	24.91989
0.03351	24.985
0.03352	25.05938
0.03354	25.13986
0.03356	25.22311
0.03358	25.30557
0.03359	25.38346
0.03361	25.45333
0.03363	25.51293
0.03365	25.56158
0.03366	25.60016
0.03368	25.63056
0.0337	25.6552
0.03372	25.67683
0.03373	25.69814
0.03375	25.72111
0.03377	25.7464
0.03378	25.77344
0.0338	25.80097
0.03382	25.82745
0.03384	25.85086
0.03385	25.86874
0.03387	25.8784
0.03389	25.8773
0.03391	25.8635
0.03392	25.83622
0.03394	25.79577
0.03396	25.74303
0.03398	25.67879
0.03399	25.60357
0.03401	25.51795
0.03403	25.4231
0.03405	25.32109
0.03406	25.21462
0.03408	25.10626
0.0341	24.99785
0.03411	24.89047
0.03413	24.78472
0.03415	24.68129
0.03417	24.58123
0.03418	24.48593
0.0342	24.39709
0.03422	24.31708
0.03424	24.24865
0.03425	24.19405
0.03427	24.15456
0.03429	24.13069
0.03431	24.12251
0.03432	24.12977
0.03434	24.15198
0.03436	24.18827
0.03438	24.23744
0.03439	24.29776
0.03441	24.36707
0.03443	24.44291
0.03444	24.52253
0.03446	24.60316
0.03448	24.68234
0.0345	24.75833
0.03451	24.83028
0.03453	24.89827
0.03455	24.9632
0.03457	25.02631
0.03458	25.08841
0.0346	25.14986
0.03462	25.21081
0.03464	25.2713
0.03465	25.33064
0.03467	25.38695
0.03469	25.43754
0.0347	25.47981
[truncated: 998,000+ more rows]
