# Supplementary material for: Single-exonuclease nanocircuits reveal the RNA degradation dynamics of PNPase and demonstrate potential for RNA sequencing
Source: Nat Commun. 2023 Feb 1;14:552. doi: 10.1038/s41467-023-36278-6 (PMC9892577; doi:10.1038/s41467-023-36278-6)
Supplement: Supplementary file 4 — Source data [file 41467_2023_36278_MOESM4_ESM.zip › Source Data/Fig.3/Fig.3a/39.txt]

0	17.13354
2E-5	17.20232
3E-5	17.25883
5E-5	17.30322
7E-5	17.33705
9E-5	17.36319
1E-4	17.38504
1.2E-4	17.40576
1.4E-4	17.42767
1.6E-4	17.45197
1.7E-4	17.47898
1.9E-4	17.50856
2.1E-4	17.54017
2.3E-4	17.57332
2.4E-4	17.60747
2.6E-4	17.64223
2.8E-4	17.67715
3E-4	17.71083
3.1E-4	17.74082
3.3E-4	17.76394
3.5E-4	17.77753
3.6E-4	17.78042
3.8E-4	17.77248
4E-4	17.75382
4.2E-4	17.72417
4.3E-4	17.68352
4.5E-4	17.63328
4.7E-4	17.57654
4.9E-4	17.51758
5E-4	17.46108
5.2E-4	17.41075
5.4E-4	17.36886
5.6E-4	17.33593
5.7E-4	17.31106
5.9E-4	17.29272
6.1E-4	17.27952
6.3E-4	17.2712
6.4E-4	17.26864
6.6E-4	17.27324
6.8E-4	17.2862
6.9E-4	17.30813
7.1E-4	17.3395
7.3E-4	17.38024
7.5E-4	17.42962
7.6E-4	17.48629
7.8E-4	17.54835
8E-4	17.61322
8.2E-4	17.67738
8.3E-4	17.73628
8.5E-4	17.78529
8.7E-4	17.82036
8.9E-4	17.83887
9E-4	17.84007
9.2E-4	17.8247
9.4E-4	17.79477
9.5E-4	17.75273
9.7E-4	17.70133
9.9E-4	17.6437
0.00101	17.58275
0.00102	17.52083
0.00104	17.45926
0.00106	17.39874
0.00108	17.34
0.00109	17.28389
0.00111	17.2317
0.00113	17.18471
0.00115	17.14386
0.00116	17.10909
0.00118	17.07889
0.0012	17.05094
0.00122	17.02313
0.00123	16.99415
0.00125	16.96408
0.00127	16.93371
0.00128	16.90398
0.0013	16.87583
0.00132	16.85022
0.00134	16.82892
0.00135	16.81426
0.00137	16.80889
0.00139	16.81529
0.00141	16.83514
0.00142	16.86916
0.00144	16.9175
0.00146	16.97985
0.00148	17.05565
0.00149	17.14345
0.00151	17.24068
0.00153	17.34407
0.00155	17.45005
0.00156	17.55562
0.00158	17.65852
0.0016	17.75743
0.00161	17.85195
0.00163	17.94217
0.00165	18.02841
0.00167	18.11037
0.00168	18.18664
0.0017	18.25462
0.00172	18.31059
0.00174	18.35072
0.00175	18.37235
0.00177	18.37433
0.00179	18.35682
0.00181	18.32087
0.00182	18.26861
0.00184	18.20317
0.00186	18.12759
0.00188	18.04393
0.00189	17.95259
0.00191	17.85308
0.00193	17.74509
0.00194	17.62863
0.00196	17.5043
0.00198	17.37335
0.002	17.2382
0.00201	17.10253
0.00203	16.9705
0.00205	16.84605
0.00207	16.73197
0.00208	16.62984
0.0021	16.54032
0.00212	16.46311
0.00214	16.39714
0.00215	16.34097
0.00217	16.27482
0.00219	16.20114
0.0022	16.13376
0.00222	16.074
0.00224	16.02449
0.00226	15.98964
0.00227	15.97325
0.00229	15.97843
0.00231	16.00619
0.00233	16.05477
0.00234	16.12131
0.00236	16.20213
0.00238	16.29292
0.0024	16.39026
0.00241	16.49052
0.00243	16.59112
0.00245	16.69029
0.00247	16.78653
0.00248	16.87947
0.0025	16.96835
0.00252	17.05278
0.00253	17.13202
0.00255	17.20447
0.00257	17.26864
0.00259	17.32213
0.0026	17.36374
0.00262	17.39407
0.00264	17.41527
0.00266	17.43128
0.00267	17.44614
0.00269	17.46262
0.00271	17.48309
0.00273	17.50831
0.00274	17.53875
0.00276	17.57412
0.00278	17.61293
0.0028	17.65393
0.00281	17.69534
0.00283	17.73635
0.00285	17.77673
0.00286	17.8159
0.00288	17.85355
0.0029	17.88822
0.00292	17.91866
0.00293	17.95489
0.00295	18.0028
0.00297	18.04351
0.00299	18.07727
0.003	18.10526
0.00302	18.12917
0.00304	18.151
0.00306	18.17238
0.00307	18.19422
0.00309	18.21676
0.00311	18.23955
0.00313	18.26163
0.00314	18.28152
0.00316	18.2975
0.00318	18.30804
0.00319	18.31228
0.00321	18.31067
0.00323	18.30495
0.00325	18.2977
0.00326	18.29166
0.00328	18.2889
0.0033	18.2904
0.00332	18.2955
0.00333	18.30181
0.00335	18.30544
0.00337	18.30169
0.00339	18.28619
0.0034	18.25595
0.00342	18.20972
0.00344	18.14763
0.00345	18.07078
0.00347	17.98137
0.00349	17.88284
0.00351	17.77946
0.00352	17.67574
0.00354	17.57564
0.00356	17.48226
0.00358	17.39778
0.00359	17.32292
0.00361	17.25637
0.00363	17.19518
0.00365	17.13621
0.00366	17.07758
0.00368	17.01887
0.0037	16.96091
0.00372	16.90536
0.00373	16.8543
0.00375	16.8097
0.00377	16.77269
0.00378	16.74363
0.0038	16.72258
0.00382	16.70992
0.00384	16.7068
0.00385	16.71485
0.00387	16.73585
0.00389	16.77144
0.00391	16.82287
0.00392	16.89075
0.00394	16.97492
0.00396	17.07452
0.00398	17.18807
0.00399	17.31338
0.00401	17.44756
0.00403	17.58717
0.00405	17.72845
0.00406	17.86792
0.00408	18.00277
0.0041	18.13066
0.00411	18.24906
0.00413	18.35478
0.00415	18.44447
0.00417	18.51549
0.00418	18.56688
0.0042	18.59978
0.00422	18.61695
0.00424	18.62189
0.00425	18.61778
0.00427	18.60715
0.00429	18.59206
0.00431	18.57415
0.00432	18.55458
0.00434	18.5337
0.00436	18.51061
0.00438	18.48325
0.00439	18.44895
0.00441	18.40545
0.00443	18.35173
0.00444	18.28835
0.00446	18.21769
0.00448	18.14326
0.0045	18.06891
0.00451	17.99803
0.00453	17.93289
0.00455	17.87407
0.00457	17.82007
0.00458	17.76754
0.0046	17.7123
0.00462	17.65006
0.00464	17.57696
0.00465	17.49
0.00467	17.38759
0.00469	17.27059
0.0047	17.14269
0.00472	17.01048
0.00474	16.88269
0.00476	16.76856
0.00477	16.67659
0.00479	16.61319
0.00481	16.5821
0.00483	16.58404
0.00484	16.61673
0.00486	16.67548
0.00488	16.75395
0.0049	16.8449
0.00491	16.94137
0.00493	17.03785
0.00495	17.13104
0.00497	17.2199
0.00498	17.30476
0.005	17.38651
0.00502	17.46572
0.00503	17.54218
0.00505	17.61446
0.00507	17.67991
0.00509	17.73569
0.0051	17.77967
0.00512	17.81089
0.00514	17.8295
0.00516	17.83653
0.00517	17.83372
0.00519	17.82308
0.00521	17.80635
0.00523	17.78491
0.00524	17.75998
0.00526	17.73281
0.00528	17.70484
0.0053	17.67752
0.00531	17.6521
0.00533	17.62887
0.00535	17.60642
0.00536	17.58191
0.00538	17.55204
0.0054	17.51472
0.00542	17.46986
0.00543	17.41957
0.00545	17.36761
0.00547	17.31836
0.00549	17.27589
0.0055	17.24279
0.00552	17.21992
0.00554	17.20696
0.00556	17.20306
0.00557	17.20732
0.00559	17.21912
0.00561	17.23782
0.00562	17.2628
0.00564	17.29337
0.00566	17.32883
0.00568	17.36811
0.00569	17.40979
0.00571	17.45269
0.00573	17.49599
0.00575	17.53879
0.00576	17.57969
0.00578	17.61687
0.0058	17.64837
0.00582	17.67235
0.00583	17.68693
0.00585	17.69019
0.00587	17.68034
0.00589	17.65613
0.0059	17.6174
0.00592	17.56513
0.00594	17.50138
0.00595	17.429
0.00597	17.35142
0.00599	17.2721
0.00601	17.19384
0.00602	17.11852
0.00604	17.04697
0.00606	16.97889
0.00608	16.9126
0.00609	16.84541
0.00611	16.7747
0.00613	16.69881
0.00615	16.61709
0.00616	16.53032
0.00618	16.44073
0.0062	16.35175
0.00622	16.267
0.00623	16.18924
0.00625	16.12002
0.00627	16.05983
0.00628	16.00888
0.0063	15.96757
0.00632	15.93644
0.00634	15.91579
0.00635	15.90507
0.00637	15.90274
0.00639	15.9061
0.00641	15.91362
0.00642	15.92542
0.00644	15.94283
0.00646	15.96841
0.00648	16.00513
0.00649	16.05542
0.00651	16.12083
0.00653	16.20187
0.00655	16.29792
0.00656	16.40731
0.00658	16.52756
0.0066	16.65551
0.00661	16.78767
0.00663	16.92073
0.00665	17.05207
0.00667	17.17967
0.00668	17.30166
0.0067	17.41609
0.00672	17.52103
0.00674	17.61492
0.00675	17.69667
0.00677	17.76554
0.00679	17.82086
0.00681	17.86161
0.00682	17.88659
0.00684	17.89495
0.00686	17.8867
0.00687	17.86273
0.00689	17.82441
0.00691	17.77324
0.00693	17.71092
0.00694	17.63952
0.00696	17.56159
0.00698	17.47993
0.007	17.39708
0.00701	17.31517
0.00703	17.23604
0.00705	17.16122
0.00707	17.09167
0.00708	17.02736
0.0071	16.96764
0.00712	16.9117
0.00714	16.85883
0.00715	16.80836
0.00717	16.75949
0.00719	16.71155
0.0072	16.66444
0.00722	16.61938
0.00724	16.5795
0.00726	16.54953
0.00727	16.5347
0.00729	16.53936
0.00731	16.56597
0.00733	16.61431
0.00734	16.68132
0.00736	16.76184
0.00738	16.85035
0.0074	16.9422
0.00741	17.0339
0.00743	17.12276
0.00745	17.20651
0.00747	17.28357
0.00748	17.35323
0.0075	17.4159
0.00752	17.47284
0.00753	17.52568
0.00755	17.57574
0.00757	17.62297
0.00759	17.66591
0.0076	17.70243
0.00762	17.73072
0.00764	17.74997
0.00766	17.7603
0.00767	17.76232
0.00769	17.75664
0.00771	17.74373
0.00773	17.72402
0.00774	17.69826
0.00776	17.668
0.00778	17.63592
0.0078	17.60512
0.00781	17.57818
0.00783	17.55652
0.00785	17.54039
0.00786	17.52932
0.00788	17.52263
0.0079	17.51993
0.00792	17.52139
0.00793	17.52771
0.00795	17.53995
0.00797	17.55914
0.00799	17.586
0.008	17.62076
0.00802	17.66315
0.00804	17.71245
0.00806	17.76764
0.00807	17.82756
0.00809	17.89112
0.00811	17.95719
0.00813	18.02439
0.00814	18.091
0.00816	18.1552
0.00818	18.21559
0.00819	18.27128
0.00821	18.32196
0.00823	18.36764
0.00825	18.40846
0.00826	18.44453
0.00828	18.47545
0.0083	18.49976
0.00832	18.51495
0.00833	18.51791
0.00835	18.50574
0.00837	18.47628
0.00839	18.4285
0.0084	18.36268
0.00842	18.27984
0.00844	18.18148
0.00845	18.06978
0.00847	17.94808
0.00849	17.82096
0.00851	17.69352
0.00852	17.57042
0.00854	17.45512
0.00856	17.34962
0.00858	17.25468
0.00859	17.17014
0.00861	17.09526
0.00863	17.02875
0.00865	16.9691
0.00866	16.91514
0.00868	16.86654
0.0087	16.82391
0.00872	16.78808
0.00873	16.75913
0.00875	16.73626
0.00877	16.71836
0.00878	16.7048
0.0088	16.6959
0.00882	16.69254
0.00884	16.69566
0.00885	16.70567
0.00887	16.72235
0.00889	16.74537
0.00891	16.77482
0.00892	16.81161
0.00894	16.85716
0.00896	16.91281
0.00898	16.97934
0.00899	17.05657
0.00901	17.14357
0.00903	17.2391
0.00905	17.34196
0.00906	17.45123
0.00908	17.56606
0.0091	17.68544
0.00911	17.80763
0.00913	17.92974
0.00915	18.04818
0.00917	18.15935
0.00918	18.26011
0.0092	18.34803
0.00922	18.42159
0.00924	18.48022
0.00925	18.52427
0.00927	18.55466
0.00929	18.5727
0.00931	18.57987
0.00932	18.57756
0.00934	18.56676
0.00936	18.54786
0.00938	18.52087
0.00939	18.48574
0.00941	18.44258
0.00943	18.3918
0.00944	18.33385
0.00946	18.2683
0.00948	18.19591
0.0095	18.11708
0.00951	18.0321
0.00953	17.94149
0.00955	17.8461
0.00957	17.74697
0.00958	17.64521
0.0096	17.54188
0.00962	17.43804
0.00964	17.33477
0.00965	17.23307
0.00967	17.13349
0.00969	17.03615
0.0097	16.94114
0.00972	16.84966
0.00974	16.76497
0.00976	16.69225
0.00977	16.63737
0.00979	16.60538
0.00981	16.59937
0.00983	16.62008
0.00984	16.66574
0.00986	16.73255
0.00988	16.81575
0.0099	16.91064
0.00991	17.01283
0.00993	17.11765
0.00995	17.21974
0.00997	17.31345
0.00998	17.39351
0.01	17.456
0.01002	17.49924
0.01003	17.52401
0.01005	17.53269
0.01007	17.52797
0.01009	17.51243
0.0101	17.48873
0.01012	17.45991
0.01014	17.42951
0.01016	17.40104
0.01017	17.37741
0.01019	17.36047
0.01021	17.35106
0.01023	17.34926
0.01024	17.35459
0.01026	17.36611
0.01028	17.38232
0.0103	17.40099
0.01031	17.42003
0.01033	17.43926
0.01035	17.46168
0.01036	17.49346
0.01038	17.5427
0.0104	17.61776
0.01042	17.72548
0.01043	17.87012
0.01045	18.05294
0.01047	18.27232
0.01049	18.52443
0.0105	18.80401
0.01052	19.10504
0.01054	19.4211
0.01056	19.74571
0.01057	20.07272
0.01059	20.39673
0.01061	20.71341
0.01063	21.01964
0.01064	21.31344
0.01066	21.59386
0.01068	21.86098
0.01069	22.11544
0.01071	22.35803
0.01073	22.58931
0.01075	22.80962
0.01076	23.01913
0.01078	23.21772
0.0108	23.40458
0.01082	23.57772
0.01083	23.73398
0.01085	23.86965
0.01087	23.98128
0.01089	24.06648
0.0109	24.12431
0.01092	24.15541
0.01094	24.16197
0.01095	24.14745
0.01097	24.11638
0.01099	24.07387
0.01101	24.0248
0.01102	23.97315
0.01104	23.92143
0.01106	23.87086
0.01108	23.82195
0.01109	23.77506
0.01111	23.73083
0.01113	23.69034
0.01115	23.6549
0.01116	23.62562
0.01118	23.60286
0.0112	23.58628
0.01122	23.57546
0.01123	23.57039
0.01125	23.57167
0.01127	23.58015
0.01128	23.59654
0.0113	23.62121
0.01132	23.65403
0.01134	23.69434
0.01135	23.74088
0.01137	23.79199
0.01139	23.84589
0.01141	23.90094
0.01142	23.95582
0.01144	24.00969
0.01146	24.06236
0.01148	24.11427
0.01149	24.16643
0.01151	24.22005
0.01153	24.276
0.01155	24.33428
0.01156	24.39347
0.01158	24.45058
0.0116	24.50181
0.01161	24.54395
0.01163	24.57539
0.01165	24.59632
0.01167	24.60813
0.01168	24.61262
0.0117	24.61148
0.01172	24.60584
0.01174	24.5963
0.01175	24.58301
0.01177	24.56567
0.01179	24.54319
0.01181	24.51365
0.01182	24.47446
0.01184	24.42295
0.01186	24.35722
0.01188	24.27695
0.01189	24.18345
0.01191	24.07922
0.01193	23.96714
0.01194	23.84971
0.01196	23.72898
0.01198	23.60676
0.012	23.485
0.01201	23.3659
0.01203	23.25158
0.01205	23.14342
0.01207	23.04123
0.01208	22.94325
0.0121	22.84701
0.01212	22.75033
0.01214	22.65237
0.01215	22.55415
0.01217	22.4584
0.01219	22.36888
0.0122	22.28923
0.01222	22.22255
0.01224	22.17178
0.01226	22.13969
0.01227	22.12852
0.01229	22.13963
0.01231	22.17334
0.01233	22.22904
0.01234	22.30533
0.01236	22.40039
0.01238	22.51182
0.0124	22.63649
0.01241	22.77076
0.01243	22.91072
0.01245	23.05249
0.01247	23.19276
0.01248	23.32916
0.0125	23.46054
0.01252	23.58664
0.01253	23.70787
0.01255	23.82479
0.01257	23.93783
0.01259	24.04712
0.0126	24.1525
0.01262	24.25366
0.01264	24.35026
0.01266	24.44211
0.01267	24.5292
0.01269	24.61154
0.01271	24.689
0.01273	24.76131
0.01274	24.82805
0.01276	24.88855
0.01278	24.94219
0.0128	24.98867
0.01281	25.02803
0.01283	25.06044
0.01285	25.08609
0.01286	25.10502
0.01288	25.11714
0.0129	25.12221
0.01292	25.11998
0.01293	25.11058
0.01295	25.09483
0.01297	25.0743
0.01299	25.05106
0.013	25.0271
0.01302	25.00409
0.01304	24.98337
0.01306	24.96596
0.01307	24.95288
0.01309	24.94523
0.01311	24.9439
0.01313	24.9493
0.01314	24.96085
0.01316	24.97706
0.01318	24.99594
0.01319	25.01574
0.01321	25.03514
0.01323	25.05319
0.01325	25.06916
0.01326	25.08247
0.01328	25.09255
0.0133	25.09868
0.01332	25.09964
0.01333	25.09359
0.01335	25.07852
0.01337	25.05283
0.01339	25.01578
0.0134	24.96766
0.01342	24.90962
0.01344	24.84337
0.01345	24.77078
0.01347	24.69387
0.01349	24.6148
0.01351	24.53561
0.01352	24.45786
0.01354	24.38248
0.01356	24.30971
0.01358	24.23929
0.01359	24.17095
0.01361	24.10482
0.01363	24.04146
0.01365	23.98174
0.01366	23.92666
0.01368	23.87665
0.0137	23.83129
0.01372	23.78963
0.01373	23.75086
0.01375	23.71503
0.01377	23.68306
0.01378	23.6566
0.0138	23.63763
0.01382	23.62793
0.01384	23.6287
0.01385	23.64041
0.01387	23.66301
0.01389	23.6961
0.01391	23.73885
0.01392	23.78979
0.01394	23.84701
0.01396	23.90873
0.01398	23.97387
0.01399	24.04199
0.01401	24.11313
0.01403	24.18735
0.01405	24.26431
0.01406	24.34325
0.01408	24.42309
0.0141	24.50269
0.01411	24.58088
0.01413	24.65663
0.01415	24.72918
0.01417	24.79796
0.01418	24.86253
0.0142	24.92255
0.01422	24.97772
0.01424	25.02786
0.01425	25.07274
0.01427	25.1119
0.01429	25.1446
0.01431	25.16999
0.01432	25.18743
0.01434	25.19657
0.01436	25.19717
0.01438	25.18898
0.01439	25.17156
0.01441	25.14449
0.01443	25.10769
0.01444	25.06159
0.01446	25.00718
0.01448	24.94597
0.0145	24.87982
0.01451	24.81045
0.01453	24.7389
0.01455	24.66498
0.01457	24.58734
0.01458	24.50409
0.0146	24.41353
0.01462	24.31465
0.01464	24.20752
0.01465	24.09331
0.01467	23.97404
0.01469	23.85235
0.0147	23.73135
0.01472	23.61487
0.01474	23.50793
0.01476	23.41641
0.01477	23.3461
0.01479	23.30138
0.01481	23.28403
0.01483	23.29296
0.01484	23.3249
0.01486	23.37546
0.01488	23.43995
0.0149	23.51396
0.01491	23.59388
0.01493	23.67725
0.01495	23.76265
0.01497	23.84934
0.01498	23.93695
0.015	24.02522
0.01502	24.11366
0.01503	24.20137
0.01505	24.2873
0.01507	24.37053
0.01509	24.45059
0.0151	24.52726
0.01512	24.6004
0.01514	24.66971
0.01516	24.7347
0.01517	24.79487
0.01519	24.8501
0.01521	24.90089
0.01523	24.94838
0.01524	24.99405
0.01526	25.03944
0.01528	25.0858
0.0153	25.1338
0.01531	25.18313
0.01533	25.23236
0.01535	25.27934
0.01536	25.32166
0.01538	25.35726
0.0154	25.38475
0.01542	25.40353
0.01543	25.41341
0.01545	25.41389
0.01547	25.40393
0.01549	25.38237
0.0155	25.34867
0.01552	25.30377
0.01554	25.25031
0.01556	25.19195
0.01557	25.13245
0.01559	25.07501
0.01561	25.02192
0.01563	24.97448
0.01564	24.93305
0.01566	24.89748
0.01568	24.86761
0.01569	24.84351
0.01571	24.82552
0.01573	24.81365
0.01575	24.80712
0.01576	24.80439
0.01578	24.80331
0.0158	24.80122
0.01582	24.79517
0.01583	24.78244
0.01585	24.7611
0.01587	24.73031
0.01589	24.69036
0.0159	24.64241
0.01592	24.58805
0.01594	24.52908
0.01595	24.46739
0.01597	24.40513
0.01599	24.34459
0.01601	24.28777
0.01602	24.23594
0.01604	24.18959
0.01606	24.14862
0.01608	24.11266
0.01609	24.08121
0.01611	24.0537
0.01613	24.02961
0.01615	24.00846
0.01616	23.98975
0.01618	23.97297
0.0162	23.9581
0.01622	23.94596
0.01623	23.938
0.01625	23.93562
0.01627	23.9393
0.01628	23.94813
0.0163	23.96015
0.01632	23.97329
0.01634	23.98625
0.01635	23.99852
0.01637	24.01007
0.01639	24.0213
0.01641	24.03326
0.01642	24.0478
0.01644	24.06746
0.01646	24.09493
0.01648	24.13248
0.01649	24.18152
0.01651	24.24245
0.01653	24.31462
0.01655	24.39615
0.01656	24.48357
0.01658	24.57197
0.0166	24.65575
0.01661	24.7299
0.01663	24.79113
0.01665	24.83823
0.01667	24.87169
0.01668	24.89321
0.0167	24.90523
0.01672	24.91049
0.01674	24.91156
0.01675	24.91044
0.01677	24.90848
0.01679	24.90634
0.01681	24.90411
0.01682	24.90142
0.01684	24.8976
0.01686	24.89187
0.01688	24.88354
0.01689	24.87188
0.01691	24.85627
0.01693	24.83622
0.01694	24.81145
0.01696	24.78199
0.01698	24.74815
0.017	24.71026
0.01701	24.66826
0.01703	24.6219
0.01705	24.57091
0.01707	24.51499
0.01708	24.45354
0.0171	24.38575
0.01712	24.31093
0.01714	24.22895
0.01715	24.14062
0.01717	24.04774
0.01719	23.95291
0.0172	23.85908
0.01722	23.76959
0.01724	23.6886
0.01726	23.62113
0.01727	23.57266
0.01729	23.54829
0.01731	23.55159
0.01733	23.58378
0.01734	23.64362
0.01736	23.72809
0.01738	23.83325
0.0174	23.95471
0.01741	24.08786
0.01743	24.22793
0.01745	24.36993
0.01747	24.50877
0.01748	24.63979
0.0175	24.7595
0.01752	24.86615
0.01753	24.95973
0.01755	25.04145
0.01757	25.11295
0.01759	25.17568
0.0176	25.23084
0.01762	25.27939
0.01764	25.32187
0.01766	25.35846
0.01767	25.38929
0.01769	25.41457
0.01771	25.43462
0.01773	25.45013
0.01774	25.46215
0.01776	25.47201
0.01778	25.48106
0.0178	25.49038
0.01781	25.50061
0.01783	25.51156
0.01785	25.52212
0.01786	25.53013
0.01788	25.53244
0.0179	25.52554
0.01792	25.50645
0.01793	25.47323
0.01795	25.42515
0.01797	25.36309
0.01799	25.28981
0.018	25.20964
0.01802	25.12753
0.01804	25.04821
0.01806	24.9754
0.01807	24.91153
0.01809	24.85755
0.01811	24.81304
0.01813	24.77659
0.01814	24.74626
0.01816	24.71926
0.01818	24.69133
0.01819	24.65641
0.01821	24.60716
0.01823	24.53627
0.01825	24.43787
0.01826	24.30861
0.01828	24.14756
0.0183	23.95552
0.01832	23.7342
0.01833	23.48589
0.01835	23.21346
0.01837	22.9201
0.01839	22.6088
0.0184	22.28232
0.01842	21.9434
0.01844	21.59531
0.01845	21.24216
0.01847	20.88916
0.01849	20.54252
0.01851	20.20828
0.01852	19.8909
0.01854	19.59279
0.01856	19.31479
0.01858	19.05687
0.01859	18.81877
0.01861	18.60034
0.01863	18.40157
0.01865	18.22237
0.01866	18.06234
0.01868	17.92096
0.0187	17.79776
0.01872	17.69239
0.01873	17.60458
0.01875	17.53367
0.01877	17.4779
0.01878	17.43444
0.0188	17.39981
0.01882	17.37034
0.01884	17.34247
0.01885	17.31324
0.01887	17.28107
0.01889	17.24646
0.01891	17.21187
0.01892	17.18123
0.01894	17.15889
0.01896	17.14846
0.01898	17.15167
0.01899	17.16803
0.01901	17.19544
0.01903	17.23142
0.01905	17.27376
0.01906	17.32032
0.01908	17.36885
0.0191	17.4174
0.01911	17.46494
0.01913	17.51147
0.01915	17.55745
0.01917	17.6028
0.01918	17.64641
0.0192	17.68627
0.01922	17.72
0.01924	17.74506
0.01925	17.75884
0.01927	17.75848
0.01929	17.74126
0.01931	17.70537
0.01932	17.65077
0.01934	17.57949
0.01936	17.49521
0.01938	17.4021
0.01939	17.30341
0.01941	17.2009
0.01943	17.09548
0.01944	16.9882
0.01946	16.8807
0.01948	16.77519
0.0195	16.67448
0.01951	16.58198
0.01953	16.50125
0.01955	16.43515
0.01957	16.38487
0.01958	16.34955
0.0196	16.32661
0.01962	16.31273
0.01964	16.30461
0.01965	16.29931
0.01967	16.29456
0.01969	16.28911
0.0197	16.28273
0.01972	16.27626
0.01974	16.27178
0.01976	16.27248
0.01977	16.28174
0.01979	16.30232
0.01981	16.33611
0.01983	16.38422
0.01984	16.44717
0.01986	16.52485
0.01988	16.61627
0.0199	16.71908
0.01991	16.82973
0.01993	16.94428
0.01995	17.05935
0.01997	17.17254
0.01998	17.28254
0.02	17.38895
0.02002	17.49159
0.02003	17.59004
0.02005	17.68366
0.02007	17.77189
0.02009	17.85439
0.0201	17.93092
0.02012	18.00143
0.02014	18.06625
0.02016	18.12619
0.02017	18.18215
0.02019	18.23171
0.02021	18.27047
0.02023	18.30263
0.02024	18.32643
0.02026	18.34101
0.02028	18.34637
0.0203	18.34381
0.02031	18.33536
0.02033	18.32379
0.02035	18.31198
0.02036	18.30237
0.02038	18.29692
0.0204	18.2962
0.02042	18.29944
0.02043	18.30444
0.02045	18.30811
0.02047	18.3075
0.02049	18.30054
0.0205	18.28668
0.02052	18.26745
0.02054	18.2457
0.02056	18.22508
0.02057	18.20906
0.02059	18.20018
0.02061	18.19977
0.02063	18.20756
0.02064	18.22257
0.02066	18.24348
0.02068	18.26895
0.02069	18.29832
0.02071	18.33137
0.02073	18.36848
0.02075	18.41028
0.02076	18.45729
0.02078	18.50977
0.0208	18.56705
0.02082	18.62691
0.02083	18.68588
0.02085	18.73922
0.02087	18.78204
0.02089	18.81011
0.0209	18.82048
0.02092	18.81175
0.02094	18.78349
0.02095	18.73672
0.02097	18.67423
0.02099	18.60039
0.02101	18.52033
0.02102	18.43835
0.02104	18.35762
0.02106	18.28019
0.02108	18.20704
0.02109	18.13848
0.02111	18.07417
0.02113	18.01425
0.02115	17.95968
0.02116	17.91172
0.02118	17.87151
0.0212	17.83933
0.02122	17.8142
0.02123	17.79454
0.02125	17.77833
0.02127	17.76384
0.02128	17.74909
0.0213	17.73148
0.02132	17.70879
0.02134	17.67978
0.02135	17.64505
0.02137	17.60687
0.02139	17.56859
0.02141	17.53421
0.02142	17.50716
0.02144	17.4894
0.02146	17.48194
0.02148	17.48482
0.02149	17.49774
0.02151	17.52044
0.02153	17.55305
0.02155	17.59628
0.02156	17.65048
0.02158	17.71548
0.0216	17.79042
0.02161	17.87387
0.02163	17.96415
0.02165	18.05889
0.02167	18.15534
0.02168	18.25042
0.0217	18.34067
0.02172	18.42217
0.02174	18.48993
0.02175	18.53838
0.02177	18.5633
0.02179	18.56285
0.02181	18.53807
0.02182	18.49208
0.02184	18.4291
0.02186	18.3539
0.02187	18.27068
0.02189	18.18298
0.02191	18.09307
0.02193	18.00178
0.02194	17.90927
0.02196	17.81559
0.02198	17.72152
0.022	17.62851
0.02201	17.53819
0.02203	17.45212
0.02205	17.3707
0.02207	17.29323
0.02208	17.21796
0.0221	17.14253
0.02212	17.0772
0.02214	17.01012
0.02215	16.9378
0.02217	16.85932
0.02219	16.77507
0.0222	16.68696
0.02222	16.59845
0.02224	16.51452
0.02226	16.44107
0.02227	16.38441
0.02229	16.34946
0.02231	16.3385
0.02233	16.3513
0.02234	16.38581
0.02236	16.43903
0.02238	16.50723
0.0224	16.58579
0.02241	16.66997
0.02243	16.75537
0.02245	16.83856
0.02247	16.91745
0.02248	16.99098
0.0225	17.05892
0.02252	17.12136
0.02253	17.17857
0.02255	17.23096
0.02257	17.27867
0.02259	17.32132
0.0226	17.35767
0.02262	17.38632
0.02264	17.40661
0.02266	17.41877
0.02267	17.42348
0.02269	17.42112
0.02271	17.41132
0.02273	17.39374
0.02274	17.36865
0.02276	17.33772
0.02278	17.30408
0.0228	17.27175
0.02281	17.24484
0.02283	17.22619
0.02285	17.21678
0.02286	17.21577
0.02288	17.22101
0.0229	17.23028
0.02292	17.24194
0.02293	17.25538
0.02295	17.27095
0.02297	17.28928
0.02299	17.31099
0.023	17.33634
0.02302	17.36459
0.02304	17.39402
0.02306	17.42242
0.02307	17.44824
0.02309	17.4715
0.02311	17.49361
0.02312	17.51717
0.02314	17.54489
0.02316	17.57899
0.02318	17.62095
0.02319	17.67112
0.02321	17.72858
0.02323	17.79096
0.02325	17.85516
0.02326	17.9182
0.02328	17.97743
0.0233	18.03085
0.02332	18.07645
0.02333	18.11158
0.02335	18.13283
0.02337	18.13659
0.02339	18.12033
0.0234	18.0834
0.02342	18.02683
0.02344	17.95306
0.02345	17.86485
0.02347	17.76492
0.02349	17.65542
0.02351	17.53735
0.02352	17.41108
0.02354	17.27691
0.02356	17.13594
0.02358	16.9906
0.02359	16.84455
0.02361	16.70242
0.02363	16.56913
0.02365	16.44852
0.02366	16.34289
0.02368	16.25304
0.0237	16.17896
0.02372	16.12047
0.02373	16.07718
0.02375	16.04872
0.02377	16.03443
0.02378	16.0334
0.0238	16.0444
0.02382	16.06538
0.02384	16.09336
0.02385	16.12449
0.02387	16.15516
0.02389	16.18336
0.02391	16.20898
0.02392	16.23376
0.02394	16.26071
0.02396	16.29306
0.02398	16.33381
0.02399	16.38514
0.02401	16.44847
0.02403	16.52448
0.02405	16.61255
0.02406	16.71124
0.02408	16.81857
0.0241	16.93261
0.02411	17.05148
0.02413	17.17234
0.02415	17.29102
0.02417	17.40197
0.02418	17.49938
0.0242	17.57882
0.02422	17.638
0.02424	17.67693
0.02425	17.69759
0.02427	17.70286
0.02429	17.69613
0.02431	17.68055
0.02432	17.6584
0.02434	17.63084
0.02436	17.59759
0.02438	17.55726
0.02439	17.50755
0.02441	17.44632
0.02443	17.37283
0.02444	17.28803
0.02446	17.19472
0.02448	17.09675
0.0245	16.99846
0.02451	16.90405
0.02453	16.81678
0.02455	16.73829
0.02457	16.66748
0.02458	16.60089
0.0246	16.53446
0.02462	16.46506
0.02464	16.39161
0.02465	16.31526
0.02467	16.23815
0.02469	16.16283
0.0247	16.09159
0.02472	16.02685
0.02474	15.97176
0.02476	15.93015
0.02477	15.90654
0.02479	15.90332
0.02481	15.91905
0.02483	15.96225
0.02484	16.03273
0.02486	16.1283
0.02488	16.24516
0.0249	16.37871
0.02491	16.52403
0.02493	16.6765
0.02495	16.83202
0.02497	16.98704
0.02498	17.13874
0.025	17.28491
0.02502	17.42415
0.02503	17.55583
0.02505	17.67989
0.02507	17.79673
0.02509	17.90695
0.0251	18.01138
0.02512	18.11063
0.02514	18.20482
0.02516	18.29363
0.02517	18.37647
0.02519	18.45232
0.02521	18.51968
0.02523	18.57657
0.02524	18.62129
0.02526	18.65306
0.02528	18.67219
0.0253	18.67983
0.02531	18.67727
0.02533	18.6659
0.02535	18.64721
0.02536	18.62276
0.02538	18.59424
0.0254	18.56323
0.02542	18.53126
0.02543	18.4998
0.02545	18.47006
0.02547	18.44295
0.02549	18.41853
0.0255	18.39564
0.02552	18.37199
0.02554	18.34499
0.02556	18.31256
0.02557	18.27332
0.02559	18.22674
0.02561	18.17316
0.02563	18.11346
0.02564	18.04909
0.02566	17.98176
0.02568	17.91307
0.02569	17.84465
0.02571	17.77827
0.02573	17.71615
0.02575	17.66079
0.02576	17.61453
0.02578	17.57928
0.0258	17.55628
0.02582	17.54576
0.02583	17.54674
0.02585	17.55688
0.02587	17.57266
0.02589	17.58982
0.0259	17.60411
0.02592	17.6121
0.02594	17.61146
0.02595	17.60081
0.02597	17.57924
0.02599	17.54578
0.02601	17.49936
0.02602	17.43923
0.02604	17.36588
0.02606	17.28143
0.02608	17.18934
0.02609	17.09382
0.02611	16.99888
0.02613	16.90777
0.02615	16.82319
0.02616	16.74733
0.02618	16.68212
0.0262	16.62898
0.02622	16.58859
0.02623	16.56075
0.02625	16.54422
0.02627	16.53731
0.02628	16.53855
0.0263	16.54701
0.02632	16.5623
0.02634	16.58392
0.02635	16.61085
0.02637	16.64139
0.02639	16.67382
0.02641	16.70737
0.02642	16.74269
0.02644	16.78151
0.02646	16.82594
0.02648	16.87754
0.02649	16.93702
0.02651	17.00442
0.02653	17.07931
0.02655	17.16125
0.02656	17.24954
0.02658	17.34297
0.0266	17.43926
0.02661	17.53497
0.02663	17.62642
0.02665	17.71051
0.02667	17.78552
0.02668	17.8511
0.0267	17.90772
0.02672	17.95617
0.02674	17.99692
0.02675	18.02995
0.02677	18.05477
0.02679	18.07049
0.02681	18.07626
0.02682	18.0713
0.02684	18.05501
0.02686	18.02709
0.02688	17.98748
0.02689	17.93648
0.02691	17.87464
0.02693	17.80208
0.02694	17.71807
0.02696	17.62126
0.02698	17.51098
0.027	17.38825
0.02701	17.25572
0.02703	17.11671
0.02705	16.97403
0.02707	16.82929
0.02708	16.683
0.0271	16.53496
0.02712	16.38521
0.02714	16.23484
0.02715	16.08627
0.02717	15.94308
0.02719	15.80926
0.0272	15.68886
0.02722	15.58578
0.02724	15.50371
0.02726	15.44573
0.02727	15.41359
0.02729	15.40766
0.02731	15.42713
0.02733	15.47002
0.02734	15.53348
0.02736	15.61395
0.02738	15.7072
0.0274	15.80881
0.02741	15.91496
0.02743	16.02315
0.02745	16.13231
0.02747	16.24225
0.02748	16.35329
0.0275	16.46571
0.02752	16.57948
0.02753	16.69397
0.02755	16.8078
0.02757	16.91899
0.02759	17.02485
0.0276	17.12236
0.02762	17.20854
0.02764	17.28078
0.02766	17.3375
0.02767	17.3783
0.02769	17.4039
0.02771	17.41587
0.02773	17.41637
0.02774	17.40797
0.02776	17.39357
0.02778	17.37615
0.0278	17.35859
0.02781	17.34313
0.02783	17.33091
0.02785	17.32167
0.02786	17.3156
0.02788	17.31114
0.0279	17.30558
0.02792	17.29862
0.02793	17.29087
0.02795	17.28374
0.02797	17.2793
0.02799	17.27995
0.028	17.28799
0.02802	17.30519
0.02804	17.33239
0.02806	17.36951
0.02807	17.41581
0.02809	17.47018
0.02811	17.53105
0.02813	17.59618
0.02814	17.6626
0.02816	17.72718
0.02818	17.78748
0.02819	17.84243
0.02821	17.89236
0.02823	17.93848
0.02825	17.98208
0.02826	18.02392
0.02828	18.06401
0.0283	18.10168
0.02832	18.13556
0.02833	18.16354
0.02835	18.18288
0.02837	18.19058
0.02839	18.18412
0.0284	18.16195
0.02842	18.12378
0.02844	18.07053
0.02845	18.00432
0.02847	17.92832
0.02849	17.84598
0.02851	17.76
0.02852	17.67185
0.02854	17.582
0.02856	17.4907
0.02858	17.39878
0.02859	17.30787
0.02861	17.22023
0.02863	17.13851
0.02865	17.06549
0.02866	17.00387
0.02868	16.95618
0.0287	16.9245
0.02872	16.91017
0.02873	16.9134
0.02875	16.933
0.02877	16.96636
0.02878	17.01008
0.0288	17.06059
0.02882	17.11483
0.02884	17.17061
0.02885	17.22657
0.02887	17.28182
0.02889	17.33548
0.02891	17.38645
0.02892	17.43349
0.02894	17.47505
0.02896	17.5094
0.02898	17.53532
0.02899	17.55291
0.02901	17.56395
0.02903	17.57174
0.02905	17.5802
0.02906	17.59261
0.02908	17.61072
0.0291	17.63466
0.02911	17.6635
0.02913	17.69591
0.02915	17.73079
0.02917	17.76747
0.02918	17.80555
0.0292	17.84482
0.02922	17.88507
0.02924	17.92576
0.02925	17.96565
0.02927	18.00286
0.02929	18.03535
0.02931	18.06117
0.02932	18.079
0.02934	18.08837
0.02936	18.08966
0.02938	18.08376
0.02939	18.07133
0.02941	18.05181
0.02943	18.02319
0.02944	17.98282
0.02946	17.92843
0.02948	17.85901
0.0295	17.7754
0.02951	17.68012
0.02953	17.57659
0.02955	17.46787
0.02957	17.3559
0.02958	17.24143
0.0296	17.12433
0.02962	17.00416
0.02964	16.8807
0.02965	16.7543
0.02967	16.62596
0.02969	16.49716
0.0297	16.3692
0.02972	16.24338
0.02974	16.12213
0.02976	16.01003
0.02977	15.91367
0.02979	15.84047
0.02981	15.79695
0.02983	15.78716
0.02984	15.81197
0.02986	15.86915
0.02988	15.95381
0.0299	16.05943
0.02991	16.17924
0.02993	16.30722
0.02995	16.43878
0.02997	16.57097
0.02998	16.70224
0.03	16.83196
0.03002	16.95959
0.03003	17.08392
0.03005	17.20304
0.03007	17.31479
0.03009	17.41747
0.0301	17.51025
0.03012	17.59333
0.03014	17.66788
0.03016	17.73573
0.03017	17.79861
0.03019	17.85753
0.03021	17.91277
0.03023	17.96443
0.03024	18.0127
0.03026	18.05768
0.03028	18.09915
0.0303	18.13663
0.03031	18.16947
0.03033	18.19686
0.03035	18.21785
0.03036	18.23146
0.03038	18.23697
0.0304	18.23425
0.03042	18.22398
0.03043	18.20739
0.03045	18.18562
0.03047	18.15905
0.03049	18.12723
0.0305	18.08957
0.03052	18.04627
0.03054	17.99862
0.03056	17.94862
0.03057	17.89835
0.03059	17.84975
0.03061	17.80477
0.03063	17.76513
0.03064	17.73203
0.03066	17.70636
0.03068	17.68911
0.03069	17.68141
0.03071	17.6844
0.03073	17.69895
0.03075	17.72544
0.03076	17.76362
0.03078	17.81248
0.0308	17.86982
0.03082	17.9319
0.03083	17.99351
0.03085	18.04887
0.03087	18.09264
0.03089	18.12053
0.0309	18.12969
0.03092	18.11894
0.03094	18.08887
0.03095	18.04132
0.03097	17.97911
0.03099	17.90588
0.03101	17.82583
0.03102	17.7432
0.03104	17.66174
0.03106	17.58427
0.03108	17.51233
0.03109	17.44602
0.03111	17.38451
0.03113	17.32666
0.03115	17.27135
0.03116	17.21788
0.03118	17.16633
0.0312	17.11767
0.03122	17.07374
0.03123	17.03678
0.03125	17.00889
0.03127	16.99132
0.03128	16.98396
0.0313	16.98536
0.03132	16.99349
0.03134	17.00642
0.03135	17.02246
0.03137	17.04029
0.03139	17.05927
0.03141	17.07975
0.03142	17.10298
0.03144	17.13066
0.03146	17.16441
0.03148	17.20528
0.03149	17.25338
0.03151	17.30788
0.03153	17.36723
0.03155	17.42953
0.03156	17.49271
0.03158	17.55414
0.0316	17.61059
0.03161	17.65895
0.03163	17.69692
0.03165	17.72356
0.03167	17.73946
0.03168	17.74648
0.0317	17.74732
0.03172	17.74482
0.03174	17.74149
0.03175	17.73911
0.03177	17.73861
0.03179	17.7403
0.03181	17.74409
0.03182	17.74967
0.03184	17.75653
0.03186	17.76405
0.03188	17.77147
0.03189	17.77778
0.03191	17.78123
0.03193	17.77909
0.03194	17.76826
0.03196	17.74637
0.03198	17.7123
0.032	17.66577
0.03201	17.60676
0.03203	17.53533
0.03205	17.4518
0.03207	17.35691
0.03208	17.25143
0.0321	17.13556
0.03212	17.00915
0.03214	16.87233
0.03215	16.72646
0.03217	16.57453
0.03219	16.42106
0.0322	16.27143
0.03222	16.13146
0.03224	16.00725
0.03226	15.9048
0.03227	15.82921
0.03229	15.7836
0.03231	15.76885
0.03233	15.78389
0.03234	15.82613
0.03236	15.89141
0.03238	15.9741
0.0324	16.06774
0.03241	16.16622
0.03243	16.26492
0.03245	16.36133
0.03247	16.45473
0.03248	16.54555
0.0325	16.63456
0.03252	16.72259
0.03253	16.81048
0.03255	16.89911
0.03257	16.9893
0.03259	17.08157
0.0326	17.17598
0.03262	17.27219
0.03264	17.36944
0.03266	17.46641
0.03267	17.56093
0.03269	17.65014
0.03271	17.73121
0.03273	17.80221
0.03274	17.86253
0.03276	17.91282
0.03278	17.95452
0.0328	17.98905
0.03281	18.01694
0.03283	18.03715
0.03285	18.04709
0.03286	18.04318
0.03288	18.02234
0.0329	17.98339
0.03292	17.92785
0.03293	17.85975
0.03295	17.78497
0.03297	17.71005
0.03299	17.64123
0.033	17.58366
0.03302	17.54101
0.03304	17.51526
0.03306	17.5067
0.03307	17.51446
0.03309	17.5369
0.03311	17.57159
0.03313	17.61512
0.03314	17.66351
0.03316	17.71289
0.03318	17.76022
0.03319	17.80378
0.03321	17.84321
0.03323	17.87917
0.03325	17.91275
0.03326	17.94492
0.03328	17.97615
0.0333	18.0062
0.03332	18.03386
0.03333	18.05705
0.03335	18.07315
0.03337	18.07958
0.03339	18.07444
0.0334	18.05686
0.03342	18.02702
0.03344	17.98584
0.03345	17.93421
0.03347	17.87289
0.03349	17.80292
0.03351	17.72609
0.03352	17.64479
0.03354	17.5615
0.03356	17.47843
0.03358	17.3974
0.03359	17.31952
0.03361	17.24486
0.03363	17.17292
0.03365	17.10311
0.03366	17.03503
0.03368	16.96868
0.0337	16.90495
0.03372	16.84573
0.03373	16.79351
0.03375	16.75073
0.03377	16.71913
0.03378	16.69946
0.0338	16.69159
0.03382	16.69451
0.03384	16.70611
0.03385	16.723
0.03387	16.74109
0.03389	16.75657
0.03391	16.76696
0.03392	16.77187
0.03394	16.77308
0.03396	16.77392
0.03398	16.77817
0.03399	16.78937
0.03401	16.81042
0.03403	16.84338
0.03405	16.88899
0.03406	16.94632
0.03408	17.01316
0.0341	17.08697
0.03411	17.16574
0.03413	17.24825
0.03415	17.33359
0.03417	17.4206
0.03418	17.50769
0.0342	17.59323
0.03422	17.67583
0.03424	17.75459
0.03425	17.82898
0.03427	17.89859
0.03429	17.96298
0.03431	18.02159
0.03432	18.0738
0.03434	18.1189
0.03436	18.15612
0.03438	18.18452
0.03439	18.20271
0.03441	18.20866
0.03443	18.2
0.03444	18.17477
0.03446	18.13229
0.03448	18.07364
0.0345	18.00159
0.03451	17.91982
0.03453	17.83187
0.03455	17.74036
0.03457	17.64674
0.03458	17.55123
0.0346	17.453
0.03462	17.35083
0.03464	17.24376
0.03465	17.13149
0.03467	17.01448
0.03469	16.89413
0.0347	16.77274
[truncated: 998,000+ more rows]
