# Supplementary material for: Single-exonuclease nanocircuits reveal the RNA degradation dynamics of PNPase and demonstrate potential for RNA sequencing
Source: Nat Commun. 2023 Feb 1;14:552. doi: 10.1038/s41467-023-36278-6 (PMC9892577; doi:10.1038/s41467-023-36278-6)
Supplement: Supplementary file 4 — Source data [file 41467_2023_36278_MOESM4_ESM.zip › Source Data/Fig.3/Fig.3c.xlsx]

## Sheet: DWELL TIME
STATE2											STATE3
31℃		33℃		35℃		37℃		39℃			31℃		33℃		35℃		37℃		39℃
DWELL TIME	COUNT	DWELL TIME	COUNT	DWELL TIME	COUNT	DWELL TIME	COUNT	DWELL TIME	COUNT		DWELL TIME	COUNT	DWELL TIME	COUNT	DWELL TIME	COUNT	DWELL TIME	COUNT	DWELL TIME	COUNT
0	4	0	10	0	26	0	23	0	31		0	69	0	76	0	100	0	128	0	149
86.6667	19	76.6667	55	60	62	53.3333	126	47	187		30	64	17	75	12.6667	70	11	99	8	114
173.333	28	153.333	118	120	176	106.667	98	94	123		60	31	34	48	25.3333	60	22	94	16	78
260	90	230	53	180	88	160	62	141	68		90	29	51	34	38	35	33	32	24	47
346.667	64	306.667	27	240	37	213.333	40	188	50		120	15	68	16	50.6667	25	44	12	32	27
433.333	27	383.333	17	300	11	266.667	21	235	10		150	15	85	15	63.3333	10	55	2	40	26
520	7	460	2	360	4	320	12	282	3		180	10	102	6	76	1	66	0	48	16

## Sheet: DWELL TIME DISTRIBUTION
STATE2	STATE3	STATE2	STATE3	STATE2	STATE3	STATE2	STATE3	STATE2	STATE3
31℃		33℃		35℃		37℃		39℃
1.05808	0.97597	0.95808	0.32715	0.91991	0.75146	1.52197	0.50203	0.39187	0.2439
0.98794	1.06109	0.88794	1.64242	1.66981	1.70792	0.90422	0.75941	1.73554	-0.10721
1.39648	1.48187	1.29648	1.31154	-0.01223	1.57803	0.9823	1.0853	0.97756	0.96955
2.56013	1.12719	2.46013	0.67266	0.2888	1.15761	-0.58433	1.1781	1.86179	1.51188
2.73118	1.38941	2.63118	0.51167	-0.4382	0.94544	0.46229	1.26611	1.09631	0.83617
1.01627	1.77614	0.91627	0.93555	1.47232	1.59903	1.02061	1.43961	-0.13717	0.90703
0.92729	1.32665	0.82729	0.94999	1.32594	0.52288	0.63227	1.50581	0.04576	1.61304
0.82813	1.74391	0.72813	0.87	1.12607	0.333	1.02633	1.02277	1.29496	1.10763
0.82245	1.43214	0.72245	1.34955	1.28097	1.17458	1.33718	1.00525	1.83782	1.16386
1.47023	1.10051	1.37023	1.84021	0.83397	1.64782	0.48509	0.53183	0.72245	1.02775
1.00234	1.67733	0.90234	1.34303	0.7774	0.68362	1.14483	1.16022	1.00822	1.29381
0.49794	1.10409	0.39794	1.25906	0.46489	1.14158	0.34679	1.51535	1.92977	1.00301
1.5113	1.68456	1.4113	0.49464	0.85024	1.53646	1.24045	0.3763	1.64012	1.29189
0.83234	0.52513	0.73234	2.02646	0.96793	1.53117	0.72672	1.05912	2.47201	1.06952
1.41585	1.10998	1.31585	1.90738	1.582	1.03127	0.64612	1.26937	1.22947	0.86797
1.81973	1.68689	1.71973	1.51	0.85342	1.26652	2.22613	1.46515	0.84164	0.10881
1.45017	0.50203	1.35017	0.82097	1.51673	1.73248	2.19363	1.36765	0.80068	1.69579
1.53131	0.7167	1.43131	1.40419	1.01773	0.88891	2.35077	0.2888	-0.68124	1.67351
2.01047	1.51466	1.91047	1.32115	1.47813	1.08653	1.31293	0.67891	1.76176	-0.32906
0.89948	1.8654	0.79948	1.00697	1.12437	1.66544	0.72245	0.87305	0.78735	-0.02006
2.8026	1.25536	2.7026	1.54074	0.96221	1.29189	1.19237	0.62874	1.42228	-0.25527
-0.51429	1.74945	-0.61429	1.71822	0.42991	0.59369	-0.2833	1.43103	0.86386	-0.76042
1.64017	1.94868	1.54017	2.04217	1.86334	1.46125	0.89949	1.16437	0.91991	1.72629
1.13197	1.70511	1.03197	1.81298	0.68518	0.90139	0.99469	1.06888	1.02348	1.25911
1.27458	1.63873	1.17458	0.77794	0.90422	0.91718	0.67574	1.11522	0.6929	1.32164
2.74146	1.69987	2.64146	0.26303	0.86899	1.38322	1.41827	1.19092	0.10881	1.18701
2.23858	1.17609	2.13858	0.19936	1.14591	1.1129	0.97117	0.81245	0.46229	0.31512
2.3999	2.17088	2.2999	0.63241	0.91352	1.32522	1.20806	0.85867	0.87102	1.17357
1.18156	1.70585	1.08156	1.8546	0.14806	1.3316	2.11423	1.19527	1.09751	0.36991
0.19691	2.11706	0.09691	0.47691	0.65288	0.94969	1.05846	0.42991	1.11348	0.22185
1.66407	0.86283	1.56407	1.6059	-0.39869	0.60693	1.08405	0.87707	1.25494	0.97915
0.72159	1.7641	0.62159	1.58242	1.79066	1.20572	1.26856	1.71204	1.11057	1.14699
1.43195	0.7094	1.33195	1.91448	2.36853	0.78735	0.32594	0.46746	0.97756	0.48509
1.70824	1.09328	1.60824	1.07136	0.97117	1.5706	-0.26906	1.04846	1.35949	0.43823
1.74424	1.67669	1.64424	1.78778	1.10763	0.69897	0.63925	0.59369	1.48212	0.89663
0.43649	0.95223	0.33649	0.90061	0.85763	0.72672	1.52129	1.59541	-0.26906	1.19285
2.62666	1.87153	2.52666	1.17467	0.82164	1.30628	1.17357	1.04711	1.0957	1.44125
2.06655	1.81833	1.96655	1.27182	1.1791	1.25577	1.77182	1.23871	0.62874	0.35685
0.08777	1.41913	-0.01223	1.33642	0.02491	1.33926	-0.26906	1.79901	1.1158	1.17458
1.18653	1.48829	1.08653	0.98131	0.49965	1.15233	1.1181	0.40393	0.17408	1.66266
0.9205	0.81361	0.8205	1.44305	1.50108	1.37439	0.73651	1.37946	0.7253	0.28097
2.54987	1.54017	2.44987	1.67419	-0.21635	0.57604	0.00301	0.45177	1.43961	0.64782
1.3469	1.23871	1.2469	0.32715	1.14104	1.52536	1.29648	0.5044	1.74296	1.4963
1.42629	1.14321	1.32629	1.38599	1.82986	1.68347	2.30039	1.31549	1.04576	1.02986
0.73925	1.56055	0.63925	0.64896	1.08715	1.27621	1.06109	1.28763	0.87607	0.09084
0.62061	1.39582	0.52061	0.45843	1.00748	0.76072	1.07906	0.80187	0.12039	1.04098
1.21925	1.03127	1.11925	1.81851	1.1914	1.07336	0.05912	0.25241	1.4237	1.43768
1.24913	1.85002	1.14913	0.74343	-0.58433	1.49941	-0.00455	1.31146	1.50274	-0.52997
1.62983	1.36081	1.52983	0.95403	0.60131	0.62159	0.86075	0.79225	1.58476	0.96385
1.43753	1.67986	1.33753	0.87	1.10881	0.742	-0.02006	1.277	0.18406	0.59369
2.82365	1.34747	2.72365	0.83177	0.7736	0.86592	1.36701	0.91536	0.90044	1.42228
1.65618	0.79346	1.55618	0.72338	1.40393	1.65638	1.19814	0.86797	-0.61429	0.2888
2.42768	1.75012	2.32768	0.46468	0.07843	1.33265	1.28957	1.10231	0.13167	0.30404
1.56463	1.71116	1.46463	1.65621	1.3122	1.32594	1.18799	1.13111	0.15339	-0.11697
1.03066	1.97422	0.93066	1.59867	0.07209	1.00301	1.11115	1.01117	1.85416	1.82785
2.03357	2.0186	1.93357	1.35197	1.3202	0.78612	1.93348	0.55344	1.67415	1.35519
1.16435	0.89568	1.06435	0.74015	-0.11697	0.49965	1.08405	1.11925	1.02562	0.86075
1.44372	1.43878	1.34372	1.0227	0.85342	1.36015	0.72388	1.43988	2.30732	1.0853
1.14235	1.6045	1.04235	1.22164	1.21409	0.51833	1.56591	2.07298	2.18701	1.76462
0.72159	1.70526	0.62159	0.24283	-0.5563	0.80543	1.03892	1.37693	0.12607	1.04846
-0.12894	1.04711	-0.22894	1.59639	1.43933	1.14537	-0.24191	0.76332	-0.12695	-0.50515
1.31455	1.97978	1.21455	0.77491	1.03476	0.66118	2.36564	0.98699	0.92977	1.13223
1.20171	1.95138	1.10171	2.00249	1.13775	0.6512	0.65953	1.27461	1.2849	1.2503
1.235	0.86899	1.135	1.35836	1.11464	1.26077	1.29112	0.90516	-0.12695	1.56836
1.82073	1.32415	1.72073	0.8071	0.92977	0.73373	0.62874	0.73094	0.89568	1.28136
1.9951	2.11062	1.8951	1.40133	0.49485	1.08591	-0.24191	0.80306	1.54665	1.24903
2.1639	1.20384	2.0639	1.31855	0.948	0.62518	1.16074	0.63403	0.81707	1.28058
0.84878	1.46281	0.74878	1.3919	1.69655	1.23477	0.56591	1.77348	1.3763	0.6512
1.09925	1.76423	0.99925	2.00123	0.47762	1.04029	1.38071	1.3891	1.23565	1.2268
0.89346	0.95307	0.79346	1.21286	0.52061	1.16282	0.9463	0.82953	2.27784	-0.15836
1.35911	0.54921	1.25911	1.57862	1.61249	1.21409	1.70063	1.2259	2.14688	-0.06145
0.20881	0.66446	0.10881	-0.53532	-0.39869	1.34916	1.5704	0.69594	0.26896	1.33891
0.42948	0.62339	0.32948	1.23867	0.277	1.23565	1.09328	1.00822	1.1991	0.04576
1.3439	1.84196	1.2439	0.7688	1.17256	0.58983	1.47485	1.40423	0.88402	1.00075
1.31913	2.2304	1.21913	1.45717	1.17559	0.97036	0.48013	1.31876	0.69442	0.7528
1.22153	1.68844	1.12153	1.59821	0.31146	1.09084	0.57803	0.64441	0.83397	-0.26906
1.18031	1.7876	1.08031	0.86755	0.99545	0.36343	1.64799	1.71973	1.0951	-0.01223
1.52342	1.80895	1.42342	1.55306	1.2308	1.3316	0.23958	0.46229	0.12039	0.52061
1.60534	1.54942	1.50534	0.82909	-0.45939	1.45838	0.24818	-0.71903	1.31366	0.86797
0.11043	0.98621	0.01043	1.56208	2.50253	1.07081	-0.06145	1.25661	-0.09766	1.26035
-0.04764	1.67812	-0.14764	1.20953	1.44234	0.45706	1.0637	0.90422	1.62393	1.23169
0.3439	0.95974	0.2439	1.88298	1.35585	1.3059	0.21271	1.38103	0.87607	1.41625
0.29862	1.34201	0.19862	1.25607	1.40542	1.15445	1.24818	0.87506	0.86179	0.61979
1.68632	1.52378	1.58632	1.35036	-0.61429	1.29112	0.99621	0.49726	0.7167	-0.45939
0.33521	1.6909	0.23521	1.00697	2.31161	1.86571	0.39491	1.09691	-0.19222	0.42142
1.18281	1.82571	1.08281	0.93344	0.30404	1.24519	0.81707	1.51258	0.31146	0.88598
2.85851	1.13665	2.75851	1.84073	2.21849	1.34167	1.51212	1.05249	1.2726	0.4271
1.45751	1.73415	1.35751	1.33642	1.45416	1.4148	0.49726	1.23389	0.81707	1.42907
0.98303	1.56734	0.88303	1.6578	2.25072	1.30851	0.96549	1.22094	0.22185	0.83286
1.92583	1.05249	1.82583	1.95684	1.40065	0.47257	0.77614	0.72813	1.09328	0.44909
1.91291	1.9866	1.81291	1.7691	1.1372	1.58652	1.55197	1.33475	0.14267	1.52491
2.09086	0.99316	1.99086	1.53866	1.29457	0.57604	1.59637	1.22004	1.27179	1.26896
1.52028	1.37725	1.42028	0.57382	2.44837	1.60036	1.97994	0.79708	1.03057	0.7736
2.53812	0.60507	2.43812	1.58289	0.03197	0.71087	0.50909	0.9663	1.48804	0.86694
0.54097	1.68315	0.44097	1.33891	2.29031	0.62339	0.88303	1.23696	1.25452	0.60319
1.2094	0.89568	1.1094	1.34793	0.00301	1.49243	0.77614	1.65572	1.14158	1.36765
1.14711	1.21776	1.04711	1.91028	0.67094	0.742	1.42879	0.52738	1.13445	0.31876
1.325	1.47079	1.225	1.2238	2.33947	1.04235	0.54921	0.14267	0.73789	1.24647
2.56421	2.23398	2.46421	1.76664	0.8205	0.31512	0.84055	1.70017	2.70302	1.18009
1.32814	1.67239	1.22814	1.46653	1.727	1.62697	-0.61429	0.86386	0.82504	1.09631
1.9496	1.45969	1.8496	0.69146	1.47028	1.1776	0.68362	0.01773	0.948	0.20337
1.41984	1.36015	1.31984	1.18068	1.55492	1.6932	0.25661	0.95474	0.94201	0.52061
1.11917	1.7937	1.01917	0.23236	1.69473	0.71525	1.30216	0.88794	-0.22894	1.02986
1.61696	1.43354	1.51696	1.47022	0.79346	1.23827	1.10171	1.28763	0.36991	0.94969
0.92953	1.07527	0.82953	0.0967	1.15918	1.05115	1.00226	-0.4382	0.49243	0.89375
0.94488		0.84488	2.00643	1.51002	1.11057	-0.04442	1.42738	1.40896	1.46151
1.20822		1.10822	1.07136	1.03407	1.34441	1.25869	0.73926	2.41697	1.39643
0.54909		0.44909	1.82856	0.29648	0.51604	1.02491	1.22049	0.948	1.86786
0.62738		0.52738	1.6014	1.32308	1.24174	1.28646	1.10998	1.28215	0.83397
1.5437		1.4437	1.77064	1.15074	0.95974	0.91168	1.42794	1.84326	-0.5563
1.58583		1.48583	1.46838	0.00301	1.30962	1.17408	1.4271	1.16126	1.38508
1.73034		1.63034	0.94386	1.065	1.12096	0.23958	1.56653	0.75146	1.43326
1.16565		1.06565	1.16858	0.53624	0.84488	1.45548	1.23958	1.48087	1.3059
2.34651		2.24651	1.40775	1.12096	1.72558	0.91627	-0.00455	1.17508	0.61065
1.54829		1.44829	1.41685	0.64612	1.54579	0.90044	0.66933	0.41276	1
2.65823		2.55823	1.58431	1.18897	0.47511	1.07527	0.93681	1.11522	0.86899
2.05483		1.95483	1.37773	1.22545	1.63543	2.53815	1.30665	1.49122	0.48013
2.46206		2.36206	1.14072	0.81936	1.77233	1.22004	1.47181	1.66755	1.47181
0.93286		0.83286	0.41197	0.45177	1.29686	1.21085	1.16849	1.95172	0.74473
1.29862		1.19862	1.62433	1.21821	0.83617	1.71539	0.97994	1.36081	0.51604
-0.81532		-0.91532	1.64693	1.34645	0.79588	1.20899	0.81477	0.82278	0.40095
0.95867		0.85867	1.30352	1.12888	0.74337	1.81615	0.88598	0.92889	0.95054
0.4888		0.3888	1.56009	0.29266	1.19334	0.74064	1.35151	-0.05285	1.62411
1.17717		1.07717	0.53866	-0.36248	1.36538	0.93768	0.29648	0.5044	1.00969
1.31821		1.21821	1.7196	1.40778	1.30141	1.52671	0.64782	0.67733	0.80778
0.58755		0.48755	1.66802	0.10881	1.38508	-0.00455	1.17659	1.39914	-0.09766
1.27306		1.17306	1.52913	1.1991	0.90982	1.83573	0.50203	0.30776	0.14806
1.98881		1.88881	0.713	1.67574	1.00375	1.02704	0.78981	0.58002	0.4437
2.01891		1.91891	0.7563	1.00375	1.79588	2.39364	1.01773	0.73373	0.64098
0.54909		0.44909	1.43115	0.97036	0.90889	1.40778	1.11232	-0.10721	1.26324
1.28208		1.18208	0.84746	1.07336	1.12039	0.90889	1.60935	1.94175	1.8951
0.92953		0.82953	1.14978	0.97756	1.10171	0.9126	0.31146	0.31146	-0.71903
1.60298		1.50298	0.39773	0.25241	1.38787	1.41884	0.33995	1.45203	0.62159
0.97607		0.87607	1.0894	0.35017	1.07653	1.44694	0.06565	0.76462	-0.10721
1.07036		0.97036	1.69035	0.05912	0.91444	0.99621	0.63752	1.05383	1.32665
2.13448		2.03448	1.5286	2.59728	0.91075	1.39613	0.42427	0.71233	0.59751
0.72697		0.62697	1.10672	1.12944	0.76849	1.39278	0.49243	1.50909	0.97358
0.65344		0.55344	1.14072	0.63925	1.76488	0.61979	1.64167	1.82005	1.22947
1.56073		1.46073	0.92061	2.31727	1.60187	1.46203	0.7528	2.5089	1.1094
1.05642		0.95642	1.13809	1.12096	0.62874	0.31876	0.61615	0.6427	1.1776
1.90056		1.80056	1.73652	0.72672	1.52536	2.69041	1.42256	0.35352	-0.52997
1.80585		1.70585	1.19822	0.71814	1.394	1.46952	0.3888	1.00969	0.40984
2.06696		1.96696	0.95803	0.8066	1.73678	0.89182	1.41189	1.34645	1.62105
1.3778		1.2778	1.55306	1.47003	1.01773	1.88608	0.75012	1.05846	0.91627
1.67684		1.57684	1.37621	0.57803	0.90328	1.09691	1.05648	-0.50515	0.52288
2.87835		2.77835	1.12473	0.75413	1.69213	2.08244	1.47888	1.34645	0.1372
1.4891		1.3891	1.74959	1.62928	1.58515	1.0624	1.43159	0.12607	0.64951
1.25866		1.15866	0.92061	1.11348	1.11637	1.03267	1.0778	1.76358	0.92532
0.29382		0.19382	1.07442	0.58983	0.79346	1.08405	1.42056	0.333	1.78365
1.30289		1.20289	1.18306	1.57564	1.21317	0.59941	1.29724	1.21913	1.05449
1.05891		0.95891	1.03622	1.2778	0.63227	2.35595	1.27621	1.8205	-0.80618
1.06793		0.96793	1.15233	1.02916	1.66266	1.12607	1.1255	0.52738	0.91718
1.63028		1.53028	1.28328	1.18848	1.40334	1.60525	1.41769	0.60507	0.01773
0.9438		0.8438	1.3263	0.8066	1.60244	0.35352	1.04372	0.46229	0.66446
1.48664		1.38664	1.20278	2.27441	1.40214	-0.02006	1.34132	1.26733	1.34167
1.18653		1.08653	0.44565	0.20337	1.46047	0.72813	0.2439	1.41043	1.21178
0.41146		0.31146	1.04933	1.05249	1.32056	2.0326	0.73234	1.34949	0.66933
0.90068		0.80068	0.18778	2.32074	1.78649	0.62518	1.67399	1.21178	0.53183
-0.04764		-0.14764	1.08645	1.42625	0.49243	1.38228	1.57483	0.85971	1.34201
1.19022		1.09022	1.56159	0.57403	0.57803	0.10881	0.77106	-0.91532	0.84703
2.07052		1.97052	1.97656	1.05516	1.05582	1.58377	0.15866	0.38571	1.56097
-0.1833		-0.2833	1.63284	1.95054	1.42569	1.41538	1.07017	0.53404	1.32736
2.16701		2.06701	0.8844	0.38259	0.88598	2.02782	0.91444	0.90982	0.78612
1.72643		1.62643	1.14849	1.08653	0.62518	1.00226	1.01117	0.89568	1.05846
0.79136		0.69136	1.51555	1.1361	0.70792	1.03057	1.33614	0.89472	1.20525
2.73626		2.63626	1.22703	2.11452	0.61615	1.39552	1.40984	0.80424	-0.34545
1.54856		1.44856	1.36854	2.23222	0.95138	1.37375	0.83837	1.13389	1.02133
1.3214		1.2214	1.29352	1.0578	1.20525	1.50179	0.65953	0.88891	1.56898
1.49064		1.39064	2.06875	0.34679	1.26815	0.85236	1.04914	1.05182	-0.68124
1.18838		1.08838	1.4929	1.15445	1.48212	0.14267	1.01989	0.35017	0.70198
0.66386		0.56386	1.7512	2.30186	0.85867	0.30776	1.10111	0.87906	-0.76042
0.88858		0.78858	1.0967	0.47762	0.59941	2.58765	1.20853	0.01773	0.35352
1.12775		1.02775	1.397	2.20421	0.22185	1.3505	1.2961	1.2486	1.65254
1.13685		1.03685	0.74668	0.78116	1.07843	1.2232	0.69746	1.24903	0.31512
1.30431		1.20431	1.93344	1.50792	0.79708	1.3888	1.11232	1.074	1.04914
1.09773		0.99773	-0.01869	1.01336	1.45469	1.30851	0.95642	0.63578	0.69594
2.40605		2.30605	1.58005	0.92082	0.61433	0.95725	1.53756	0.3888	1.45177
0.86072		0.76072	1.8207	1.53272	0.7824	0.81245	0.82164	0.52513	-0.68124
2.23223		2.13223	1.38525	0.45706	1.19862	0.98465	0.46229	1.50816	1.3763
0.13197		0.03197	1.2005	0.93418	1.25326	2.05383	1.28841	0.97358	-0.50515
1.34433		1.24433	1.54797	1.27581	1.02775	1.48657	0.95725	-0.29802	1.60693
1.36693		1.26693	1.6108	1.53139	0.78116	1.74077	0.9333	1.03267	1.68844
1.02352		0.92352	1.53603	1.49821	0.92711	1.69942	1.10349	1.46281	1.30254
1.28009		1.18009	1.14462	1.30216	0.67733	1.3427	1.41013	1.23653	1.15708
0.25866		0.15866	2.04706	1.4254	0.73094	0.48755	1.00301	0.55972	0.83064
2.51858		2.41858	1.70594	1.10349	0.99086	0.99239	0.72813	0.42991	0.38259
1.4396		1.3396	1.67381	2.53457	0.46489	1.81372	0.51604	0.55133	0.273
1.38802		1.28802	0.97176	-0.4382	1.35084	0.23521	1.33926	0.94373	0.14806
2.20834		2.10834	0.90738	1.53206	1.32056	2.32494	1.15339	0.70496	0.93593
1.24913		1.14913	1.80991	1.04508	0.97677	0.6512	0.78981	-0.24191	1.42256
0.433		0.333	1.11512	2.66988	1.43019	0.98699	0.1029	1.00301	1.02133
0.4763		0.3763	1.5423	0.277	0.81245	1.20431	1.0045	1.21409	1.14967
1.15115		1.05115	1.33307	-0.50515	1.08343	2.3249	1.31293	2.17589	1.0853
0.56746		0.46746	1.67304	-0.34545	1.55366	0.32236	0.91075	1.59426	0.14267
1.94917		1.84917	1.44695	1.22185	1.28763	0.81822	0.69746	0.61798	1.48112
0.86978		0.76978	1.08792	0.75012	1.38259	0.83286	1.65705	1.12944	1.06175
0.11773		0.01773	2.06828	2.61531	0.74878	1.52917	0.72245	2.1026	0.97518
0.8094		0.7094	1.33223	0.40095	1.09328	-0.07918	0.64612	0.98699	0.58593
1.41035		1.31035	0.47691	0.25661	1.43465	1.91131	0.84917	1.9575	1.42484
1.2486		1.1486	1.56059	2.00196	1.45548	1.19237	1.54878	0.91075	1.83595
0.82672		0.72672	1.59684	1.85867	1.07968	1.28646	1.29838	1.53887	0.73651
0.86072		0.76072	1.0312	1.25745	1.33857	0.99925	1.1158	1.98049	1.546
0.64061		0.54061		0.93593	1.31439	0.29266	1.08838	1.36441	0.05912
0.85809		0.75809		1.48878	1.54082	-0.71903	1.18799	0.48262	1.96475
1.45652		1.35652		0.83507	1.43381	1.58593	0.88303	0.71525	0.31512
0.91822		0.81822		-0.58433	0.69746	1.44043	0.40984	-0.2833	1.38571
0.67803		0.57803		0.18897	1.13	0.85447	0.88696	1.48013	1.16126
1.27306		1.17306		1.01989	0.45442	0.7167	0.59751	0.33995	0.85024
1.09621		0.99621		0.8066	0.62874	0.00301	1.41884	1.7329	1.33822
2.8406		2.7406		0.40689	0.78116	1.35252	1.59541	0.13167	1.39461
2.26132		2.16132		1.95441	0.36015	1.4254	1.87966	0.277	1.23257
2.28342		2.18342		0.48013	1.43131	0.95725	1.27099	0.83286	0.60319
2.65525		2.55525		1.66069	1.225	2.06233	0.8438	-0.26906	0.68828
0.84473		0.74473		1.64816	0.93418	1.1776	1.24647	0.44909	1.06435
1.46959		1.36959		2.10675	0.74878	0.33995	0.39794	2.72339	0.88402
0.64061		0.54061		0.87405	0.83727	0.91991	1.46669	0.65953	1.18603
0.79442		0.69442		2.28744	0.73373	2.17119	0.99009	0.64098	0.61979
2.65511		2.55511		1.25994	1.21821	-0.52997	0.94544	0.83507	0.92621
0.90306		0.80306		1.29304	0.75677	0.98777	1.38756	0.83617	1.75743
0.75622		0.65622		1.66787	0.98931	0.57403	0.95223	1.08156	1.20806
0.87233		0.77233		1.73178	0.6427	0.86797	1.1796	0.73789	0.31876
1.00328		0.90328		1.23036	0.88006	0.81245	0.51374	2.02234	0.86075
1.96148		1.86148		0.87807	0.948	0.04576	0.26896	0.49485	1.01773
1.91059		1.81059		0.70198	0.46489	2.667	1.36179	2.14774	0.78858
2.24326		2.14326		0.88006	1.05449	2.03622	0.93506	1.00375	0.79588
1.0463		0.9463		2.35017	1.3059	2.14618	0.71814	0.55344	1.20806
0.92278		0.82278		1.74985	1.23609	0.84055	1.37946	2.0582	0.99469
0.16565		0.06565		0.75012	1.61834	1.53602	1.2439	0.32594	1.39854
0.76933		0.66933		0.96955	0.16386	2.12159	1.53183	1.50769	1.36179
-0.09222		-0.19222		1.21039	0.99239	0.79708	0.96712	1.59465	1.04576
0.80645		0.70645		0.96712	0.90703	0.56999	0.85553	2.0937	1.42991
1.28159		1.18159		1.26406	1.02986	0.67415	1.30291	1.25869	0.84488
1.69656		1.59656		0.4327	1.04098	1.98175	1.18652	2.10051	1.277
1.35284		1.25284		1.18701	0.81012	1.19957	0.79588	1.10231	1.38941
0.6044		0.5044		0.14267	1.37248	0.65788	1.37598	-0.19222	0.40393
0.86849		0.76849		1.19334	0.83946	1.16489	0.84164	1.2439	-0.32906
1.23555		1.13555		1.0759	1.07653	0.32236	0.19382	0.2308	0.83507
0.94703		0.84703		0.7094	1.45363	1.49146	0.97036	0.273	1.21271
1.08854		0.98854		2.61943	0.48262	1.09328	1.59426	1.85951	1.28215
1.01352		0.91352		0.89568	1.11348	0.75545	1.37055	1.37914	-0.25527
2.08823		1.98823		1.74676	1.22903	1.0759	1.09631	0.41855	1.22094
1.78875		1.68875		1.21409	0.66118	1.58299	1.27099	2.18149	-0.18064
1.2129		1.1129		2.27919	0.95808	-0.48167	-0.14764	2.00984	0.40984
1.4712		1.3712		0.56591	1.31366	0.2439	1.70984	1.63087	1.15286
0.8167		0.7167		1.32807	0.49485	2.20076	1.54665	1.02775	1.45043
1.117		1.017		-0.68124	0.76721	1.01917	1.01336	0.89086	1.77424
0.46668		0.36668		0.91075	0.20806	0.46489	1.58141	0.92082	0.78858
1.65344		1.55344		1.42766	0.43548	1.99713	1.12719	1.3427	1.75967
-0.29869		-0.39869		1.22004	1.25072	0.57403	1.11925	1.30665	1.21776
1.30005		1.20005		1.8128	1.24988	2.32376	0.86179	-0.45939	1.52356
1.5407		1.4407		1.15392	0.90982	1.70392	1.20337	0.88204	1.1943
1.10525		1.00525		0.35685	1.10881	0.88598	1.10051	1.09145	0.95808
0.9205		0.8205		2.40955	1.01845	1.33019	0.64782	0.7253	0.92262
2.77596		2.67596		0.32236	1.18455	1.51443	0.96793	0.26488	0.32594
1.26797		1.16797		1.94791	0.67415	1.22049	1.26242	1.43961	1.09388
1.3308		1.2308		0.86694	0.73234	2.23797	0.9663	0.76849	0.83507
2.6853		2.5853		2.0603	1.21684	0.80778	0.04576	0.41276	1.14429
1.98823		1.88823		0.69442	0.69897	1.34509	1.37344	2.28054	-0.15836
2.33552		2.23552		0.91536	1.13994	0.6929	1.32308	0.87203	0.02491
1.25603		1.15603		2.07792	1.18357	1.05846	1.09388	0.277	0.18897
0.86462		0.76462		2.29766	0.81012	0.73651	0.45442	0.15866	1.06888
2.81518		2.71518		0.98152	1.25869	1.66527	0.09084	0.79225	0.85024
2.51953		2.41953		2.13195	1.62821	1.43796	0.11464	0.57403	0.60507
1.76706		1.66706		1.0045	1.73457	1.83408	0.53843	-0.5563	0.4327
1.42594		1.32594		0.36015	0.75677	1.04846	1.11348	1.34983	1.1776
1.39381		1.29381		1.11867	1.36081	0.91536	1.07717	0.01773	0.87203
0.69176		0.59176		0.58002	1.40955	0.71233	1.36441	0.89568	1.38694
0.62738		0.52738		1.14267	1.67335	-0.64648	0.885	1.11637	0.89182
1.52991		1.42991		2.25296	1.40393	0.68518	0.66118	1.20899	1.27978
2.1783		2.0783		1.70881	1.53624	1.60879	1.30776	0.06565	1.39643
0.83512		0.73512		1.36571	1.48212	0.65788	1.74378	0.88696	1.54082
1.2623		1.1623		1.33718	1.16489	2.32604	0.40393	2.19656	0.4437
1.05307		0.95307		0.62697	0.7528	2.19995	1.41101	-0.48167	1.35685
1.39304		1.29304		1.51095	1.14699	0.19382	0.14806	2.46595	1.06565
1.16695		1.06695		0.31146	0.2173	0.36343	0.66282	1.13334	0.03892
0.80792		0.70792		2.15116	1.48681	0.65788	0.64782	1.35916	0.53183
1.78828		1.68828		1.76124	1.45785	1.14591	0.23958	0.49243	1.51993
1.05223		0.95223		0.1372	0.98387	0.62518	0.47511	2.18273	0.28097
0.19691		0.09691		1.3712	1.4237	1.45283	-0.58433	0.82278	1.6964
1.28059		1.18059		0.64782	0.84164	1.40393	1.50886	2.33791	0.15866
1.31684		1.21684		1.86023	0.63051	1.52446	1.10527	1.28685	1.08219
0.7512		0.6512		0.39794	0.68206	0.4464	1.23257	0.59941	1.08777
				0.87305	1.2541	2.14828	1.39582	0.03892	0.76202
				0.6512	1.14212	1.32487	0.71525	0.60319	0.86489
				1.57242	0.92352	1.23433	1.52626	0.85024	0.92977
				2.27143	0.64098	0.58788	1.12039	1.12944	0.169
				1.73443	0.7253	1.06109	1.49821	0.80187	0.89086
				1.20431	1.14375	1.44802	1.45416	0.78612	0.78981
				1.50909	1.35084	2.20867	0.77991	0.83727	0.59941
				1.52107	0.42142	1.66804	1.4063	1.32344	0.73789
				1.43575	1.61451	1.09022	1.08281	0.85971	0.99316
				0.46489	0.90422	0.91991	0.95891	1.07463	0.90328
				1.44288	1.3122	0.70347	0.35017	1.29876	1.13885
				2.0385	0.61615	1.2999	0.95307	0.13167	1.02916
				1.33718	1.15392	0.88303	1.36538	0.9333	0.50909
				0.91352	0.76202	0.81245	1.65388	0.39794	-0.06145
				1.09328	0.83727	1.12437	0.65953	2.12793	1.50745
				0.64612	0.91991	1.29342	0.59941	1.46772	0.94544
				0.16386	1.28996	0.79708	1.18059	1.24045	0.97036
				1.05648	0.742	1.07336	1.20195	1.08219	-0.31326
				2.85865	1.01043	0.03892	1.19671	0.66771	-0.31326
				1.96114	1.089	1.92737	1.59541	0.48013	1.61943
				0.33995	0.44097	0.25241	0.5044	-0.29802	1.24775
				2.04994	0.48509	2.04873	-0.31326	2.43145	1.01555
				1.13111	0.85971	-0.5563	1.74784	2.28129	0.05912
				1.51719	0.65788	1.45256	1.0444	-0.45939	0.32236
				1.30404	1.05516	1.28646	-0.08832	-0.52997	0.99773
				1.46566	0.34338	1.3122	1.1158	2.34533	1.08715
				1.91177	1.6932	1.32594	0.05249	1.10586	0.01773
				0.43823	1.56262	1.45838	0.45177	0.57403	1.33649
				1.24945	1.02348	1.77512	0.68049	1.52917	0.30404
				-0.4382	0.85763	-0.61429	-0.4382	0.15339	1.20242
				0.96139	1.52558	1.22858	1.32984	0.7528	0.97036
				2.6391	0.93855	1.07081	0.92442	-0.08832	1.09084
				1.11637	0.74743	1.37407	1.27541	1.39643	0.99849
				0.94885	1.2259	1.06824	0.85342	1.36473	-0.34545
				0.92532	0.89949	-0.68124	1.41276	0.38571	0.10881
				0.61615	0.48755	-0.58433	0.48509	0.8513	0.582
				1.78624	1.2782	0.98777	0.7167	0.49485	0.98699
				0.8513	0.93242	2.43125	1.2541	0.79588	1.18554
				0.49	1.41101	0.26896	0.57803	1.37088	0.66609
				2.11156	1.74945	1.36048	0.68049	1.33753	1.48926
				0.26077	0.62518	1.43326	0.59369	1.08343	0.71379
				1.71728	1.43159	1.85447	0.50909	-0.13717	1.20289
				1.28412	1.35519	0.83946	0.75809	0.77233	0.97677
				1.93172	0.99925	1.20384	1.9246	0.93593	0.77991
				1.16489	0.31512	1.8238	0.3888	2.57638	1.45203
				1.43103	1.12324	1.26406	1.13056	1.40244	0.58788
				-0.34545	1.71568	0.99925	0.99925	1.10231	1.14158
				1.9491	0.93506	2.00658	1.35285	2.20605	1.63298
				0.84272	0.88891	0.95054	1.34201	1.8189	1.0624
				0.93066	1.25661	1.70213	0.89568	2.69047	0.98777
				0.86797	0.94373	1.33195	0.58788	1.12324	1.3683
				1.43047	0.8205	2.23849	0.63403	0.87707	0.97994
				1.47737	1.37375	1.80211	1.03892	0.66609	0.92352
				2.03768	0.70048	1.67014	0.885	0.62159	0.41855
				1.17256	0.90044	0.36015	0.44909	0.59176	1.73345
				1.87355	0.81361	0.51604	0.79225	0.68049	0.96793
				1.36733	1.3344	1.92782	0.96303	1.23653	1.14104
				1.13111	1.16592	0.77233	-0.68124	1.49437	1.23213
				1.03546	-0.38021	1.23696	1.57604	0.38259	0.70198
				1.56076	1.12039	1.13111	1.60394	0.7528	1.03823
				1.44532	1.08838	1.80223	1.64167	0.64951	1.02419
				-0.01223	0.12039	0.67255	0.52961	0.83064	-0.02803
				-0.2833	0.35017	2.05363		1.22094	1.35519
				1.09084	1.60206	1.56755		0.7528	-0.68124
				1.56857	0.25661	2.4992		2.12403	0.78858
				1.53139	1.34167	0.70496		0.42427	0.54493
				1.73276	1.0637	0.05249		0.53183	-0.15836
				-0.13717	0.44097	2.33051		0.7736	1.39064
				0.30404	0.87707	0.5956		1.07653	1.20992
				0.73651	0.78981	1.30478		0.53624	1.52894
				0.34338	1.44963	0.34679		1.39884	0.92262
				1.11115	1.31549	1.11752		0.76721	0.5044
				1.18159	0.29648	0.28097		0.03892	1.2849
				0.88598	1.68378	0.35352		0.73651	0.68206
				1.11406	0.54061	0.9463		0.98309	1.38849
					0.73651	0.69442		0.7824	1.34338
					0.45706	1.23389		1.74269	0.85763
					1.11173	2.08826		1.82289	0.66609
					0.41855	1.04981		0.20337	0.04576
					1.51397	0.94885		2.15127	0.6427
					1.1943	1.33019		0.63227	1.31767
					0.95474	2.45094		1.82953	0.44097
					0.86179	1.23301		0.65288	1.22545
					1.18307	1.14104		1.38571	-0.52997
					-0.418	1.24562		1.51443	1.00151
						-0.68124		1.2738	0.74337
						0.70048		0.87102	0.85763
						2.39049		0.55555	0.60319
						1.13		0.17408	1.32913
						1.1094		0.98152	1.1029
						0.90796		1.32236	-0.36248
						1.16592		0.33649	0.30776
						1.04235		1.35118	0.83727
						0.97197		-0.39869	1.5956
						1.26896		0.7824	0.95725
						0.60879		0.22185	1.2486
						1.01409		0.94544	1.1776
						1.1394		-0.00455	1.3854
						-0.64648		1.30665	1.29534
						1.10468		-0.64648	1.11925
								1.47283	1.08468
								2.01043	1.14699
								0.29266	1.41218
								0.75941	1.54169
								1.4066	0.86489
								0.40095	0.53843
								1.19478	1.13223
								0.50909	0.22185
								0.28097	0.98699
								0.6512	0.99163
								0.2888	1.14806
								1.15918	1.50155
								0.89279	1.03685
								0.72813	0.65622
								1.3937	0.92532
								0.71087	1.074
								1.74459	1.68096
								1.35285	0.273
								0.29648	1.69912
								0.94115	0.87305
								1.25368	0.58002
								0.81245	1.51188
								1.56014	1.11464
								0.83064	0.74878
								1.75835	-0.16936
								0.20806	1.10111
								1.02986	-0.25527
								0.92442	1.19671
								0.86179	0.59369
								-0.22894	1.29876
								0.89854	0.60693
								1.65304	0.4327
								0.99697	0.05912
								-0.07023	1.2961
								0.87707	0.91901
								1.79972	0.88696
								1.47232	0.39794
								0.43548	0.88794
								0.43823	1.47409
								0.31146	0.20806
								1.20242	-0.07918
								0.1029	1.12267
								0.56386	0.55133
								0.35352	-0.80618
								0.91901	1.05383
								1.43658	0.23958
								0.87506	0.91536
								1.2486	0.82841
								0.67255	-0.48167
								1.41942	0.53183
								1.07145	1.48755
								1.27939	1.40749
								1.36895	0.20806
								0.67415	0.55972
								0.01773	0.09691
								1.04846	1.0119
								1.62857	1.54277
								1.03267	0.79829
								1.19189	0.13167
								0.88696	0.73512
								-0.08832	1.06824
								1.59656	1.28373
								1.76032	1.1181
								0.76332	1.52401
								0.20337	0.44909
								0.61065	0.49
								0.86694	0.73094
								0.92442	1.28333
								0.09084	0.89663
								0.81477	-0.05285
								2.06779	1.23784
								1.94893	1.04303
								0.57803	1.06109
								1.02061	0.89759
								1.07527	0.55972
								0.2308
								1.21085
								0.7253
								0.39491
								0.01773
								1.21501
								0.92262
								0.89759
								0.89949
								1.8205
								0.01043
								0.92442
								1.1486
								-0.09766
								-0.07023

## Sheet: PROPORTION
STATE2				STATE3
TEMPERATURE	NO.1	NO.2	NO.3	TEMPERATURE	NO.1	NO.2	NO.3
31℃	0.83618	0.86611	0.78079	31℃	0.17057	0.1761	0.14661
33℃	0.81521	0.77154	0.74462	33℃	0.21813	0.20201	0.18982
35℃	0.71591	0.72525	0.7067	35℃	0.26499	0.28292	0.21694
37℃	0.71134	0.72351	0.63706	37℃	0.28745	0.28939	0.28289
39℃	0.71041	0.6974	0.64492	39℃	0.30766	0.31057	0.27766
