# Supplementary material for: Single-exonuclease nanocircuits reveal the RNA degradation dynamics of PNPase and demonstrate potential for RNA sequencing
Source: Nat Commun. 2023 Feb 1;14:552. doi: 10.1038/s41467-023-36278-6 (PMC9892577; doi:10.1038/s41467-023-36278-6)
Supplement: Supplementary file 4 — Source data [file 41467_2023_36278_MOESM4_ESM.zip › Source Data/Fig.3/Fig.3e.xlsx]

## Sheet: Sheet1
TEMPERATURE	△G kJ·mol－1	ERROR BAR
31℃	-2.96011	0.19939
33℃	-2.472	0.19906
35℃	-1.91611	0.26371
37℃	-1.64281	0.23027
39℃	-1.5586	0.10482
