# Supplementary material for: Single-exonuclease nanocircuits reveal the RNA degradation dynamics of PNPase and demonstrate potential for RNA sequencing
Source: Nat Commun. 2023 Feb 1;14:552. doi: 10.1038/s41467-023-36278-6 (PMC9892577; doi:10.1038/s41467-023-36278-6)
Supplement: Supplementary file 4 — Source data [file 41467_2023_36278_MOESM4_ESM.zip › Source Data/Fig.3/Fig.3f.xlsx]

## Sheet: Sheet1
	Mg2+ and H2O; blue curve:	ERROR BAR	Mg2+ and D2O;	ERROR BAR	Mn2+ and H2O.	ERROR BAR
	129.265	1.40336	169.608	3.92489	129.265	2.17558
	0	0.1146	-35.7	0.8745	-17.0163	0.3246
	161.677	1.73839	192.287	1.32707	155.053	1.72
