# Supplementary material for: Single-exonuclease nanocircuits reveal the RNA degradation dynamics of PNPase and demonstrate potential for RNA sequencing
Source: Nat Commun. 2023 Feb 1;14:552. doi: 10.1038/s41467-023-36278-6 (PMC9892577; doi:10.1038/s41467-023-36278-6)
Supplement: Supplementary file 4 — Source data [file 41467_2023_36278_MOESM4_ESM.zip › Source Data/Fig.4/Fig.4a/Poly(A)30.txt]

0	18.28798
1.74E-5	18.43472
3.47E-5	18.58188
5.21E-5	18.73231
6.94E-5	18.88462
8.68E-5	18.88309
1.042E-4	18.87276
1.215E-4	18.86646
1.389E-4	18.8645
1.563E-4	18.86702
1.736E-4	18.8742
1.91E-4	18.88627
2.083E-4	18.90323
2.257E-4	18.92512
2.431E-4	18.95184
2.604E-4	18.98319
2.778E-4	19.01884
2.951E-4	19.05781
3.125E-4	19.09866
3.299E-4	19.13897
3.472E-4	19.17514
3.646E-4	19.20287
3.819E-4	19.2176
3.993E-4	19.2158
4.167E-4	19.19534
4.34E-4	19.15579
4.514E-4	19.09837
4.688E-4	19.02528
4.861E-4	18.93966
5.035E-4	18.84573
5.208E-4	18.74813
5.382E-4	18.65138
5.556E-4	18.55874
5.729E-4	18.47191
5.903E-4	18.39145
6.076E-4	18.31691
6.25E-4	18.24786
6.424E-4	18.18406
6.597E-4	18.1257
6.771E-4	18.07356
6.944E-4	18.02853
7.118E-4	17.99179
7.292E-4	17.96427
7.465E-4	17.94663
7.639E-4	17.93935
7.813E-4	17.94247
7.986E-4	17.95571
8.16E-4	17.97855
8.333E-4	18.00995
8.507E-4	18.04877
8.681E-4	18.09352
8.854E-4	18.14264
9.028E-4	18.19478
9.201E-4	18.2487
9.375E-4	18.30389
9.549E-4	18.3602
9.722E-4	18.41779
9.896E-4	18.47699
0.00101	18.53773
0.00102	18.59983
0.00104	18.66264
0.00106	18.72549
0.00108	18.78797
0.00109	18.84967
0.00111	18.91037
0.00113	18.96944
0.00115	19.02593
0.00116	19.0787
0.00118	19.12647
0.0012	19.16806
0.00122	19.20269
0.00123	19.22958
0.00125	19.24823
0.00127	19.25794
0.00128	19.25805
0.0013	19.24826
0.00132	19.22838
0.00134	19.19862
0.00135	19.15917
0.00137	19.11036
0.00139	19.05281
0.00141	18.98704
0.00142	18.91359
0.00144	18.83315
0.00146	18.74619
0.00148	18.65345
0.00149	18.55563
0.00151	18.45356
0.00153	18.34827
0.00155	18.2407
0.00156	18.13206
0.00158	18.02318
0.0016	17.91425
0.00161	17.80507
0.00163	17.69501
0.00165	17.58381
0.00167	17.47163
0.00168	17.35932
0.0017	17.24853
0.00172	17.1412
0.00174	17.03967
0.00175	16.942
0.00177	16.85495
0.00179	16.78742
0.00181	16.74484
0.00182	16.73117
0.00184	16.74804
0.00186	16.79458
0.00188	16.86774
0.00189	16.96297
0.00191	17.07507
0.00193	17.19877
0.00194	17.32921
0.00196	17.46215
0.00198	17.59407
0.002	17.72216
0.00201	17.84429
0.00203	17.95888
0.00205	18.06483
0.00207	18.16149
0.00208	18.24856
0.0021	18.32602
0.00212	18.39398
0.00214	18.45257
0.00215	18.502
0.00217	18.54269
0.00219	18.5753
0.0022	18.60084
0.00222	18.62035
0.00224	18.63477
0.00226	18.64494
0.00227	18.65164
0.00229	18.65578
0.00231	18.65836
0.00233	18.66028
0.00234	18.66207
0.00236	18.66367
0.00238	18.66448
0.0024	18.6635
0.00241	18.65958
0.00243	18.65186
0.00245	18.64018
0.00247	18.62508
0.00248	18.60772
0.0025	18.58944
0.00252	18.57155
0.00253	18.55506
0.00255	18.54072
0.00257	18.529
0.00259	18.52022
0.0026	18.51468
0.00262	18.51276
0.00264	18.51489
0.00266	18.52153
0.00267	18.53302
0.00269	18.54953
0.00271	18.57102
0.00273	18.59718
0.00274	18.62747
0.00276	18.66104
0.00278	18.69684
0.0028	18.73364
0.00281	18.76992
0.00283	18.80359
0.00285	18.83164
0.00286	18.85038
0.00288	18.85619
0.0029	18.84625
0.00292	18.81908
0.00293	18.77452
0.00295	18.71358
0.00297	18.63805
0.00299	18.55027
0.003	18.45324
0.00302	18.35059
0.00304	18.24591
0.00306	18.14229
0.00307	18.04203
0.00309	17.94669
0.00311	17.85723
0.00313	17.77435
0.00314	17.69877
0.00316	17.63132
0.00318	17.5729
0.00319	17.52439
0.00321	17.48658
0.00323	17.45998
0.00325	17.44465
0.00326	17.44019
0.00328	17.44573
0.0033	17.46004
0.00332	17.4816
0.00333	17.50882
0.00335	17.5401
0.00337	17.57391
0.00339	17.60883
0.0034	17.64372
0.00342	17.67797
0.00344	17.71155
0.00345	17.74502
0.00347	17.77939
0.00349	17.81581
0.00351	17.85532
0.00352	17.89857
0.00354	17.94583
0.00356	17.99714
0.00358	18.05239
0.00359	18.11135
0.00361	18.17369
0.00363	18.23892
0.00365	18.30635
0.00366	18.37509
0.00368	18.44406
0.0037	18.51192
0.00372	18.57702
0.00373	18.63752
0.00375	18.69149
0.00377	18.73729
0.00378	18.77367
0.0038	18.79986
0.00382	18.81544
0.00384	18.82025
0.00385	18.81435
0.00387	18.79811
0.00389	18.77208
0.00391	18.737
0.00392	18.69366
0.00394	18.64288
0.00396	18.58537
0.00398	18.52171
0.00399	18.45248
0.00401	18.3784
0.00403	18.30042
0.00405	18.2198
0.00406	18.13803
0.00408	18.0565
0.0041	17.97612
0.00411	17.89729
0.00413	17.82001
0.00415	17.74402
0.00417	17.66902
0.00418	17.59488
0.0042	17.52184
0.00422	17.45044
0.00424	17.38166
0.00425	17.31773
0.00427	17.26266
0.00429	17.22191
0.00431	17.20105
0.00432	17.20432
0.00434	17.23373
0.00436	17.28892
0.00438	17.3675
0.00439	17.4657
0.00441	17.57894
0.00443	17.70247
0.00444	17.83178
0.00446	17.96282
0.00448	18.09204
0.0045	18.21636
0.00451	18.33317
0.00453	18.44043
0.00455	18.53671
0.00457	18.6212
0.00458	18.69362
0.0046	18.75414
0.00462	18.80322
0.00464	18.84157
0.00465	18.87012
0.00467	18.89
0.00469	18.90261
0.0047	18.90955
0.00472	18.9125
0.00474	18.913
0.00476	18.91235
0.00477	18.91147
0.00479	18.91094
0.00481	18.91096
0.00483	18.91137
0.00484	18.91164
0.00486	18.91087
0.00488	18.90799
0.0049	18.902
0.00491	18.89223
0.00493	18.87846
0.00495	18.86084
0.00497	18.83979
0.00498	18.81606
0.005	18.79063
0.00502	18.76471
0.00503	18.73957
0.00505	18.71637
0.00507	18.69606
0.00509	18.6794
0.0051	18.6671
0.00512	18.65985
0.00514	18.65819
0.00516	18.6625
0.00517	18.67288
0.00519	18.68911
0.00521	18.71074
0.00523	18.73705
0.00524	18.76713
0.00526	18.79989
0.00528	18.83419
0.0053	18.86886
0.00531	18.90252
0.00533	18.93321
0.00535	18.95794
0.00536	18.97289
0.00538	18.97405
0.0054	18.95802
0.00542	18.92275
0.00543	18.86799
0.00545	18.79515
0.00547	18.70688
0.00549	18.60654
0.0055	18.49806
0.00552	18.38572
0.00554	18.27344
0.00556	18.16425
0.00557	18.06005
0.00559	17.96178
0.00561	17.86981
0.00562	17.78429
0.00564	17.70546
0.00566	17.63383
0.00568	17.57031
0.00569	17.51629
0.00571	17.47338
0.00573	17.44322
0.00575	17.42712
0.00576	17.42578
0.00578	17.43924
0.0058	17.46679
0.00582	17.50712
0.00583	17.55855
0.00585	17.61918
0.00587	17.68707
0.00589	17.76039
0.0059	17.83738
0.00592	17.91647
0.00594	17.99635
0.00595	18.0761
0.00597	18.15527
0.00599	18.2338
0.00601	18.31184
0.00602	18.38952
0.00604	18.46685
0.00606	18.54374
0.00608	18.61988
0.00609	18.69474
0.00611	18.76752
0.00613	18.83721
0.00615	18.90265
0.00616	18.96261
0.00618	19.01596
0.0062	19.06174
0.00622	19.09923
0.00623	19.12799
0.00625	19.14778
0.00627	19.15846
0.00628	19.15985
0.0063	19.1517
0.00632	19.13384
0.00634	19.10625
0.00635	19.06916
0.00637	19.023
0.00639	18.96841
0.00641	18.90624
0.00642	18.83746
0.00644	18.76301
0.00646	18.68382
0.00648	18.60081
0.00649	18.51493
0.00651	18.42723
0.00653	18.33886
0.00655	18.25101
0.00656	18.16478
0.00658	18.0808
0.0066	17.99887
0.00661	17.91804
0.00663	17.83702
0.00665	17.75482
0.00667	17.67121
0.00668	17.58669
0.0067	17.50238
0.00672	17.41964
0.00674	17.34016
0.00675	17.26658
0.00677	17.20321
0.00679	17.15551
0.00681	17.12888
0.00682	17.12727
0.00684	17.15229
0.00686	17.20307
0.00687	17.27671
0.00689	17.36902
0.00691	17.47518
0.00693	17.5903
0.00694	17.70996
0.00696	17.83048
0.00698	17.949
0.007	18.06339
0.00701	18.17201
0.00703	18.27358
0.00705	18.36711
0.00707	18.45188
0.00708	18.52757
0.0071	18.59419
0.00712	18.65211
0.00714	18.70199
0.00715	18.74489
0.00717	18.78231
0.00719	18.8161
0.0072	18.84818
0.00722	18.88013
0.00724	18.91283
0.00726	18.94642
0.00727	18.98035
0.00729	19.01372
0.00731	19.0455
0.00733	19.07464
0.00734	19.10143
0.00736	19.12372
0.00738	19.14002
0.0074	19.14931
0.00741	19.15096
0.00743	19.14498
0.00745	19.13228
0.00747	19.11458
0.00748	19.09397
0.0075	19.07254
0.00752	19.0521
0.00753	19.03404
0.00755	19.01934
0.00757	19.00864
0.00759	19.00228
0.0076	19.0005
0.00762	19.00356
0.00764	19.01181
0.00766	19.02554
0.00767	19.04493
0.00769	19.06985
0.00771	19.09979
0.00773	19.13386
0.00774	19.17085
0.00776	19.2095
0.00778	19.24854
0.0078	19.28661
0.00781	19.32218
0.00783	19.35313
0.00785	19.37652
0.00786	19.38862
0.00788	19.38559
0.0079	19.36418
0.00792	19.32244
0.00793	19.26005
0.00795	19.17823
0.00797	19.07932
0.00799	18.96648
0.008	18.84375
0.00802	18.71589
0.00804	18.58757
0.00806	18.46251
0.00807	18.34302
0.00809	18.23009
0.00811	18.12375
0.00812	18.02363
0.00814	17.92949
0.00816	17.84158
0.00818	17.76081
0.00819	17.68849
0.00821	17.62597
0.00823	17.57423
0.00825	17.53367
0.00826	17.50416
0.00828	17.48509
0.0083	17.47566
0.00832	17.475
0.00833	17.48222
0.00835	17.49643
0.00837	17.51665
0.00839	17.54184
0.0084	17.57091
0.00842	17.60284
0.00844	17.63694
0.00845	17.67306
0.00847	17.71165
0.00849	17.7536
0.00851	17.80006
0.00852	17.85232
0.00854	17.91152
0.00856	17.97842
0.00858	18.0531
0.00859	18.13475
0.00861	18.22172
0.00863	18.31174
0.00865	18.40232
0.00866	18.49108
0.00868	18.57594
0.0087	18.65519
0.00872	18.72741
0.00873	18.79143
0.00875	18.84632
0.00877	18.89138
0.00878	18.92604
0.0088	18.95007
0.00882	18.96353
0.00884	18.96663
0.00885	18.9596
0.00887	18.94263
0.00889	18.91596
0.00891	18.87983
0.00892	18.83455
0.00894	18.78045
0.00896	18.71805
0.00898	18.64806
0.00899	18.5714
0.00901	18.48924
0.00903	18.40304
0.00905	18.31439
0.00906	18.22484
0.00908	18.13546
0.0091	18.04657
0.00911	17.95787
0.00913	17.8688
0.00915	17.77896
0.00917	17.68823
0.00918	17.5969
0.0092	17.50566
0.00922	17.41555
0.00924	17.32822
0.00925	17.24664
0.00927	17.17561
0.00929	17.12118
0.00931	17.08926
0.00932	17.08417
0.00934	17.10776
0.00936	17.15942
0.00937	17.2366
0.00939	17.33532
0.00941	17.45076
0.00943	17.57781
0.00944	17.71164
0.00946	17.84807
0.00948	17.98358
0.0095	18.11524
0.00951	18.24069
0.00953	18.35809
0.00955	18.46617
0.00957	18.56427
0.00958	18.65221
0.0096	18.73011
0.00962	18.79826
0.00964	18.85703
0.00965	18.9069
0.00967	18.94846
0.00969	18.9826
0.0097	19.01036
0.00972	19.03292
0.00974	19.05127
0.00976	19.06607
0.00977	19.07768
0.00979	19.08626
0.00981	19.09192
0.00983	19.09476
0.00984	19.09473
0.00986	19.09161
0.00988	19.08495
0.0099	19.07421
0.00991	19.05895
0.00993	19.03894
0.00995	19.01434
0.00997	18.98576
0.00998	18.95428
0.01	18.92134
0.01002	18.88857
0.01003	18.85752
0.01005	18.82964
0.01007	18.80627
0.01009	18.78874
0.0101	18.7784
0.01012	18.77698
0.01014	18.78439
0.01016	18.80058
0.01017	18.82478
0.01019	18.85559
0.01021	18.89121
0.01023	18.92966
0.01024	18.96908
0.01026	19.00778
0.01028	19.04434
0.0103	19.07738
0.01031	19.10551
0.01033	19.12687
0.01035	19.13897
0.01036	19.13872
0.01038	19.12291
0.0104	19.08897
0.01042	19.0356
0.01043	18.96335
0.01045	18.87447
0.01047	18.77242
0.01049	18.66134
0.0105	18.54601
0.01052	18.43147
0.01054	18.32235
0.01056	18.22202
0.01057	18.13215
0.01059	18.05291
0.01061	17.98338
0.01063	17.92232
0.01064	17.86866
0.01066	17.82182
0.01068	17.78174
0.01069	17.74873
0.01071	17.72344
0.01073	17.70655
0.01075	17.69856
0.01076	17.69965
0.01078	17.70952
0.0108	17.72749
0.01082	17.75271
0.01083	17.78418
0.01085	17.82098
0.01087	17.86217
0.01089	17.90672
0.0109	17.95373
0.01092	18.0027
0.01094	18.05391
0.01095	18.10844
0.01097	18.16782
0.01099	18.23347
0.01101	18.30601
0.01102	18.38521
0.01104	18.47001
0.01106	18.55898
0.01108	18.6506
0.01109	18.74329
0.01111	18.83553
0.01113	18.92571
0.01115	19.01225
0.01116	19.09364
0.01118	19.16849
0.0112	19.23551
0.01122	19.29368
0.01123	19.34209
0.01125	19.38006
0.01127	19.4071
0.01128	19.42302
0.0113	19.42803
0.01132	19.42262
0.01134	19.4075
0.01135	19.38329
0.01137	19.35037
0.01139	19.30891
0.01141	19.25896
0.01142	19.20058
0.01144	19.13402
0.01146	19.05961
0.01148	18.97791
0.01149	18.88971
0.01151	18.79595
0.01153	18.69772
0.01155	18.59614
0.01156	18.49253
0.01158	18.38816
0.0116	18.28391
0.01161	18.18024
0.01163	18.07718
0.01165	17.97466
0.01167	17.87252
0.01168	17.77084
0.0117	17.67016
0.01172	17.57136
0.01174	17.47595
0.01175	17.38681
0.01177	17.30853
0.01179	17.24685
0.01181	17.2072
0.01182	17.19334
0.01184	17.20651
0.01186	17.24525
0.01188	17.30612
0.01189	17.38472
0.01191	17.47648
0.01193	17.57729
0.01194	17.68349
0.01196	17.7919
0.01198	17.89961
0.012	18.00394
0.01201	18.10256
0.01203	18.19362
0.01205	18.27599
0.01207	18.34918
0.01208	18.41328
0.0121	18.46874
0.01212	18.51613
0.01214	18.55601
0.01215	18.589
0.01217	18.61576
0.01219	18.6372
0.0122	18.6543
0.01222	18.66812
0.01224	18.67953
0.01226	18.68906
0.01227	18.69703
0.01229	18.70364
0.01231	18.70919
0.01233	18.71399
0.01234	18.71826
0.01236	18.72191
0.01238	18.72446
0.0124	18.72508
0.01241	18.72288
0.01243	18.71704
0.01245	18.707
0.01247	18.69262
0.01248	18.67415
0.0125	18.65235
0.01252	18.62825
0.01253	18.60297
0.01255	18.57769
0.01257	18.55357
0.01259	18.53177
0.0126	18.51328
0.01262	18.49893
0.01264	18.48933
0.01266	18.48489
0.01267	18.48589
0.01269	18.49257
0.01271	18.50517
0.01273	18.5239
0.01274	18.54872
0.01276	18.57915
0.01278	18.61427
0.0128	18.65271
0.01281	18.69274
0.01283	18.73193
0.01285	18.76689
0.01286	18.79353
0.01288	18.80761
0.0129	18.80566
0.01292	18.78554
0.01293	18.74684
0.01295	18.69068
0.01297	18.61914
0.01299	18.53492
0.013	18.4414
0.01302	18.3425
0.01304	18.24219
0.01306	18.14376
0.01307	18.04936
0.01309	17.95991
0.01311	17.87522
0.01313	17.79467
0.01314	17.71766
0.01316	17.6442
0.01318	17.57521
0.01319	17.51226
0.01321	17.45736
0.01323	17.41236
0.01325	17.37862
0.01326	17.35686
0.01328	17.34697
0.0133	17.34822
0.01332	17.35937
0.01333	17.37892
0.01335	17.4053
0.01337	17.43693
0.01339	17.47244
0.0134	17.51082
0.01342	17.55152
0.01344	17.5945
0.01345	17.64008
0.01347	17.68867
0.01349	17.74066
0.01351	17.79629
0.01352	17.85587
0.01354	17.91969
0.01356	17.98804
0.01358	18.06115
0.01359	18.13896
0.01361	18.22108
0.01363	18.30662
0.01365	18.39419
0.01366	18.48203
0.01368	18.56815
0.0137	18.65049
0.01372	18.72711
0.01373	18.79622
0.01375	18.85623
0.01377	18.90585
0.01378	18.94423
0.0138	18.97104
0.01382	18.98624
0.01384	18.98995
0.01385	18.98227
0.01387	18.9633
0.01389	18.93325
0.01391	18.89243
0.01392	18.84131
0.01394	18.78058
0.01396	18.71098
0.01398	18.63338
0.01399	18.54874
0.01401	18.4582
0.01403	18.36311
0.01405	18.26498
0.01406	18.1654
0.01408	18.06568
0.0141	17.96652
0.01411	17.86808
0.01413	17.77024
0.01415	17.67314
0.01417	17.57754
0.01418	17.48483
0.0142	17.39692
0.01422	17.3158
0.01424	17.24353
0.01425	17.18293
0.01427	17.13816
0.01429	17.11441
0.01431	17.11653
0.01432	17.14779
0.01434	17.20916
0.01436	17.29906
0.01438	17.41385
0.01439	17.54842
0.01441	17.697
0.01443	17.85381
0.01444	18.01344
0.01446	18.17125
0.01448	18.32331
0.0145	18.46638
0.01451	18.59791
0.01453	18.71603
0.01455	18.81908
0.01457	18.90549
0.01458	18.97733
0.0146	19.03544
0.01462	19.08105
0.01464	19.1157
0.01465	19.14101
0.01467	19.15864
0.01469	19.17018
0.0147	19.17727
0.01472	19.18143
0.01474	19.18383
0.01476	19.18521
0.01477	19.18586
0.01479	19.18575
0.01481	19.18481
0.01483	19.18309
0.01484	19.18087
0.01486	19.17855
0.01488	19.17635
0.0149	19.17411
0.01491	19.1711
0.01493	19.16616
0.01495	19.15806
0.01497	19.146
0.01498	19.13
0.015	19.11094
0.01502	19.09024
0.01503	19.06951
0.01505	19.05022
0.01507	19.03355
0.01509	19.02049
0.0151	19.01197
0.01512	19.00886
0.01514	19.01182
0.01516	19.02124
0.01517	19.03721
0.01519	19.05942
0.01521	19.08731
0.01523	19.12001
0.01524	19.15637
0.01526	19.19499
0.01528	19.23434
0.0153	19.27298
0.01531	19.30956
0.01533	19.34247
0.01535	19.36941
0.01536	19.38728
0.01538	19.39264
0.0154	19.38239
0.01542	19.3544
0.01543	19.30793
0.01545	19.24359
0.01547	19.16306
0.01549	19.06886
0.0155	18.96449
0.01552	18.85425
0.01554	18.74259
0.01556	18.63318
0.01557	18.52824
0.01559	18.42855
0.01561	18.33393
0.01563	18.24401
0.01564	18.15882
0.01566	18.07901
0.01568	18.00583
0.01569	17.94078
0.01571	17.8853
0.01573	17.84043
0.01575	17.80667
0.01576	17.78401
0.01578	17.77202
0.0158	17.76987
0.01582	17.77646
0.01583	17.79057
0.01585	17.81086
0.01587	17.83605
0.01589	17.86489
0.0159	17.89629
0.01592	17.92943
0.01594	17.96388
0.01595	17.99981
0.01597	18.03802
0.01599	18.07966
0.01601	18.12581
0.01602	18.17715
0.01604	18.23376
0.01606	18.29531
0.01608	18.36109
0.01609	18.4302
0.01611	18.50163
0.01613	18.57427
0.01615	18.64686
0.01616	18.71797
0.01618	18.78609
0.0162	18.84979
0.01622	18.90776
0.01623	18.95888
0.01625	19.00229
0.01627	19.03748
0.01628	19.06424
0.0163	19.08262
0.01632	19.09289
0.01634	19.09551
0.01635	19.09108
0.01637	19.08022
0.01639	19.06352
0.01641	19.04148
0.01642	19.01437
0.01644	18.98214
0.01646	18.94449
0.01648	18.90104
0.01649	18.85158
0.01651	18.79617
0.01653	18.73518
0.01655	18.66935
0.01656	18.59963
0.01658	18.52682
0.0166	18.45111
0.01661	18.37208
0.01663	18.28898
0.01665	18.20124
0.01667	18.10881
0.01668	18.01239
0.0167	17.91333
0.01672	17.81347
0.01674	17.71516
0.01675	17.62183
0.01677	17.53853
0.01679	17.47141
0.01681	17.42646
0.01682	17.40815
0.01684	17.41861
0.01686	17.4575
0.01687	17.52229
0.01689	17.60893
0.01691	17.71257
0.01693	17.82806
0.01694	17.9505
0.01696	18.07546
0.01698	18.19921
0.017	18.31864
0.01701	18.43123
0.01703	18.535
0.01705	18.62865
0.01707	18.71158
0.01708	18.78389
0.0171	18.84617
0.01712	18.89913
0.01714	18.94339
0.01715	18.97948
0.01717	19.00794
0.01719	19.02941
0.0172	19.04461
0.01722	19.05427
0.01724	19.05906
0.01726	19.05958
0.01727	19.05633
0.01729	19.04976
0.01731	19.04028
0.01733	19.02817
0.01734	19.01354
0.01736	18.99643
0.01738	18.97682
0.0174	18.95469
0.01741	18.93002
0.01743	18.90291
0.01745	18.87359
0.01747	18.84246
0.01748	18.81027
0.0175	18.77808
0.01752	18.7472
0.01753	18.71907
0.01755	18.6951
0.01757	18.67661
0.01759	18.66472
0.0176	18.66028
0.01762	18.66372
0.01764	18.6751
0.01766	18.69419
0.01767	18.72036
0.01769	18.75266
0.01771	18.78983
0.01773	18.83053
0.01774	18.8735
0.01776	18.9175
0.01778	18.96132
0.0178	19.00378
0.01781	19.04349
0.01783	19.0786
0.01785	19.10644
0.01786	19.1236
0.01788	19.12655
0.0179	19.11235
0.01792	19.07923
0.01793	19.02698
0.01795	18.95689
0.01797	18.87141
0.01799	18.77375
0.018	18.66786
0.01802	18.55827
0.01804	18.44942
0.01806	18.34477
0.01807	18.24636
0.01809	18.15479
0.01811	18.06974
0.01812	17.99054
0.01814	17.91658
0.01816	17.84753
0.01818	17.78349
0.01819	17.72502
0.01821	17.67305
0.01823	17.62875
0.01825	17.59316
0.01826	17.56696
0.01828	17.55034
0.0183	17.54303
0.01832	17.54428
0.01833	17.55311
0.01835	17.5685
0.01837	17.58955
0.01839	17.61552
0.0184	17.64591
0.01842	17.6805
0.01844	17.71937
0.01845	17.76291
0.01847	17.81185
0.01849	17.86705
0.01851	17.9293
0.01852	17.99903
0.01854	18.07616
0.01856	18.16007
0.01858	18.24962
0.01859	18.34334
0.01861	18.43945
0.01863	18.53604
0.01865	18.63116
0.01866	18.72279
0.01868	18.80894
0.0187	18.88779
0.01872	18.95784
0.01873	19.01799
0.01875	19.06762
0.01877	19.10651
0.01878	19.13481
0.0188	19.15287
0.01882	19.16107
0.01884	19.15971
0.01885	19.14907
0.01887	19.12944
0.01889	19.10114
0.01891	19.0645
0.01892	19.01978
0.01894	18.96717
0.01896	18.90692
0.01898	18.83952
0.01899	18.76572
0.01901	18.68644
0.01903	18.60263
0.01905	18.51515
0.01906	18.42468
0.01908	18.33157
0.0191	18.23578
0.01911	18.13708
0.01913	18.03548
0.01915	17.93134
0.01917	17.82549
0.01918	17.71911
0.0192	17.61374
0.01922	17.51124
0.01924	17.41394
0.01925	17.32527
0.01927	17.25017
0.01929	17.19448
0.01931	17.16357
0.01932	17.16104
0.01934	17.188
0.01936	17.24298
0.01937	17.32245
0.01939	17.42156
0.01941	17.53489
0.01943	17.65706
0.01944	17.78337
0.01946	17.91006
0.01948	18.0345
0.0195	18.15498
0.01951	18.27043
0.01953	18.38012
0.01955	18.48351
0.01957	18.58006
0.01958	18.66929
0.0196	18.75081
0.01962	18.82439
0.01964	18.89
0.01965	18.94775
0.01967	18.99802
0.01969	19.04134
0.0197	19.07831
0.01972	19.10941
0.01974	19.13501
0.01976	19.15539
0.01977	19.17084
0.01979	19.18169
0.01981	19.18835
0.01983	19.19122
0.01984	19.19063
0.01986	19.18677
0.01988	19.17955
0.0199	19.16869
0.01991	19.15379
0.01993	19.13454
0.01995	19.11083
0.01997	19.08283
0.01998	19.05112
0.02	19.01661
0.02002	18.9805
0.02003	18.94407
0.02005	18.90857
0.02007	18.87517
0.02009	18.84493
0.0201	18.81892
0.02012	18.79807
0.02014	18.78306
0.02016	18.77421
0.02017	18.77141
0.02019	18.77417
0.02021	18.78172
0.02023	18.79307
0.02024	18.80722
0.02026	18.82316
0.02028	18.83985
0.0203	18.85622
0.02031	18.87116
0.02033	18.88319
0.02035	18.89011
0.02036	18.88887
0.02038	18.87615
0.0204	18.84905
0.02042	18.80586
0.02043	18.74634
0.02045	18.67158
0.02047	18.58358
0.02049	18.48495
0.0205	18.37901
0.02052	18.26974
0.02054	18.16124
0.02056	18.05694
0.02057	17.95896
0.02059	17.8682
0.02061	17.78476
0.02062	17.70847
0.02064	17.63933
0.02066	17.57767
0.02068	17.52404
0.02069	17.47911
0.02071	17.44346
0.02073	17.41757
0.02075	17.4017
0.02076	17.39585
0.02078	17.39972
0.0208	17.41269
0.02082	17.43394
0.02083	17.46261
0.02085	17.49791
0.02087	17.53916
0.02089	17.58563
0.0209	17.63659
0.02092	17.69148
0.02094	17.75005
0.02095	17.8125
0.02097	17.87948
0.02099	17.95182
0.02101	18.03037
0.02102	18.11565
0.02104	18.20767
0.02106	18.30581
0.02108	18.40873
0.02109	18.51456
0.02111	18.62118
0.02113	18.7264
0.02115	18.82813
0.02116	18.92443
0.02118	19.01353
0.0212	19.09384
0.02122	19.16407
0.02123	19.22341
0.02125	19.27145
0.02127	19.30817
0.02128	19.33373
0.0213	19.34847
0.02132	19.35284
0.02134	19.34726
0.02135	19.33223
0.02137	19.30826
0.02139	19.27581
0.02141	19.23526
0.02142	19.18701
0.02144	19.13153
0.02146	19.06942
0.02148	19.00135
0.02149	18.92805
0.02151	18.8503
0.02153	18.76886
0.02155	18.68455
0.02156	18.59827
0.02158	18.51086
0.0216	18.42277
0.02161	18.33406
0.02163	18.24445
0.02165	18.1535
0.02167	18.06092
0.02168	17.96679
0.0217	17.8717
0.02172	17.77673
0.02174	17.68363
0.02175	17.59566
0.02177	17.5181
0.02179	17.45758
0.02181	17.42058
0.02182	17.41166
0.02184	17.43251
0.02186	17.48185
0.02188	17.55599
0.02189	17.64994
0.02191	17.75837
0.02193	17.87626
0.02194	17.99914
0.02196	18.12305
0.02198	18.24466
0.022	18.36141
0.02201	18.47147
0.02203	18.5738
0.02205	18.66786
0.02207	18.7535
0.02208	18.83075
0.0221	18.89969
0.02212	18.96035
0.02214	19.01267
0.02215	19.0566
0.02217	19.09233
0.02219	19.12039
0.0222	19.1416
0.02222	19.15701
0.02224	19.16783
0.02226	19.17535
0.02227	19.18085
0.02229	19.18548
0.02231	19.19005
0.02233	19.19494
0.02234	19.19995
0.02236	19.20427
0.02238	19.20659
0.0224	19.20523
0.02241	19.19844
0.02243	19.18475
0.02245	19.16337
0.02247	19.13435
0.02248	19.09859
0.0225	19.05764
0.02252	19.0134
0.02253	18.9679
0.02255	18.92305
0.02257	18.88061
0.02259	18.84218
0.0226	18.80919
0.02262	18.78279
0.02264	18.76375
0.02266	18.75126
0.02267	18.74623
0.02269	18.74882
0.02271	18.75862
0.02273	18.77493
0.02274	18.79688
0.02276	18.82338
0.02278	18.85321
0.0228	18.88516
0.02281	18.91792
0.02283	18.94966
0.02285	18.97749
0.02286	18.99741
0.02288	19.00511
0.0229	18.99669
0.02292	18.96963
0.02293	18.92316
0.02295	18.85815
0.02297	18.77675
0.02299	18.68189
0.023	18.57726
0.02302	18.46726
0.02304	18.35622
0.02306	18.24765
0.02307	18.14373
0.02309	18.04537
0.02311	17.95282
0.02313	17.8662
0.02314	17.78584
0.02316	17.71239
0.02318	17.64675
0.02319	17.58993
0.02321	17.54282
0.02323	17.50604
0.02325	17.47992
0.02326	17.46446
0.02328	17.45947
0.0233	17.46457
0.02332	17.47924
0.02333	17.50287
0.02335	17.53462
0.02337	17.57341
0.02339	17.61787
0.0234	17.66645
0.02342	17.71778
0.02344	17.77092
0.02345	17.82551
0.02347	17.88169
0.02349	17.93981
0.02351	18.00019
0.02352	18.06297
0.02354	18.12818
0.02356	18.19583
0.02358	18.26591
0.02359	18.33837
0.02361	18.4129
0.02363	18.48862
0.02365	18.56424
0.02366	18.63815
0.02368	18.70863
0.0237	18.77402
0.02372	18.83284
0.02373	18.88399
0.02375	18.92672
0.02377	18.96068
0.02378	18.98575
0.0238	19.00181
0.02382	19.00883
0.02384	19.00673
0.02385	18.99547
0.02387	18.975
0.02389	18.94516
0.02391	18.90588
0.02392	18.85721
0.02394	18.79933
0.02396	18.7328
0.02398	18.65853
0.02399	18.57777
0.02401	18.49178
0.02403	18.40168
0.02405	18.3085
0.02406	18.21319
0.02408	18.11651
0.0241	18.01872
0.02411	17.91957
0.02413	17.81868
0.02415	17.71583
0.02417	17.61117
0.02418	17.50541
0.0242	17.39972
0.02422	17.29578
0.02424	17.19572
0.02425	17.10282
0.02427	17.0221
0.02429	16.9597
0.02431	16.92156
0.02432	16.91197
0.02434	16.93264
0.02436	16.98267
0.02438	17.05897
0.02439	17.1571
0.02441	17.27199
0.02443	17.39849
0.02444	17.5319
0.02446	17.66812
0.02448	17.80379
0.0245	17.93622
0.02451	18.06327
0.02453	18.18337
0.02455	18.29533
0.02457	18.39831
0.02458	18.49173
0.0246	18.5752
0.02462	18.6487
0.02464	18.71263
0.02465	18.76767
0.02467	18.81482
0.02469	18.85516
0.0247	18.88985
0.02472	18.91989
0.02474	18.94607
0.02476	18.96903
0.02477	18.98916
0.02479	19.00672
0.02481	19.02182
0.02483	19.03445
0.02484	19.04454
0.02486	19.05191
0.02488	19.05619
0.0249	19.0569
0.02491	19.05348
0.02493	19.04553
0.02495	19.03303
0.02497	19.01629
0.02498	18.99609
0.025	18.97344
0.02502	18.94957
0.02503	18.9258
0.02505	18.9034
0.02507	18.88364
0.02509	18.8675
0.0251	18.85566
0.02512	18.84848
0.02514	18.84609
0.02516	18.84851
0.02517	18.85573
0.02519	18.86753
0.02521	18.88367
0.02523	18.90372
0.02524	18.92719
0.02526	18.9534
0.02528	18.98151
0.0253	19.01058
0.02531	19.03936
0.02533	19.06607
0.02535	19.088
0.02536	19.10157
0.02538	19.10309
0.0254	19.08958
0.02542	19.05959
0.02543	19.01346
0.02545	18.95297
0.02547	18.88081
0.02549	18.8
0.0255	18.71406
0.02552	18.62692
0.02554	18.54231
0.02556	18.4631
0.02557	18.39087
0.02559	18.32589
0.02561	18.26755
0.02563	18.21486
0.02564	18.16705
0.02566	18.1239
0.02568	18.08575
0.02569	18.05343
0.02571	18.02785
0.02573	18.00974
0.02575	17.99925
0.02576	17.99583
0.02578	17.99839
0.0258	18.00542
0.02582	18.01535
0.02583	18.02696
0.02585	18.0394
0.02587	18.05231
0.02589	18.06558
0.0259	18.07925
0.02592	18.09359
0.02594	18.10916
0.02595	18.12704
0.02597	18.1486
0.02599	18.1751
0.02601	18.20752
0.02602	18.24625
0.02604	18.29123
0.02606	18.34193
0.02608	18.39751
0.02609	18.45696
0.02611	18.51908
0.02613	18.58247
0.02615	18.64559
0.02616	18.70682
0.02618	18.76467
0.0262	18.8179
0.02622	18.86568
0.02623	18.90766
0.02625	18.9436
0.02627	18.97311
0.02628	18.9955
0.0263	19.00976
0.02632	19.01494
0.02634	19.01023
0.02635	18.99526
0.02637	18.97007
0.02639	18.93509
0.02641	18.89104
0.02642	18.83872
0.02644	18.77877
0.02646	18.71163
0.02648	18.63761
0.02649	18.5573
0.02651	18.47169
0.02653	18.38224
0.02655	18.29077
0.02656	18.19899
0.02658	18.10813
0.0266	18.01845
0.02661	17.92935
0.02663	17.83986
0.02665	17.74902
0.02667	17.65633
0.02668	17.56198
0.0267	17.46685
0.02672	17.37243
0.02674	17.28078
0.02675	17.19516
0.02677	17.12051
0.02679	17.06288
0.02681	17.02815
0.02682	17.02062
0.02684	17.04204
0.02686	17.09161
0.02687	17.16641
0.02689	17.26222
0.02691	17.37422
0.02693	17.49742
0.02694	17.62719
0.02696	17.75942
0.02698	17.89076
0.027	18.01859
0.02701	18.14084
0.02703	18.25592
0.02705	18.3627
0.02707	18.46044
0.02708	18.54888
0.0271	18.62808
0.02712	18.6983
0.02714	18.75992
0.02715	18.8133
0.02717	18.85899
0.02719	18.89773
0.0272	18.9306
0.02722	18.95897
0.02724	18.98418
0.02726	19.00753
0.02727	19.03001
0.02729	19.05232
0.02731	19.07487
0.02733	19.0977
0.02734	19.12046
0.02736	19.14237
0.02738	19.1635
0.0274	19.18295
0.02741	19.19829
0.02743	19.20886
0.02745	19.21438
0.02747	19.21496
0.02748	19.2112
0.0275	19.20403
0.02752	19.19467
0.02753	19.18448
0.02755	19.17484
0.02757	19.16693
0.02759	19.1616
0.0276	19.15931
0.02762	19.16019
0.02764	19.16414
0.02766	19.17091
0.02767	19.18027
0.02769	19.19202
0.02771	19.20606
0.02773	19.22228
0.02774	19.24054
0.02776	19.26051
0.02778	19.28164
0.0278	19.30305
0.02781	19.32343
0.02783	19.34084
0.02785	19.35243
0.02786	19.35465
0.02788	19.34381
0.0279	19.31693
0.02792	19.27222
0.02793	19.20944
0.02795	19.12977
0.02797	19.03541
0.02799	18.92937
0.028	18.81549
0.02802	18.69824
0.02804	18.58183
0.02806	18.46936
0.02807	18.36238
0.02809	18.26117
0.02811	18.16537
0.02812	18.07457
0.02814	17.9888
0.02816	17.90865
0.02818	17.83528
0.02819	17.77017
0.02821	17.71478
0.02823	17.67017
0.02825	17.63677
0.02826	17.61436
0.02828	17.60217
0.0283	17.59906
0.02832	17.60383
0.02833	17.61521
0.02835	17.63197
0.02837	17.65283
0.02839	17.67642
0.0284	17.70142
0.02842	17.72683
0.02844	17.7523
0.02845	17.77828
0.02847	17.80586
0.02849	17.83644
0.02851	17.87137
0.02852	17.91152
0.02854	17.95708
0.02856	18.00768
0.02858	18.06248
0.02859	18.12028
0.02861	18.17964
0.02863	18.23905
0.02865	18.29704
0.02866	18.35228
0.02868	18.40352
0.0287	18.44955
0.02872	18.48912
0.02873	18.52095
0.02875	18.54384
0.02877	18.5568
0.02878	18.55915
0.0288	18.55066
0.02882	18.53147
0.02884	18.50204
0.02885	18.46301
0.02887	18.4151
0.02889	18.35905
0.02891	18.29554
0.02892	18.22515
0.02894	18.1483
0.02896	18.06535
0.02898	17.97671
0.02899	17.883
0.02901	17.78528
0.02903	17.68527
0.02905	17.5853
0.02906	17.48796
0.02908	17.39542
0.0291	17.30879
0.02911	17.22799
0.02913	17.15216
0.02915	17.08023
0.02917	17.01143
0.02918	16.94539
0.0292	16.88212
0.02922	16.82185
0.02924	16.7654
0.02925	16.7149
0.02927	16.67437
0.02929	16.64912
0.02931	16.64435
0.02932	16.66375
0.02934	16.7112
0.02936	16.78507
0.02937	16.88009
0.02939	16.99188
0.02941	17.11562
0.02943	17.24665
0.02944	17.38066
0.02946	17.51411
0.02948	17.64401
0.0295	17.76803
0.02951	17.8846
0.02953	17.99267
0.02955	18.09175
0.02957	18.18187
0.02958	18.26323
0.0296	18.33626
0.02962	18.40125
0.02964	18.45838
0.02965	18.50794
0.02967	18.55026
0.02969	18.58607
0.0297	18.61621
0.02972	18.64166
0.02974	18.66344
0.02976	18.68238
0.02977	18.69929
0.02979	18.71477
0.02981	18.7293
0.02983	18.74335
0.02984	18.75699
0.02986	18.7701
0.02988	18.7821
0.0299	18.79209
0.02991	18.79906
0.02993	18.80197
0.02995	18.80019
0.02997	18.79389
0.02998	18.78388
0.03	18.77162
0.03002	18.75865
0.03003	18.74637
0.03005	18.73612
0.03007	18.72894
0.03009	18.72582
0.0301	18.72748
0.03012	18.73425
0.03014	18.74609
0.03016	18.76239
0.03017	18.78221
0.03019	18.80449
0.03021	18.82792
0.03023	18.85132
0.03024	18.87347
0.03026	18.89332
0.03028	18.9101
0.0303	18.92302
0.03031	18.93134
0.03033	18.93373
0.03035	18.9279
0.03036	18.91072
0.03038	18.87862
0.0304	18.82872
0.03042	18.75935
0.03043	18.67046
0.03045	18.56363
0.03047	18.44148
0.03049	18.30732
0.0305	18.1652
0.03052	18.01946
0.03054	17.87437
0.03056	17.73333
0.03057	17.59872
0.03059	17.47201
0.03061	17.3538
0.03062	17.24445
0.03064	17.14421
0.03066	17.05356
0.03068	16.97328
0.03069	16.90407
0.03071	16.84667
0.03073	16.80155
0.03075	16.76905
0.03076	16.74927
0.03078	16.74166
0.0308	16.74506
0.03082	16.75795
0.03083	16.77852
0.03085	16.80508
0.03087	16.8361
0.03089	16.87041
0.0309	16.90739
0.03092	16.94682
0.03094	16.98916
0.03095	17.0351
0.03097	17.08549
0.03099	17.14112
0.03101	17.20236
0.03102	17.26946
0.03104	17.34235
0.03106	17.42078
0.03108	17.50437
0.03109	17.59231
0.03111	17.68362
0.03113	17.77682
0.03115	17.87012
0.03116	17.96167
0.03118	18.04961
0.0312	18.13221
0.03122	18.20806
0.03123	18.27575
0.03125	18.33426
0.03127	18.38276
0.03128	18.42067
0.0313	18.44782
0.03132	18.46412
0.03134	18.46988
0.03135	18.46554
0.03137	18.45174
0.03139	18.42929
0.03141	18.39888
0.03142	18.36104
0.03144	18.31624
0.03146	18.26473
0.03148	18.20699
0.03149	18.14363
0.03151	18.07567
0.03153	18.00457
0.03155	17.93182
0.03156	17.8591
0.03158	17.78758
0.0316	17.71765
0.03161	17.64902
0.03163	17.58072
0.03165	17.51185
0.03167	17.44173
0.03168	17.37029
0.0317	17.29819
0.03172	17.22656
0.03174	17.15702
0.03175	17.09245
0.03177	17.03716
0.03179	16.99668
0.03181	16.97637
0.03182	16.98027
0.03184	17.01046
0.03186	17.06674
0.03188	17.14737
0.03189	17.24942
0.03191	17.36934
0.03193	17.50326
0.03194	17.64699
0.03196	17.79644
0.03198	17.94769
0.032	18.09739
0.03201	18.24293
0.03203	18.38214
0.03205	18.51332
0.03207	18.63529
0.03208	18.74716
0.0321	18.84854
0.03212	18.93912
0.03214	19.01858
0.03215	19.08659
0.03217	19.1428
0.03219	19.18736
0.0322	19.22094
0.03222	19.24464
0.03224	19.25992
0.03226	19.26817
0.03227	19.27077
0.03229	19.26877
0.03231	19.26308
0.03233	19.25458
0.03234	19.2438
0.03236	19.23105
0.03238	19.21619
0.0324	19.19876
0.03241	19.17828
0.03243	19.15431
0.03245	19.12668
0.03247	19.09581
0.03248	19.06264
0.0325	19.0288
0.03252	18.99613
0.03253	18.9664
0.03255	18.94115
0.03257	18.92131
0.03259	18.90753
0.0326	18.89992
0.03262	18.89822
0.03264	18.90198
0.03266	18.91055
0.03267	18.92341
0.03269	18.938
0.03271	18.95618
0.03273	18.97805
0.03274	19.00339
0.03276	19.03175
0.03278	19.06251
0.0328	19.09466
0.03281	19.12692
0.03283	19.15733
0.03285	19.18304
0.03286	19.20056
0.03288	19.2062
0.0329	19.19702
0.03292	19.17127
0.03293	19.12881
0.03295	19.07105
0.03297	19.00025
0.03299	18.91868
0.033	18.82853
0.03302	18.73582
0.03304	18.64441
0.03306	18.55718
0.03307	18.47561
0.03309	18.39994
0.03311	18.3297
0.03313	18.26424
0.03314	18.20325
0.03316	18.14695
0.03318	18.09609
0.03319	18.05168
0.03321	18.01465
0.03323	17.98559
0.03325	17.96482
0.03326	17.95238
0.03328	17.94812
0.0333	17.95172
0.03332	17.96277
0.03333	17.9808
0.03335	18.00527
0.03337	18.03558
0.03339	18.07103
0.0334	18.11095
0.03342	18.15478
0.03344	18.20216
0.03345	18.25297
0.03347	18.30736
0.03349	18.3656
0.03351	18.42793
0.03352	18.49442
0.03354	18.56495
0.03356	18.63921
0.03358	18.71675
0.03359	18.79687
0.03361	18.87857
0.03363	18.96062
0.03365	19.0417
0.03366	19.12048
0.03368	19.19557
0.0337	19.26549
0.03372	19.32877
0.03373	19.38404
0.03375	19.43011
0.03377	19.46612
0.03378	19.49165
0.0338	19.50677
0.03382	19.51185
0.03384	19.50734
0.03385	19.49366
0.03387	19.47107
0.03389	19.43971
0.03391	19.39954
0.03392	19.35036
0.03394	19.2919
0.03396	19.22402
0.03398	19.147
0.03399	19.06161
0.03401	18.96923
0.03403	18.87169
0.03405	18.77102
0.03406	18.66925
0.03408	18.56801
0.0341	18.46827
0.03411	18.37031
0.03413	18.27395
0.03415	18.17881
0.03417	18.08465
0.03418	17.99156
0.0342	17.90011
0.03422	17.81125
0.03424	17.7264
0.03425	17.64821
0.03427	17.58122
0.03429	17.53139
0.03431	17.50474
0.03432	17.50586
0.03434	17.537
0.03436	17.59788
0.03438	17.68613
0.03439	17.79792
0.03441	17.92853
0.03443	18.07281
0.03444	18.22543
0.03446	18.38116
0.03448	18.53523
0.0345	18.68367
0.03451	18.82359
0.03453	18.95311
0.03455	19.07103
0.03457	19.17661
0.03458	19.26941
0.0346	19.34933
0.03462	19.41665
0.03464	19.47197
0.03465	19.51616
0.03467	19.55026
0.03469	19.57544
0.0347	19.59299
[truncated: 998,000+ more rows]
