# Supplementary material for: Single-exonuclease nanocircuits reveal the RNA degradation dynamics of PNPase and demonstrate potential for RNA sequencing
Source: Nat Commun. 2023 Feb 1;14:552. doi: 10.1038/s41467-023-36278-6 (PMC9892577; doi:10.1038/s41467-023-36278-6)
Supplement: Supplementary file 4 — Source data [file 41467_2023_36278_MOESM4_ESM.zip › Source Data/Fig.4/Fig.4a/Poly(C)30.txt]

0	18.93647
1.74E-5	18.88928
3.47E-5	18.84877
5.21E-5	18.81416
6.94E-5	18.78456
8.68E-5	18.75906
1.042E-4	18.73698
1.215E-4	18.71789
1.389E-4	18.70153
1.563E-4	18.68759
1.736E-4	18.67548
1.91E-4	18.66441
2.083E-4	18.65383
2.257E-4	18.64354
2.431E-4	18.6339
2.604E-4	18.62574
2.778E-4	18.62003
2.951E-4	18.61772
3.125E-4	18.61944
3.299E-4	18.62558
3.472E-4	18.63612
3.646E-4	18.65055
3.819E-4	18.66795
3.993E-4	18.68682
4.167E-4	18.70536
4.34E-4	18.72175
4.514E-4	18.73425
4.688E-4	18.74148
4.861E-4	18.74251
5.035E-4	18.73676
5.208E-4	18.72403
5.382E-4	18.70428
5.556E-4	18.67768
5.729E-4	18.64434
5.903E-4	18.60426
6.076E-4	18.55751
6.25E-4	18.50442
6.424E-4	18.44588
6.597E-4	18.38342
6.771E-4	18.3191
6.944E-4	18.2554
7.118E-4	18.19501
7.292E-4	18.14103
7.465E-4	18.09687
7.639E-4	18.06573
7.813E-4	18.0502
7.986E-4	18.0519
8.16E-4	18.07126
8.333E-4	18.10778
8.507E-4	18.16011
8.681E-4	18.22628
8.854E-4	18.30345
9.028E-4	18.38793
9.201E-4	18.4759
9.375E-4	18.56396
9.549E-4	18.6498
9.722E-4	18.73224
9.896E-4	18.81091
0.00101	18.88591
0.00102	18.95737
0.00104	19.02518
0.00106	19.0888
0.00108	19.14725
0.00109	19.19939
0.00111	19.24396
0.00113	19.27983
0.00115	19.30621
0.00116	19.32269
0.00118	19.32935
0.0012	19.32668
0.00122	19.31536
0.00123	19.29623
0.00125	19.27015
0.00127	19.23809
0.00128	19.20092
0.0013	19.15926
0.00132	19.11339
0.00134	19.06316
0.00135	19.00824
0.00137	18.94839
0.00139	18.88348
0.00141	18.81363
0.00142	18.73916
0.00144	18.66052
0.00146	18.57839
0.00148	18.49365
0.00149	18.40744
0.00151	18.32099
0.00153	18.23559
0.00155	18.15254
0.00156	18.07322
0.00158	17.99912
0.0016	17.93172
0.00161	17.87231
0.00163	17.82182
0.00165	17.78068
0.00167	17.74891
0.00168	17.72625
0.0017	17.71213
0.00172	17.70593
0.00174	17.70709
0.00175	17.7151
0.00177	17.72964
0.00179	17.75047
0.00181	17.77752
0.00182	17.81082
0.00184	17.85044
0.00186	17.89652
0.00188	17.94898
0.00189	18.00755
0.00191	18.07172
0.00193	18.14059
0.00194	18.21304
0.00196	18.28808
0.00198	18.3654
0.002	18.44544
0.00201	18.52914
0.00203	18.6175
0.00205	18.71084
0.00207	18.80872
0.00208	18.90993
0.0021	19.01273
0.00212	19.11504
0.00214	19.21397
0.00215	19.30535
0.00217	19.38409
0.00219	19.44489
0.0022	19.48341
0.00222	19.49689
0.00224	19.48437
0.00226	19.44673
0.00227	19.38611
0.00229	19.30562
0.00231	19.20883
0.00233	19.09951
0.00234	18.98151
0.00236	18.85869
0.00238	18.73476
0.0024	18.61321
0.00241	18.49716
0.00243	18.38918
0.00245	18.29119
0.00247	18.20431
0.00248	18.12904
0.0025	18.06532
0.00252	18.0128
0.00253	17.97095
0.00255	17.93902
0.00257	17.91621
0.00259	17.90155
0.0026	17.8941
0.00262	17.89303
0.00264	17.89749
0.00266	17.90662
0.00267	17.91941
0.00269	17.93476
0.00271	17.95186
0.00273	17.97026
0.00274	17.98993
0.00276	18.01107
0.00278	18.03403
0.0028	18.05931
0.00281	18.08724
0.00283	18.11799
0.00285	18.15141
0.00286	18.18696
0.00288	18.22389
0.0029	18.26133
0.00292	18.29856
0.00293	18.33494
0.00295	18.36982
0.00297	18.40249
0.00299	18.43207
0.003	18.4576
0.00302	18.47835
0.00304	18.49377
0.00306	18.50346
0.00307	18.50721
0.00309	18.5048
0.00311	18.49625
0.00313	18.48174
0.00314	18.46182
0.00316	18.43747
0.00318	18.40994
0.00319	18.38082
0.00321	18.35206
0.00323	18.32628
0.00325	18.30689
0.00326	18.29759
0.00328	18.30187
0.0033	18.3223
0.00332	18.36026
0.00333	18.41601
0.00335	18.48867
0.00337	18.57642
0.00339	18.67629
0.0034	18.78424
0.00342	18.89598
0.00344	19.00753
0.00345	19.11587
0.00347	19.21899
0.00349	19.31565
0.00351	19.40525
0.00352	19.4873
0.00354	19.5613
0.00356	19.62673
0.00358	19.68318
0.00359	19.7304
0.00361	19.76841
0.00363	19.79729
0.00365	19.81739
0.00366	19.82916
0.00368	19.83328
0.0037	19.83047
0.00372	19.82151
0.00373	19.80715
0.00375	19.78789
0.00377	19.76398
0.00378	19.73541
0.0038	19.70182
0.00382	19.66256
0.00384	19.61672
0.00385	19.56332
0.00387	19.5015
0.00389	19.4309
0.00391	19.35194
0.00392	19.26564
0.00394	19.17346
0.00396	19.07724
0.00398	18.97893
0.00399	18.88051
0.00401	18.7839
0.00403	18.69072
0.00405	18.60231
0.00406	18.51962
0.00408	18.44332
0.0041	18.37388
0.00411	18.31179
0.00413	18.2576
0.00415	18.21184
0.00417	18.17487
0.00418	18.14685
0.0042	18.12763
0.00422	18.11699
0.00424	18.11463
0.00425	18.12035
0.00427	18.13388
0.00429	18.15472
0.00431	18.18218
0.00432	18.21565
0.00434	18.25469
0.00436	18.29933
0.00438	18.34994
0.00439	18.40714
0.00441	18.47129
0.00443	18.54219
0.00444	18.61916
0.00446	18.70125
0.00448	18.78775
0.0045	18.87828
0.00451	18.97254
0.00453	19.07017
0.00455	19.1706
0.00457	19.27296
0.00458	19.37619
0.0046	19.479
0.00462	19.57982
0.00464	19.67615
0.00465	19.76606
0.00467	19.84308
0.00469	19.90147
0.0047	19.9371
0.00472	19.94753
0.00474	19.93224
0.00476	19.89241
0.00477	19.83054
0.00479	19.75003
0.00481	19.65461
0.00483	19.54802
0.00484	19.43384
0.00486	19.31527
0.00488	19.19512
0.0049	19.0756
0.00491	18.95833
0.00493	18.84444
0.00495	18.73477
0.00497	18.62993
0.00498	18.53047
0.005	18.43683
0.00502	18.34939
0.00503	18.26838
0.00505	18.19394
0.00507	18.12604
0.00509	18.06461
0.0051	18.00958
0.00512	17.96111
0.00514	17.91955
0.00516	17.88527
0.00517	17.85844
0.00519	17.83888
0.00521	17.82602
0.00523	17.81915
0.00524	17.81752
0.00526	17.82066
0.00528	17.82851
0.0053	17.84131
0.00531	17.85931
0.00533	17.88258
0.00535	17.91085
0.00536	17.94358
0.00538	17.98005
0.0054	18.01953
0.00542	18.0613
0.00543	18.10462
0.00545	18.14863
0.00547	18.19239
0.00549	18.23488
0.0055	18.27508
0.00552	18.31188
0.00554	18.3442
0.00556	18.37104
0.00557	18.39168
0.00559	18.40568
0.00561	18.41286
0.00562	18.41337
0.00564	18.40776
0.00566	18.39703
0.00568	18.38254
0.00569	18.36582
0.00571	18.34873
0.00573	18.33373
0.00575	18.32393
0.00576	18.32273
0.00578	18.33327
0.0058	18.3579
0.00582	18.39782
0.00583	18.45297
0.00585	18.52222
0.00587	18.6037
0.00589	18.69467
0.0059	18.79169
0.00592	18.89161
0.00594	18.99315
0.00595	19.09795
0.00597	19.21041
0.00599	19.33645
0.00601	19.48177
0.00602	19.65046
0.00604	19.84424
0.00606	20.06236
0.00608	20.30202
0.00609	20.55886
0.00611	20.82767
0.00613	21.103
0.00615	21.37963
0.00616	21.6528
0.00618	21.91846
0.0062	22.17331
0.00622	22.41501
0.00623	22.642
0.00625	22.8533
0.00627	23.04804
0.00628	23.22527
0.0063	23.38385
0.00632	23.52277
0.00634	23.64136
0.00635	23.73951
0.00637	23.81776
0.00639	23.87732
0.00641	23.91992
0.00642	23.94757
0.00644	23.96236
0.00646	23.96637
0.00648	23.96161
0.00649	23.95003
0.00651	23.93348
0.00653	23.9137
0.00655	23.89222
0.00656	23.87028
0.00658	23.84886
0.0066	23.82885
0.00661	23.81128
0.00663	23.79741
0.00665	23.78859
0.00667	23.78601
0.00668	23.79055
0.0067	23.8027
0.00672	23.82262
0.00674	23.85029
0.00675	23.88559
0.00677	23.92841
0.00679	23.97864
0.00681	24.03613
0.00682	24.10051
0.00684	24.17133
0.00686	24.24805
0.00687	24.33015
0.00689	24.41712
0.00691	24.50843
0.00693	24.60347
0.00694	24.70151
0.00696	24.80173
0.00698	24.90355
0.007	25.00678
0.00701	25.11147
0.00703	25.21767
0.00705	25.32524
0.00707	25.43372
0.00708	25.54219
0.0071	25.64932
0.00712	25.7532
0.00714	25.85083
0.00715	25.93779
0.00717	26.00871
0.00719	26.05835
0.0072	26.08267
0.00722	26.07963
0.00724	26.04939
0.00726	25.99402
0.00727	25.91704
0.00729	25.82276
0.00731	25.7157
0.00733	25.60021
0.00734	25.48015
0.00736	25.35879
0.00738	25.23899
0.0074	25.12315
0.00741	25.01324
0.00743	24.91062
0.00745	24.81614
0.00747	24.73022
0.00748	24.65294
0.0075	24.5841
0.00752	24.52323
0.00753	24.4697
0.00755	24.42274
0.00757	24.38155
0.00759	24.34531
0.0076	24.31325
0.00762	24.28473
0.00764	24.25915
0.00766	24.23612
0.00767	24.21542
0.00769	24.19702
0.00771	24.18101
0.00773	24.16763
0.00774	24.1572
0.00776	24.15022
0.00778	24.14716
0.0078	24.14836
0.00781	24.1539
0.00783	24.16358
0.00785	24.17706
0.00786	24.19403
0.00788	24.21418
0.0079	24.23716
0.00792	24.2625
0.00793	24.28943
0.00795	24.31695
0.00797	24.3439
0.00799	24.36915
0.008	24.39171
0.00802	24.41079
0.00804	24.42582
0.00806	24.43637
0.00807	24.44209
0.00809	24.44277
0.00811	24.43839
0.00812	24.42913
0.00814	24.41518
0.00816	24.39672
0.00818	24.37414
0.00819	24.34831
0.00821	24.32095
0.00823	24.29476
0.00825	24.27333
0.00826	24.26055
0.00828	24.26
0.0083	24.27417
0.00832	24.30413
0.00833	24.34941
0.00835	24.40837
0.00837	24.47859
0.00839	24.55716
0.0084	24.64084
0.00842	24.7266
0.00844	24.81214
0.00845	24.89618
0.00847	24.97838
0.00849	25.05879
0.00851	25.13739
0.00852	25.21366
0.00854	25.28667
0.00856	25.35522
0.00858	25.41816
0.00859	25.47451
0.00861	25.52352
0.00863	25.56476
0.00865	25.59803
0.00866	25.62335
0.00868	25.64065
0.0087	25.6497
0.00872	25.65007
0.00873	25.64133
0.00875	25.62329
0.00877	25.59612
0.00878	25.56021
0.0088	25.51591
0.00882	25.46342
0.00884	25.40282
0.00885	25.33431
0.00887	25.25863
0.00889	25.17713
0.00891	25.09173
0.00892	25.00461
0.00894	24.91787
0.00896	24.83344
0.00898	24.75319
0.00899	24.67891
0.00901	24.61217
0.00903	24.55418
0.00905	24.50572
0.00906	24.46729
0.00908	24.43915
0.0091	24.42144
0.00911	24.41406
0.00913	24.41672
0.00915	24.42902
0.00917	24.45045
0.00918	24.48039
0.0092	24.51804
0.00922	24.5624
0.00924	24.61235
0.00925	24.66674
0.00927	24.72457
0.00929	24.78517
0.00931	24.84824
0.00932	24.91376
0.00934	24.98172
0.00936	25.05206
0.00937	25.1246
0.00939	25.19902
0.00941	25.27497
0.00943	25.35213
0.00944	25.43018
0.00946	25.50891
0.00948	25.58847
0.0095	25.66946
0.00951	25.75272
0.00953	25.83891
0.00955	25.92805
0.00957	26.01934
0.00958	26.11118
0.0096	26.20161
0.00962	26.28842
0.00964	26.36873
0.00965	26.43845
0.00967	26.49243
0.00969	26.52553
0.0097	26.53389
0.00972	26.51577
0.00974	26.47175
0.00976	26.40412
0.00977	26.31614
0.00979	26.21142
0.00981	26.09358
0.00983	25.96609
0.00984	25.83206
0.00986	25.69407
0.00988	25.55416
0.0099	25.41401
0.00991	25.27512
0.00993	25.13899
0.00995	25.00707
0.00997	24.88082
0.00998	24.76167
0.01	24.65111
0.01002	24.55062
0.01003	24.46143
0.01005	24.38426
0.01007	24.31925
0.01009	24.266
0.0101	24.22376
0.01012	24.19176
0.01014	24.16939
0.01016	24.15617
0.01017	24.15159
0.01019	24.15499
0.01021	24.16553
0.01023	24.1823
0.01024	24.20452
0.01026	24.23176
0.01028	24.26384
0.0103	24.30067
0.01031	24.34188
0.01033	24.38669
0.01035	24.43385
0.01036	24.48174
0.01038	24.52853
0.0104	24.57238
0.01042	24.6116
0.01043	24.64481
0.01045	24.67098
0.01047	24.68947
0.01049	24.69999
0.0105	24.70235
0.01052	24.69637
0.01054	24.68176
0.01056	24.65818
0.01057	24.62528
0.01059	24.58287
0.01061	24.53116
0.01063	24.47092
0.01064	24.40356
0.01066	24.33092
0.01068	24.25502
0.01069	24.1779
0.01071	24.10177
0.01073	24.02938
0.01075	23.9641
0.01076	23.90959
0.01078	23.86918
0.0108	23.84527
0.01082	23.83887
0.01083	23.84954
0.01085	23.87582
0.01087	23.9156
0.01089	23.96626
0.0109	24.02483
0.01092	24.08831
0.01094	24.15421
0.01095	24.22081
0.01097	24.28724
0.01099	24.35324
0.01101	24.41876
0.01102	24.48365
0.01104	24.54741
0.01106	24.60908
0.01108	24.66748
0.01109	24.72158
0.01111	24.77087
0.01113	24.81532
0.01115	24.85525
0.01116	24.89087
0.01118	24.92206
0.0112	24.94835
0.01122	24.96922
0.01123	24.98442
0.01125	24.99417
0.01127	24.99912
0.01128	25.00016
0.0113	24.99812
0.01132	24.99348
0.01134	24.9862
0.01135	24.97572
0.01137	24.9611
0.01139	24.94137
0.01141	24.91576
0.01142	24.8839
0.01144	24.8457
0.01146	24.80139
0.01148	24.75149
0.01149	24.69685
0.01151	24.63857
0.01153	24.57783
0.01155	24.51577
0.01156	24.45345
0.01158	24.39193
0.0116	24.33232
0.01161	24.27587
0.01163	24.22386
0.01165	24.17754
0.01167	24.13796
0.01168	24.10589
0.0117	24.08182
0.01172	24.06602
0.01174	24.05871
0.01175	24.06009
0.01177	24.07051
0.01179	24.09041
0.01181	24.12011
0.01182	24.15951
0.01184	24.20785
0.01186	24.26385
0.01188	24.3259
0.01189	24.39241
0.01191	24.46209
0.01193	24.53405
0.01194	24.60771
0.01196	24.68281
0.01198	24.75956
0.012	24.83857
0.01201	24.92065
0.01203	25.00642
0.01205	25.09621
0.01207	25.18996
0.01208	25.28712
0.0121	25.3866
0.01212	25.4866
0.01214	25.58406
0.01215	25.67431
0.01217	25.75142
0.01219	25.80938
0.0122	25.84333
0.01222	25.85042
0.01224	25.83021
0.01226	25.78443
0.01227	25.71653
0.01229	25.63097
0.01231	25.53255
0.01233	25.42583
0.01234	25.31485
0.01236	25.20297
0.01238	25.0928
0.0124	24.98613
0.01241	24.88401
0.01243	24.78703
0.01245	24.69552
0.01247	24.60984
0.01248	24.53053
0.0125	24.45822
0.01252	24.39353
0.01253	24.33683
0.01255	24.28807
0.01257	24.24682
0.01259	24.21241
0.0126	24.18416
0.01262	24.16157
0.01264	24.1443
0.01266	24.13214
0.01267	24.12487
0.01269	24.12216
0.01271	24.12364
0.01273	24.12902
0.01274	24.13816
0.01276	24.15112
0.01278	24.16804
0.0128	24.18908
0.01281	24.21437
0.01283	24.24374
0.01285	24.27663
0.01286	24.31212
0.01288	24.34905
0.0129	24.38616
0.01292	24.42227
0.01293	24.45627
0.01295	24.48718
0.01297	24.51421
0.01299	24.53686
0.013	24.55486
0.01302	24.56824
0.01304	24.57722
0.01306	24.58218
0.01307	24.58349
0.01309	24.58138
0.01311	24.57588
0.01313	24.56696
0.01314	24.55451
0.01316	24.53839
0.01318	24.51836
0.01319	24.49428
0.01321	24.4666
0.01323	24.43699
0.01325	24.40864
0.01326	24.38571
0.01328	24.37245
0.0133	24.37227
0.01332	24.38706
0.01333	24.41705
0.01335	24.46111
0.01337	24.51711
0.01339	24.58133
0.0134	24.64771
0.01342	24.70804
0.01344	24.75309
0.01345	24.77426
0.01347	24.7648
0.01349	24.72068
0.01351	24.64055
0.01352	24.52537
0.01354	24.37768
0.01356	24.20102
0.01358	23.9995
0.01359	23.77749
0.01361	23.53941
0.01363	23.28962
0.01365	23.03226
0.01366	22.77116
0.01368	22.5098
0.0137	22.25107
0.01372	21.99741
0.01373	21.7508
0.01375	21.51286
0.01377	21.28488
0.01378	21.06778
0.0138	20.86206
0.01382	20.66778
0.01384	20.48445
0.01385	20.31109
0.01387	20.14633
0.01389	19.98877
0.01391	19.8372
0.01392	19.69051
0.01394	19.54773
0.01396	19.40817
0.01398	19.2717
0.01399	19.13885
0.01401	19.01076
0.01403	18.88892
0.01405	18.77482
0.01406	18.66977
0.01408	18.57473
0.0141	18.49031
0.01411	18.41681
0.01413	18.35428
0.01415	18.30256
0.01417	18.26141
0.01418	18.23069
0.0142	18.21034
0.01422	18.20024
0.01424	18.20005
0.01425	18.20914
0.01427	18.22669
0.01429	18.25176
0.01431	18.28331
0.01432	18.32039
0.01434	18.36236
0.01436	18.40891
0.01438	18.46009
0.01439	18.51608
0.01441	18.57706
0.01443	18.64306
0.01444	18.7138
0.01446	18.7888
0.01448	18.8677
0.0145	18.95044
0.01451	19.03711
0.01453	19.12772
0.01455	19.22199
0.01457	19.31926
0.01458	19.41849
0.0146	19.51848
0.01462	19.61786
0.01464	19.7145
0.01465	19.80491
0.01467	19.88427
0.01469	19.94732
0.0147	19.98945
0.01472	20.0076
0.01474	20.00061
0.01476	19.96908
0.01477	19.91505
0.01479	19.84143
0.01481	19.75155
0.01483	19.64892
0.01484	19.53705
0.01486	19.41943
0.01488	19.2994
0.0149	19.18008
0.01491	19.06426
0.01493	18.95431
0.01495	18.85218
0.01497	18.75921
0.01498	18.67604
0.015	18.60252
0.01502	18.53783
0.01503	18.48077
0.01505	18.43024
0.01507	18.38538
0.01509	18.34568
0.0151	18.31088
0.01512	18.28086
0.01514	18.25555
0.01516	18.23488
0.01517	18.2187
0.01519	18.20685
0.01521	18.19923
0.01523	18.19584
0.01524	18.19684
0.01526	18.20258
0.01528	18.21354
0.0153	18.23022
0.01531	18.25278
0.01533	18.2809
0.01535	18.31378
0.01536	18.35022
0.01538	18.38883
0.0154	18.42813
0.01542	18.46677
0.01543	18.50358
0.01545	18.53766
0.01547	18.56824
0.01549	18.59472
0.0155	18.61658
0.01552	18.63332
0.01554	18.64448
0.01556	18.64965
0.01557	18.64841
0.01559	18.64036
0.01561	18.62516
0.01563	18.60273
0.01564	18.57328
0.01566	18.53739
0.01568	18.49596
0.01569	18.4503
0.01571	18.40233
0.01573	18.35494
0.01575	18.31206
0.01576	18.27819
0.01578	18.25753
0.0158	18.25334
0.01582	18.2675
0.01583	18.30045
0.01585	18.35132
0.01587	18.41813
0.01589	18.49786
0.0159	18.58677
0.01592	18.68097
0.01594	18.7772
0.01595	18.87319
0.01597	18.96753
0.01599	19.05937
0.01601	19.14796
0.01602	19.2324
0.01604	19.31168
0.01606	19.38477
0.01608	19.45073
0.01609	19.50884
0.01611	19.55858
0.01613	19.59975
0.01615	19.63235
0.01616	19.65664
0.01618	19.67298
0.0162	19.68172
0.01622	19.68314
0.01623	19.67754
0.01625	19.66534
0.01627	19.6471
0.01628	19.6235
0.0163	19.59525
0.01632	19.56292
0.01634	19.52672
0.01635	19.48642
0.01637	19.44149
0.01639	19.39128
0.01641	19.33538
0.01642	19.27373
0.01644	19.20671
0.01646	19.13511
0.01648	19.06008
0.01649	18.98304
0.01651	18.90562
0.01653	18.82946
0.01655	18.75619
0.01656	18.68726
0.01658	18.62376
0.0166	18.56645
0.01661	18.51581
0.01663	18.47215
0.01665	18.43579
0.01667	18.40709
0.01668	18.38642
0.0167	18.37407
0.01672	18.37013
0.01674	18.37432
0.01675	18.38604
0.01677	18.40438
0.01679	18.42836
0.01681	18.45716
0.01682	18.49038
0.01684	18.52788
0.01686	18.56968
0.01687	18.61573
0.01689	18.66581
0.01691	18.71948
0.01693	18.7762
0.01694	18.83547
0.01696	18.89707
0.01698	18.96129
0.017	19.02894
0.01701	19.10097
0.01703	19.17791
0.01705	19.25958
0.01707	19.34494
0.01708	19.43216
0.0171	19.51902
0.01712	19.60317
0.01714	19.68176
0.01715	19.7509
0.01717	19.80573
0.01719	19.84135
0.0172	19.85391
0.01722	19.84153
0.01724	19.80455
0.01726	19.74524
0.01727	19.66708
0.01729	19.57413
0.01731	19.4706
0.01733	19.36058
0.01734	19.24783
0.01736	19.1356
0.01738	19.02652
0.0174	18.92266
0.01741	18.82558
0.01743	18.73641
0.01745	18.65591
0.01747	18.58453
0.01748	18.52236
0.0175	18.4691
0.01752	18.42422
0.01753	18.38696
0.01755	18.35642
0.01757	18.33167
0.01759	18.31189
0.0176	18.29652
0.01762	18.28538
0.01764	18.27852
0.01766	18.27605
0.01767	18.27797
0.01769	18.28401
0.01771	18.29374
0.01773	18.30662
0.01774	18.32202
0.01776	18.33938
0.01778	18.35829
0.0178	18.37854
0.01781	18.40009
0.01783	18.42303
0.01785	18.44739
0.01786	18.47294
0.01788	18.49919
0.0179	18.52541
0.01792	18.55063
0.01793	18.57376
0.01795	18.5936
0.01797	18.60893
0.01799	18.6187
0.018	18.62211
0.01802	18.61864
0.01804	18.60807
0.01806	18.59029
0.01807	18.5653
0.01809	18.53322
0.01811	18.49437
0.01812	18.44921
0.01814	18.39847
0.01816	18.34326
0.01818	18.28513
0.01819	18.22611
0.01821	18.1688
0.01823	18.11645
0.01825	18.07274
0.01826	18.04123
0.01828	18.02479
0.0183	18.02514
0.01832	18.04273
0.01833	18.07676
0.01835	18.12545
0.01837	18.18633
0.01839	18.25626
0.0184	18.33151
0.01842	18.40828
0.01844	18.48334
0.01845	18.55457
0.01847	18.62093
0.01849	18.68212
0.01851	18.73812
0.01852	18.78883
0.01854	18.83397
0.01856	18.87301
0.01858	18.90538
0.01859	18.93054
0.01861	18.94818
0.01863	18.95822
0.01865	18.96091
0.01866	18.95673
0.01868	18.9464
0.0187	18.93082
0.01872	18.91096
0.01873	18.88769
0.01875	18.86177
0.01877	18.83384
0.01878	18.80446
0.0188	18.77412
0.01882	18.74309
0.01884	18.7113
0.01885	18.67831
0.01887	18.64339
0.01889	18.60577
0.01891	18.5648
0.01892	18.52009
0.01894	18.47165
0.01896	18.41991
0.01898	18.36575
0.01899	18.31049
0.01901	18.25566
0.01903	18.20297
0.01905	18.1541
0.01906	18.11061
0.01908	18.07387
0.0191	18.04507
0.01911	18.02528
0.01913	18.0154
0.01915	18.01608
0.01917	18.02751
0.01918	18.04936
0.0192	18.08083
0.01922	18.12093
0.01924	18.16864
0.01925	18.22314
0.01927	18.2837
0.01929	18.34965
0.01931	18.42025
0.01932	18.49464
0.01934	18.57192
0.01936	18.65134
0.01937	18.73229
0.01939	18.81422
0.01941	18.89627
0.01943	18.97776
0.01944	19.05809
0.01946	19.13705
0.01948	19.21498
0.0195	19.29287
0.01951	19.37197
0.01953	19.45351
0.01955	19.53816
0.01957	19.62587
0.01958	19.71572
0.0196	19.80624
0.01962	19.89539
0.01964	19.98027
0.01965	20.05655
0.01967	20.11874
0.01969	20.16114
0.0197	20.17907
0.01972	20.16977
0.01974	20.13288
0.01976	20.07017
0.01977	19.98507
0.01979	19.88181
0.01981	19.76496
0.01983	19.63889
0.01984	19.50767
0.01986	19.37475
0.01988	19.24306
0.0199	19.11485
0.01991	18.99183
0.01993	18.87511
0.01995	18.76534
0.01997	18.66272
0.01998	18.56723
0.02	18.47881
0.02002	18.39755
0.02003	18.32374
0.02005	18.25782
0.02007	18.20007
0.02009	18.15059
0.0201	18.10922
0.02012	18.07566
0.02014	18.04941
0.02016	18.02981
0.02017	18.01601
0.02019	18.00715
0.02021	18.00246
0.02023	18.00161
0.02024	18.00474
0.02026	18.01244
0.02028	18.02551
0.0203	18.04479
0.02031	18.07073
0.02033	18.10326
0.02035	18.14156
0.02036	18.18415
0.02038	18.22908
0.0204	18.2743
0.02042	18.31794
0.02043	18.35848
0.02045	18.39473
0.02047	18.42594
0.02049	18.45171
0.0205	18.47204
0.02052	18.48715
0.02054	18.49741
0.02056	18.50304
0.02057	18.50409
0.02059	18.50051
0.02061	18.49248
0.02062	18.48047
0.02064	18.46532
0.02066	18.44808
0.02068	18.42991
0.02069	18.41189
0.02071	18.39527
0.02073	18.38181
0.02075	18.3741
0.02076	18.3752
0.02078	18.3881
0.0208	18.41498
0.02082	18.45692
0.02083	18.51377
0.02085	18.58447
0.02087	18.66727
0.02089	18.75972
0.0209	18.85852
0.02092	18.96003
0.02094	19.06084
0.02095	19.15831
0.02097	19.25063
0.02099	19.33678
0.02101	19.41628
0.02102	19.48896
0.02104	19.55459
0.02106	19.61293
0.02108	19.66359
0.02109	19.7062
0.02111	19.74031
0.02113	19.76556
0.02115	19.78168
0.02116	19.78865
0.02118	19.7867
0.0212	19.77629
0.02122	19.75794
0.02123	19.73225
0.02125	19.6999
0.02127	19.66158
0.02128	19.61793
0.0213	19.56953
0.02132	19.51668
0.02134	19.45951
0.02135	19.3979
0.02137	19.33177
0.02139	19.26123
0.02141	19.18664
0.02142	19.10851
0.02144	19.02746
0.02146	18.94416
0.02148	18.85951
0.02149	18.77474
0.02151	18.69131
0.02153	18.61079
0.02155	18.53482
0.02156	18.46505
0.02158	18.40303
0.0216	18.35009
0.02161	18.30731
0.02163	18.27542
0.02165	18.25471
0.02167	18.24508
0.02168	18.24621
0.0217	18.25766
0.02172	18.27901
0.02174	18.30976
0.02175	18.34937
0.02177	18.39715
0.02179	18.45237
0.02181	18.51409
0.02182	18.58126
0.02184	18.65258
0.02186	18.72682
0.02188	18.80295
0.02189	18.88036
0.02191	18.95861
0.02193	19.03731
0.02194	19.11583
0.02196	19.19347
0.02198	19.26975
0.022	19.34466
0.02201	19.4184
0.02203	19.49121
0.02205	19.56299
0.02207	19.63324
0.02208	19.70099
0.0221	19.76501
0.02212	19.8239
0.02214	19.87577
0.02215	19.91772
0.02217	19.94596
0.02219	19.95646
0.0222	19.94603
0.02222	19.91303
0.02224	19.85779
0.02226	19.78225
0.02227	19.68957
0.02229	19.58355
0.02231	19.46825
0.02233	19.34763
0.02234	19.2256
0.02236	19.10579
0.02238	18.9915
0.0224	18.88541
0.02241	18.78954
0.02243	18.70508
0.02245	18.6326
0.02247	18.57211
0.02248	18.52335
0.0225	18.48583
0.02252	18.45888
0.02253	18.4415
0.02255	18.43229
0.02257	18.4295
0.02259	18.43131
0.0226	18.43597
0.02262	18.44204
0.02264	18.4484
0.02266	18.45436
0.02267	18.45957
0.02269	18.46403
0.02271	18.46804
0.02273	18.4722
0.02274	18.47725
0.02276	18.48388
0.02278	18.49262
0.0228	18.50388
0.02281	18.51792
0.02283	18.53485
0.02285	18.55444
0.02286	18.57613
0.02288	18.59887
0.0229	18.62133
0.02292	18.6418
0.02293	18.65856
0.02295	18.67003
0.02297	18.67516
0.02299	18.67344
0.023	18.6649
0.02302	18.64989
0.02304	18.62879
0.02306	18.60178
0.02307	18.56887
0.02309	18.53002
0.02311	18.48531
0.02313	18.43504
0.02314	18.37985
0.02316	18.32064
0.02318	18.2585
0.02319	18.1947
0.02321	18.13099
0.02323	18.06989
0.02325	18.01498
0.02326	17.97052
0.02328	17.94086
0.0233	17.92956
0.02332	17.93881
0.02333	17.96903
0.02335	18.01912
0.02337	18.08676
0.02339	18.16862
0.0234	18.26058
0.02342	18.35836
0.02344	18.45813
0.02345	18.55715
0.02347	18.65367
0.02349	18.74676
0.02351	18.83577
0.02352	18.92016
0.02354	18.99923
0.02356	19.07218
0.02358	19.13817
0.02359	19.19637
0.02361	19.24593
0.02363	19.28603
0.02365	19.31595
0.02366	19.3353
0.02368	19.34402
0.0237	19.34249
0.02372	19.33146
0.02373	19.31209
0.02375	19.28578
0.02377	19.25406
0.02378	19.21823
0.0238	19.17915
0.02382	19.13717
0.02384	19.09228
0.02385	19.04414
0.02387	18.99222
0.02389	18.93591
0.02391	18.87481
0.02392	18.8088
0.02394	18.73802
0.02396	18.66266
0.02398	18.58304
0.02399	18.4996
0.02401	18.41318
0.02403	18.32515
0.02405	18.23743
0.02406	18.15237
0.02408	18.0725
0.0241	18.00003
0.02411	17.93655
0.02413	17.88272
0.02415	17.83851
0.02417	17.80351
0.02418	17.7773
0.0242	17.75969
0.02422	17.751
0.02424	17.75183
0.02425	17.76301
0.02427	17.78512
0.02429	17.8184
0.02431	17.86258
0.02432	17.91711
0.02434	17.9811
0.02436	18.05353
0.02438	18.13338
0.02439	18.21964
0.02441	18.31129
0.02443	18.4072
0.02444	18.50614
0.02446	18.60705
0.02448	18.70938
0.0245	18.81323
0.02451	18.91904
0.02453	19.02721
0.02455	19.13786
0.02457	19.25056
0.02458	19.36431
0.0246	19.47765
0.02462	19.58859
0.02464	19.6943
0.02465	19.79054
0.02467	19.87201
0.02469	19.9333
0.0247	19.97001
0.02472	19.97967
0.02474	19.96212
0.02476	19.91914
0.02477	19.85402
0.02479	19.77083
0.02481	19.67409
0.02483	19.56827
0.02484	19.45751
0.02486	19.34537
0.02488	19.23491
0.0249	19.12859
0.02491	19.02844
0.02493	18.93596
0.02495	18.8523
0.02497	18.77812
0.02498	18.71365
0.025	18.65879
0.02502	18.61316
0.02503	18.5762
0.02505	18.54723
0.02507	18.52538
0.02509	18.50965
0.0251	18.49885
0.02512	18.49167
0.02514	18.48669
0.02516	18.48248
0.02517	18.47765
0.02519	18.47109
0.02521	18.462
0.02523	18.4501
0.02524	18.43569
0.02526	18.41982
0.02528	18.4041
0.0253	18.39035
0.02531	18.38027
0.02533	18.37512
0.02535	18.3755
0.02536	18.3814
0.02538	18.39217
0.0254	18.40684
0.02542	18.42426
0.02543	18.44315
0.02545	18.4623
0.02547	18.48051
0.02549	18.49674
0.0255	18.51012
0.02552	18.52
0.02554	18.52592
0.02556	18.52753
0.02557	18.52456
0.02559	18.51679
0.02561	18.50398
0.02563	18.48608
0.02564	18.46327
0.02566	18.43606
0.02568	18.40522
0.02569	18.37175
0.02571	18.33706
0.02573	18.3034
0.02575	18.27383
0.02576	18.25197
0.02578	18.24126
0.0258	18.24452
0.02582	18.26347
0.02583	18.29846
0.02585	18.34861
0.02587	18.41188
0.02589	18.4851
0.0259	18.56426
0.02592	18.64515
0.02594	18.72434
0.02595	18.79979
0.02597	18.87095
0.02599	18.93839
0.02601	19.00302
0.02602	19.06557
0.02604	19.12618
0.02606	19.18424
0.02608	19.23843
0.02609	19.28686
0.02611	19.32749
0.02613	19.35855
0.02615	19.3788
0.02616	19.38776
0.02618	19.38568
0.0262	19.37328
0.02622	19.3516
0.02623	19.32177
0.02625	19.285
0.02627	19.24254
0.02628	19.19574
0.0263	19.14596
0.02632	19.09438
0.02634	19.0416
0.02635	18.98772
0.02637	18.93246
0.02639	18.87542
0.02641	18.81634
0.02642	18.7553
0.02644	18.6924
0.02646	18.62757
0.02648	18.56094
0.02649	18.49262
0.02651	18.42299
0.02653	18.35271
0.02655	18.28278
0.02656	18.21453
0.02658	18.14945
0.0266	18.08918
0.02661	18.03537
0.02663	17.98955
0.02665	17.95293
0.02667	17.92632
0.02668	17.91029
0.0267	17.90524
0.02672	17.91154
0.02674	17.92941
0.02675	17.95885
0.02677	17.99955
0.02679	18.05094
0.02681	18.11227
0.02682	18.18261
0.02684	18.26109
0.02686	18.34679
0.02687	18.43881
0.02689	18.5363
0.02691	18.63843
0.02693	18.74435
0.02694	18.85315
0.02696	18.96398
0.02698	19.07626
0.027	19.18966
0.02701	19.30407
0.02703	19.41951
0.02705	19.53598
0.02707	19.65333
0.02708	19.77105
0.0271	19.88827
0.02712	20.0034
0.02714	20.11361
0.02715	20.21431
0.02717	20.29969
0.02719	20.36397
0.0272	20.4025
0.02722	20.41256
0.02724	20.39338
0.02726	20.34591
0.02727	20.27239
0.02729	20.17592
0.02731	20.06018
0.02733	19.92934
0.02734	19.78796
0.02736	19.64084
0.02738	19.49268
0.0274	19.34776
0.02741	19.2096
0.02743	19.08069
0.02745	18.96247
0.02747	18.85546
0.02748	18.75951
0.0275	18.67413
0.02752	18.59885
0.02753	18.53328
0.02755	18.4771
0.02757	18.4298
0.02759	18.39054
0.0276	18.35839
0.02762	18.3324
0.02764	18.31179
0.02766	18.29592
0.02767	18.28417
0.02769	18.27602
0.02771	18.27101
0.02773	18.26886
0.02774	18.26957
0.02776	18.27341
0.02778	18.28093
0.0278	18.29273
0.02781	18.30932
0.02783	18.33079
0.02785	18.35677
0.02786	18.38636
0.02788	18.41815
0.0279	18.45054
0.02792	18.48185
0.02793	18.51055
0.02795	18.53536
0.02797	18.55529
0.02799	18.56965
0.028	18.57808
0.02802	18.5805
0.02804	18.57701
0.02806	18.56782
0.02807	18.55325
0.02809	18.5337
0.02811	18.50969
0.02812	18.48186
0.02814	18.45096
0.02816	18.41791
0.02818	18.38382
0.02819	18.34992
0.02821	18.31763
0.02823	18.28902
0.02825	18.26686
0.02826	18.25436
0.02828	18.25461
0.0283	18.26991
0.02832	18.30155
0.02833	18.34962
0.02835	18.41319
0.02837	18.49035
0.02839	18.5782
0.0284	18.67312
0.02842	18.7713
0.02844	18.86943
0.02845	18.96507
0.02847	19.05657
0.02849	19.14297
0.02851	19.22356
0.02852	19.29779
0.02854	19.36498
0.02856	19.42435
0.02858	19.47508
0.02859	19.51631
0.02861	19.54743
0.02863	19.56811
0.02865	19.57849
0.02866	19.57914
0.02868	19.57096
0.0287	19.55522
0.02872	19.53339
0.02873	19.50698
0.02875	19.47743
0.02877	19.44588
0.02878	19.41301
0.0288	19.37895
0.02882	19.34337
0.02884	19.30553
0.02885	19.26431
0.02887	19.21835
0.02889	19.16641
0.02891	19.10774
0.02892	19.04225
0.02894	18.97052
0.02896	18.89364
0.02898	18.81311
0.02899	18.73059
0.02901	18.64775
0.02903	18.56616
0.02905	18.48714
0.02906	18.4118
0.02908	18.34116
0.0291	18.27615
0.02911	18.21772
0.02913	18.16668
0.02915	18.12377
0.02917	18.08952
0.02918	18.06426
0.0292	18.04825
0.02922	18.04169
0.02924	18.0448
0.02925	18.05765
0.02927	18.08022
0.02929	18.11241
0.02931	18.15404
0.02932	18.20488
0.02934	18.26448
0.02936	18.33217
0.02937	18.40718
0.02939	18.48869
0.02941	18.5759
0.02943	18.66785
0.02944	18.76337
0.02946	18.8613
0.02948	18.96081
0.0295	19.06162
0.02951	19.16389
0.02953	19.26789
0.02955	19.37367
0.02957	19.48078
0.02958	19.58812
0.0296	19.69401
0.02962	19.79615
0.02964	19.89122
0.02965	19.97449
0.02967	20.04017
0.02969	20.08257
0.0297	20.09723
0.02972	20.0817
0.02974	20.03574
0.02976	19.96102
0.02977	19.86074
0.02979	19.73912
0.02981	19.60087
0.02983	19.45096
0.02984	19.29416
0.02986	19.13487
0.02988	18.97686
0.0299	18.82335
0.02991	18.677
0.02993	18.53996
0.02995	18.4139
0.02997	18.29976
0.02998	18.19775
0.03	18.10753
0.03002	18.02847
0.03003	17.95997
0.03005	17.90144
0.03007	17.85228
0.03009	17.81173
0.0301	17.77897
0.03012	17.75335
0.03014	17.7342
0.03016	17.72094
0.03017	17.71296
0.03019	17.70979
0.03021	17.71113
0.03023	17.71695
0.03024	17.72745
0.03026	17.74287
0.03028	17.76348
0.0303	17.78941
0.03031	17.82063
0.03033	17.85666
0.03035	17.8965
0.03036	17.93868
0.03038	17.9813
0.0304	18.02235
0.03042	18.0601
0.03043	18.09338
0.03045	18.12164
0.03047	18.14476
0.03049	18.16302
0.0305	18.17693
0.03052	18.18709
0.03054	18.19405
0.03056	18.19811
0.03057	18.19932
0.03059	18.19756
0.03061	18.19266
0.03062	18.18442
0.03064	18.1727
0.03066	18.15767
0.03068	18.13993
0.03069	18.12059
0.03071	18.10146
0.03073	18.08518
0.03075	18.07527
0.03076	18.07567
0.03078	18.0902
0.0308	18.12183
0.03082	18.17214
0.03083	18.24113
0.03085	18.32733
0.03087	18.42826
0.03089	18.54039
0.0309	18.65949
0.03092	18.7811
0.03094	18.90136
0.03095	19.01743
0.03097	19.12745
0.03099	19.23039
0.03101	19.3257
0.03102	19.41309
0.03104	19.49228
0.03106	19.56291
0.03108	19.62453
0.03109	19.67665
0.03111	19.71904
0.03113	19.75178
0.03115	19.77515
0.03116	19.78962
0.03118	19.79564
0.0312	19.79368
0.03122	19.78419
0.03123	19.7676
0.03125	19.74443
0.03127	19.71522
0.03128	19.68067
0.0313	19.64146
0.03132	19.59823
0.03134	19.55136
0.03135	19.50081
0.03137	19.44627
0.03139	19.3872
0.03141	19.32306
0.03142	19.25326
0.03144	19.1772
0.03146	19.09439
0.03148	19.00452
0.03149	18.90784
0.03151	18.80529
0.03153	18.69872
0.03155	18.59078
0.03156	18.48459
0.03158	18.38343
0.0316	18.29035
0.03161	18.20813
0.03163	18.139
0.03165	18.08454
0.03167	18.04556
0.03168	18.02206
0.0317	18.01346
0.03172	18.01859
0.03174	18.03608
0.03175	18.06451
0.03177	18.10253
0.03179	18.14915
0.03181	18.20373
0.03182	18.26597
0.03184	18.33568
0.03186	18.41255
0.03188	18.49608
0.03189	18.58552
0.03191	18.6798
0.03193	18.7776
0.03194	18.87732
0.03196	18.9776
0.03198	19.07752
0.032	19.17686
0.03201	19.27588
0.03203	19.37519
0.03205	19.47541
0.03207	19.57691
0.03208	19.67955
0.0321	19.78262
0.03212	19.8847
0.03214	19.98309
0.03215	20.07335
0.03217	20.14954
0.03219	20.20534
0.0322	20.23541
0.03222	20.23635
0.03224	20.20723
0.03226	20.14932
0.03227	20.06561
0.03229	19.96025
0.03231	19.83799
0.03233	19.70381
0.03234	19.56257
0.03236	19.4188
0.03238	19.27656
0.0324	19.1393
0.03241	19.00992
0.03243	18.8906
0.03245	18.7827
0.03247	18.68666
0.03248	18.60211
0.0325	18.52815
0.03252	18.46363
0.03253	18.40746
0.03255	18.35858
0.03257	18.31588
0.03259	18.27824
0.0326	18.24457
0.03262	18.214
0.03264	18.18584
0.03266	18.15981
0.03267	18.13575
0.03269	18.11369
0.03271	18.09371
0.03273	18.076
0.03274	18.06114
0.03276	18.05003
0.03278	18.0439
0.0328	18.04405
0.03281	18.05154
0.03283	18.06783
0.03285	18.09279
0.03286	18.12554
0.03288	18.16503
0.0329	18.20979
0.03292	18.25793
0.03293	18.30731
0.03295	18.35571
0.03297	18.40091
0.03299	18.44098
0.033	18.4745
0.03302	18.50063
0.03304	18.51921
0.03306	18.53067
0.03307	18.53582
0.03309	18.53579
0.03311	18.53169
0.03313	18.52453
0.03314	18.51512
0.03316	18.50428
0.03318	18.49282
0.03319	18.48155
0.03321	18.47153
0.03323	18.46433
0.03325	18.46227
0.03326	18.46832
0.03328	18.48542
0.0333	18.51605
0.03332	18.56164
0.03333	18.62228
0.03335	18.69686
0.03337	18.7834
0.03339	18.8791
0.0334	18.98054
0.03342	19.0841
0.03344	19.1867
0.03345	19.28626
0.03347	19.38177
0.03349	19.47289
0.03351	19.55954
0.03352	19.64163
0.03354	19.71881
0.03356	19.79041
0.03358	19.85567
0.03359	19.91367
0.03361	19.96347
0.03363	20.00425
0.03365	20.03539
0.03366	20.05681
0.03368	20.06879
0.0337	20.072
0.03372	20.06727
0.03373	20.05525
0.03375	20.03627
0.03377	20.01041
0.03378	19.97771
0.0338	19.9383
0.03382	19.89244
0.03384	19.8405
0.03385	19.78273
0.03387	19.71922
0.03389	19.64992
0.03391	19.57471
0.03392	19.49348
0.03394	19.4063
0.03396	19.31359
0.03398	19.2166
0.03399	19.11738
0.03401	19.01852
0.03403	18.92279
0.03405	18.83273
0.03406	18.75054
0.03408	18.67806
0.0341	18.61664
0.03411	18.56714
0.03413	18.52978
0.03415	18.50435
0.03417	18.4904
0.03418	18.48744
0.0342	18.49499
0.03422	18.51247
0.03424	18.53924
0.03425	18.57463
0.03427	18.61789
0.03429	18.66833
0.03431	18.72517
0.03432	18.78779
0.03434	18.85567
0.03436	18.92842
0.03438	19.0058
0.03439	19.08758
0.03441	19.1734
0.03443	19.26273
0.03444	19.35466
0.03446	19.44814
0.03448	19.54224
0.0345	19.63649
0.03451	19.73084
0.03453	19.82546
0.03455	19.92052
0.03457	20.01581
0.03458	20.11044
0.0346	20.20283
0.03462	20.29079
0.03464	20.37126
0.03465	20.44009
0.03467	20.49227
0.03469	20.52296
0.0347	20.52851
[truncated: 998,000+ more rows]
