# Supplementary material for: Single-exonuclease nanocircuits reveal the RNA degradation dynamics of PNPase and demonstrate potential for RNA sequencing
Source: Nat Commun. 2023 Feb 1;14:552. doi: 10.1038/s41467-023-36278-6 (PMC9892577; doi:10.1038/s41467-023-36278-6)
Supplement: Supplementary file 4 — Source data [file 41467_2023_36278_MOESM4_ESM.zip › Source Data/Fig.4/Fig.4a/Poly(G)30.txt]

0	23.30652
1.7E-5	23.34042
3.5E-5	23.37322
5.2E-5	23.40321
6.9E-5	23.42914
8.7E-5	23.45033
1.04E-4	23.46646
1.22E-4	23.47765
1.39E-4	23.4842
1.56E-4	23.48656
1.74E-4	23.48502
1.91E-4	23.47926
2.08E-4	23.46874
2.26E-4	23.45283
2.43E-4	23.43092
2.6E-4	23.40255
2.78E-4	23.36747
2.95E-4	23.32587
3.13E-4	23.2788
3.3E-4	23.22821
3.47E-4	23.17724
3.65E-4	23.12974
3.82E-4	23.08988
3.99E-4	23.06186
4.17E-4	23.04946
4.34E-4	23.05541
4.51E-4	23.08144
4.69E-4	23.12793
4.86E-4	23.19377
5.03E-4	23.27638
5.21E-4	23.37199
5.38E-4	23.47632
5.56E-4	23.58563
5.73E-4	23.69705
5.9E-4	23.80891
6.08E-4	23.92019
6.25E-4	24.03005
6.42E-4	24.13759
6.6E-4	24.24165
6.77E-4	24.34056
6.94E-4	24.43261
7.12E-4	24.51614
7.29E-4	24.58971
7.47E-4	24.65231
7.64E-4	24.7031
7.81E-4	24.74153
7.99E-4	24.76743
8.16E-4	24.78108
8.33E-4	24.78354
8.51E-4	24.77615
8.68E-4	24.76008
8.85E-4	24.73607
9.03E-4	24.70438
9.2E-4	24.66463
9.38E-4	24.61612
9.55E-4	24.5579
9.72E-4	24.48922
9.9E-4	24.40961
0.00101	24.31893
0.00102	24.21792
0.00104	24.10812
0.00106	23.99179
0.00108	23.87188
0.00109	23.75171
0.00111	23.63441
0.00113	23.52276
0.00115	23.41874
0.00116	23.32348
0.00118	23.23772
0.0012	23.16198
0.00122	23.09699
0.00123	23.04357
0.00125	23.00231
0.00127	22.97378
0.00129	22.95835
0.0013	22.95614
0.00132	22.96686
0.00134	22.98974
0.00135	23.02325
0.00137	23.0657
0.00139	23.11529
0.00141	23.17066
0.00142	23.23079
0.00144	23.29492
0.00146	23.36243
0.00148	23.43262
0.00149	23.5043
0.00151	23.57612
0.00153	23.64668
0.00155	23.71483
0.00156	23.78003
0.00158	23.8424
0.0016	23.90294
0.00162	23.96306
0.00163	24.02395
0.00165	24.08646
0.00167	24.15093
0.00168	24.21739
0.0017	24.2859
0.00172	24.3566
0.00174	24.42911
0.00175	24.5017
0.00177	24.57067
0.00179	24.63071
0.00181	24.67638
0.00182	24.70335
0.00184	24.70961
0.00186	24.69542
0.00187	24.6625
0.00189	24.61339
0.00191	24.55106
0.00193	24.47842
0.00194	24.39855
0.00196	24.31455
0.00198	24.22932
0.002	24.14537
0.00201	24.06461
0.00203	23.98855
0.00205	23.91847
0.00207	23.85534
0.00208	23.8002
0.0021	23.75387
0.00212	23.71684
0.00213	23.68925
0.00215	23.67065
0.00217	23.65973
0.00219	23.65475
0.0022	23.65363
0.00222	23.65466
0.00224	23.65662
0.00226	23.65879
0.00227	23.66096
0.00229	23.6632
0.00231	23.66555
0.00233	23.6681
0.00234	23.6708
0.00236	23.67358
0.00238	23.67666
0.0024	23.68065
0.00241	23.68619
0.00243	23.69401
0.00245	23.70455
0.00247	23.71794
0.00248	23.73382
0.0025	23.75122
0.00252	23.76871
0.00253	23.78468
0.00255	23.79748
0.00257	23.8059
0.00259	23.80929
0.0026	23.80747
0.00262	23.80083
0.00264	23.79001
0.00266	23.77601
0.00267	23.75986
0.00269	23.74238
0.00271	23.72401
0.00273	23.7047
0.00274	23.68375
0.00276	23.66042
0.00278	23.6342
0.00279	23.60523
0.00281	23.57449
0.00283	23.54392
0.00285	23.51655
0.00286	23.49634
0.00288	23.48746
0.0029	23.49382
0.00292	23.51826
0.00293	23.5622
0.00295	23.62575
0.00297	23.70794
0.00299	23.80659
0.003	23.91834
0.00302	24.03864
0.00304	24.16259
0.00306	24.28594
0.00307	24.40561
0.00309	24.51992
0.00311	24.6282
0.00312	24.73009
0.00314	24.82541
0.00316	24.91375
0.00318	24.99447
0.00319	25.0669
0.00321	25.13053
0.00323	25.18491
0.00325	25.22989
0.00326	25.26541
0.00328	25.29159
0.0033	25.30865
0.00332	25.31697
0.00333	25.31707
0.00335	25.30959
0.00337	25.29509
0.00338	25.27432
0.0034	25.2481
0.00342	25.21716
0.00344	25.18219
0.00346	25.14352
0.00347	25.10138
0.00349	25.0558
0.00351	25.00662
0.00352	24.95372
0.00354	24.89713
0.00356	24.83688
0.00358	24.7733
0.00359	24.70684
0.00361	24.63816
0.00363	24.56825
0.00365	24.49838
0.00366	24.42981
0.00368	24.36404
0.0037	24.30244
0.00371	24.24648
0.00373	24.19757
0.00375	24.15694
0.00377	24.12581
0.00378	24.10529
0.0038	24.09616
0.00382	24.09886
0.00384	24.11324
0.00385	24.13847
0.00387	24.17338
0.00389	24.21652
0.00391	24.26657
0.00392	24.32252
0.00394	24.38349
0.00396	24.4489
0.00398	24.51819
0.00399	24.59069
0.00401	24.66569
0.00403	24.74246
0.00405	24.82
0.00406	24.89725
0.00408	24.97318
0.0041	25.0475
0.00411	25.12083
0.00413	25.19435
0.00415	25.26941
0.00417	25.34709
0.00418	25.42771
0.0042	25.51073
0.00422	25.59467
0.00424	25.67705
0.00425	25.75444
0.00427	25.82227
0.00429	25.8754
0.00431	25.90903
0.00432	25.91949
0.00434	25.90491
0.00436	25.86536
0.00438	25.80228
0.00439	25.71838
0.00441	25.6169
0.00443	25.50125
0.00444	25.37489
0.00446	25.2414
0.00448	25.10443
0.0045	24.96782
0.00451	24.83516
0.00453	24.70973
0.00455	24.59408
0.00457	24.48968
0.00458	24.39706
0.0046	24.31592
0.00462	24.24531
0.00464	24.18434
0.00465	24.13223
0.00467	24.08842
0.00469	24.05265
0.00471	24.02487
0.00472	24.00538
0.00474	23.99453
0.00476	23.99215
0.00477	23.99751
0.00479	24.00908
0.00481	24.02479
0.00483	24.04257
0.00484	24.06077
0.00486	24.07825
0.00488	24.09478
0.0049	24.11076
0.00491	24.12695
0.00493	24.14426
0.00495	24.16341
0.00496	24.18478
0.00498	24.20821
0.005	24.23271
0.00502	24.25681
0.00504	24.27873
0.00505	24.2967
0.00507	24.3093
0.00509	24.31547
0.0051	24.31457
0.00512	24.30648
0.00514	24.29133
0.00516	24.26955
0.00517	24.24171
0.00519	24.20825
0.00521	24.16979
0.00523	24.12697
0.00524	24.08042
0.00526	24.03088
0.00528	23.97913
0.0053	23.92582
0.00531	23.87182
0.00533	23.81828
0.00535	23.76741
0.00537	23.72238
0.00538	23.68692
0.0054	23.66468
0.00542	23.65851
0.00543	23.66991
0.00545	23.69921
0.00547	23.74563
0.00549	23.80737
0.0055	23.88161
0.00552	23.96471
0.00554	24.05261
0.00556	24.14185
0.00557	24.22983
0.00559	24.31521
0.00561	24.39746
0.00562	24.47641
0.00564	24.55188
0.00566	24.62348
0.00568	24.6906
0.00569	24.7527
0.00571	24.80922
0.00573	24.85954
0.00575	24.9031
0.00576	24.93926
0.00578	24.96761
0.0058	24.98803
0.00582	25.00055
0.00583	25.00542
0.00585	25.003
0.00587	24.99372
0.00588	24.9783
0.0059	24.95756
0.00592	24.93228
0.00594	24.90304
0.00596	24.86999
0.00597	24.83291
0.00599	24.79132
0.00601	24.74455
0.00602	24.69229
0.00604	24.63447
0.00606	24.5713
0.00608	24.50341
0.00609	24.4318
0.00611	24.3577
0.00613	24.28267
0.00615	24.2083
0.00616	24.13614
0.00618	24.06768
0.0062	24.00424
0.00621	23.94697
0.00623	23.8969
0.00625	23.8548
0.00627	23.82152
0.00628	23.79769
0.0063	23.78369
0.00632	23.77954
0.00634	23.78494
0.00635	23.79923
0.00637	23.82182
0.00639	23.85191
0.00641	23.88882
0.00642	23.93183
0.00644	23.98024
0.00646	24.03354
0.00648	24.09144
0.00649	24.15375
0.00651	24.22042
0.00653	24.29128
0.00654	24.36593
0.00656	24.44381
0.00658	24.52437
0.0066	24.60743
0.00661	24.69327
0.00663	24.78239
0.00665	24.87525
0.00667	24.9719
0.00668	25.07182
0.0067	25.17406
0.00672	25.27722
0.00674	25.37916
0.00675	25.47654
0.00677	25.56454
0.00679	25.63725
0.00681	25.68908
0.00682	25.71564
0.00684	25.71488
0.00686	25.68719
0.00687	25.63508
0.00689	25.56263
0.00691	25.47459
0.00693	25.37548
0.00694	25.26927
0.00696	25.15904
0.00698	25.04708
0.007	24.93519
0.00701	24.82471
0.00703	24.71673
0.00705	24.61204
0.00707	24.51094
0.00708	24.41365
0.0071	24.32044
0.00712	24.23174
0.00714	24.14836
0.00715	24.07127
0.00717	24.00132
0.00719	23.93914
0.0072	23.88457
0.00722	23.83699
0.00724	23.79528
0.00726	23.75803
0.00727	23.72375
0.00729	23.69102
0.00731	23.65845
0.00733	23.6252
0.00734	23.59088
0.00736	23.55549
0.00738	23.51946
0.0074	23.48357
0.00741	23.44872
0.00743	23.41607
0.00745	23.38662
0.00746	23.36131
0.00748	23.34079
0.0075	23.3252
0.00752	23.31417
0.00754	23.30684
0.00755	23.30209
0.00757	23.29908
0.00759	23.29749
0.0076	23.2973
0.00762	23.29891
0.00764	23.30248
0.00766	23.30816
0.00767	23.31583
0.00769	23.32518
0.00771	23.33585
0.00773	23.34744
0.00774	23.35943
0.00776	23.37147
0.00778	23.38324
0.0078	23.39445
0.00781	23.40502
0.00783	23.41523
0.00785	23.42639
0.00787	23.44095
0.00788	23.46195
0.0079	23.49261
0.00792	23.5355
0.00793	23.59203
0.00795	23.6624
0.00797	23.74581
0.00799	23.84052
0.008	23.94406
0.00802	24.05311
0.00804	24.16398
0.00806	24.27337
0.00807	24.37884
0.00809	24.47914
0.00811	24.57385
0.00813	24.6627
0.00814	24.74521
0.00816	24.82034
0.00818	24.88663
0.00819	24.94264
0.00821	24.98723
0.00823	25.01964
0.00825	25.0398
0.00826	25.04797
0.00828	25.04479
0.0083	25.03112
0.00832	25.00792
0.00833	24.97622
0.00835	24.93688
0.00837	24.89046
0.00839	24.83751
0.0084	24.77861
0.00842	24.7143
0.00844	24.6453
0.00845	24.57223
0.00847	24.49557
0.00849	24.41576
0.00851	24.33299
0.00852	24.24742
0.00854	24.15934
0.00856	24.06917
0.00858	23.97782
0.00859	23.88658
0.00861	23.79703
0.00863	23.71111
0.00865	23.631
0.00866	23.55878
0.00868	23.49649
0.0087	23.44571
0.00872	23.40775
0.00873	23.38349
0.00875	23.37329
0.00877	23.37696
0.00879	23.39382
0.0088	23.42258
0.00882	23.46183
0.00884	23.51007
0.00885	23.56588
0.00887	23.62814
0.00889	23.69586
0.00891	23.76845
0.00892	23.84565
0.00894	23.9272
0.00896	24.01298
0.00898	24.10267
0.00899	24.19571
0.00901	24.29144
0.00903	24.38917
0.00905	24.488
0.00906	24.58699
0.00908	24.68531
0.0091	24.78254
0.00912	24.87879
0.00913	24.97437
0.00915	25.06963
0.00917	25.16475
0.00918	25.2595
0.0092	25.35328
0.00922	25.44514
0.00924	25.53343
0.00925	25.61547
0.00927	25.68698
0.00929	25.74259
0.00931	25.77701
0.00932	25.78613
0.00934	25.76786
0.00936	25.72213
0.00937	25.65036
0.00939	25.55519
0.00941	25.43986
0.00943	25.30788
0.00944	25.16289
0.00946	25.00856
0.00948	24.84835
0.0095	24.68576
0.00951	24.5241
0.00953	24.36675
0.00955	24.21692
0.00957	24.07737
0.00958	23.95029
0.0096	23.83718
0.00962	23.73874
0.00963	23.65516
0.00965	23.58604
0.00967	23.53049
0.00969	23.48731
0.0097	23.45516
0.00972	23.43255
0.00974	23.41822
0.00976	23.41089
0.00977	23.40965
0.00979	23.41378
0.00981	23.42263
0.00983	23.43558
0.00984	23.452
0.00986	23.47113
0.00988	23.49219
0.0099	23.51443
0.00991	23.53728
0.00993	23.56063
0.00995	23.58448
0.00996	23.60889
0.00998	23.63377
0.01	23.65874
0.01002	23.6833
0.01003	23.70685
0.01005	23.72868
0.01007	23.74831
0.01009	23.76549
0.0101	23.78013
0.01012	23.79224
0.01014	23.8013
0.01016	23.8063
0.01017	23.80581
0.01019	23.7981
0.01021	23.78172
0.01023	23.75555
0.01024	23.7189
0.01026	23.67158
0.01028	23.61391
0.01029	23.54669
0.01031	23.47156
0.01033	23.39115
0.01035	23.30945
0.01036	23.23187
0.01038	23.16429
0.0104	23.11218
0.01042	23.07974
0.01043	23.06937
0.01045	23.08199
0.01047	23.11731
0.01049	23.17391
0.0105	23.24913
0.01052	23.33905
0.01054	23.43889
0.01056	23.54409
0.01057	23.6508
0.01059	23.75651
0.01061	23.85988
0.01063	23.96022
0.01064	24.05701
0.01066	24.14949
0.01068	24.23632
0.01069	24.316
0.01071	24.38698
0.01073	24.44796
0.01075	24.49815
0.01076	24.53718
0.01078	24.56528
0.0108	24.5831
0.01082	24.59148
0.01083	24.5915
0.01085	24.58438
0.01087	24.57124
0.01089	24.55323
0.0109	24.53118
0.01092	24.50545
0.01094	24.47609
0.01095	24.44282
0.01097	24.40519
0.01099	24.36298
0.01101	24.31596
0.01102	24.26407
0.01104	24.2072
0.01106	24.14528
0.01108	24.07854
0.01109	24.00774
0.01111	23.93389
0.01113	23.85832
0.01115	23.78242
0.01116	23.70759
0.01118	23.63536
0.0112	23.56722
0.01121	23.50476
0.01123	23.44962
0.01125	23.40322
0.01127	23.36684
0.01129	23.34135
0.0113	23.32704
0.01132	23.32363
0.01134	23.3302
0.01135	23.34513
0.01137	23.36653
0.01139	23.39227
0.01141	23.42065
0.01142	23.45071
0.01144	23.48252
0.01146	23.51725
0.01148	23.55686
0.01149	23.60341
0.01151	23.65852
0.01153	23.72298
0.01154	23.7965
0.01156	23.87798
0.01158	23.96601
0.0116	24.05931
0.01162	24.157
0.01163	24.25831
0.01165	24.36248
0.01167	24.46874
0.01168	24.57614
0.0117	24.68385
0.01172	24.79088
0.01174	24.89579
0.01175	24.99601
0.01177	25.08734
0.01179	25.16418
0.01181	25.22105
0.01182	25.25339
0.01184	25.25873
0.01186	25.23693
0.01188	25.19001
0.01189	25.12167
0.01191	25.03637
0.01193	24.93844
0.01194	24.83187
0.01196	24.7202
0.01198	24.60655
0.012	24.49388
0.01201	24.38486
0.01203	24.28197
0.01205	24.18747
0.01207	24.1028
0.01208	24.02869
0.0121	23.96489
0.01212	23.91
0.01214	23.86113
0.01215	23.81402
0.01217	23.76351
0.01219	23.70468
0.01221	23.63335
0.01222	23.54644
0.01224	23.44226
0.01226	23.32069
0.01227	23.18363
0.01229	23.03528
0.01231	22.88173
0.01233	22.73015
0.01234	22.58758
0.01236	22.45991
0.01238	22.35151
0.0124	22.26527
0.01241	22.20243
0.01243	22.16291
0.01245	22.14532
0.01247	22.14755
0.01248	22.1673
0.0125	22.20226
0.01252	22.25048
0.01254	22.31014
0.01255	22.37951
0.01257	22.45687
0.01259	22.54035
0.0126	22.62784
0.01262	22.71745
0.01264	22.80719
0.01266	22.89537
0.01267	22.98044
0.01269	23.06111
0.01271	23.13652
0.01273	23.20619
0.01274	23.26961
0.01276	23.32623
0.01278	23.37512
0.0128	23.41506
0.01281	23.44506
0.01283	23.46497
0.01285	23.47593
0.01287	23.48075
0.01288	23.48321
0.0129	23.48759
0.01292	23.49784
0.01293	23.51701
0.01295	23.54709
0.01297	23.58904
0.01299	23.64261
0.013	23.7064
0.01302	23.7778
0.01304	23.85368
0.01306	23.93135
0.01307	24.00891
0.01309	24.08546
0.01311	24.16081
0.01312	24.23482
0.01314	24.30705
0.01316	24.37662
0.01318	24.44219
0.01319	24.50241
0.01321	24.55605
0.01323	24.60214
0.01325	24.6401
0.01326	24.66935
0.01328	24.68928
0.0133	24.69943
0.01332	24.69941
0.01333	24.68938
0.01335	24.66999
0.01337	24.64236
0.01338	24.60792
0.0134	24.56808
0.01342	24.52387
0.01344	24.47607
0.01345	24.42504
0.01347	24.37088
0.01349	24.31384
0.01351	24.25406
0.01352	24.19165
0.01354	24.1267
0.01356	24.05927
0.01358	23.98987
0.01359	23.91942
0.01361	23.84909
0.01363	23.78038
0.01365	23.71491
0.01366	23.65409
0.01368	23.59929
0.0137	23.55157
0.01371	23.51195
0.01373	23.48126
0.01375	23.46016
0.01377	23.4491
0.01378	23.44812
0.0138	23.45659
0.01382	23.47348
0.01384	23.49738
0.01385	23.52664
0.01387	23.55971
0.01389	23.5952
0.01391	23.63201
0.01392	23.66921
0.01394	23.70599
0.01396	23.74211
0.01398	23.77794
0.01399	23.8143
0.01401	23.85237
0.01403	23.89322
0.01404	23.93721
0.01406	23.98415
0.01408	24.03365
0.0141	24.08552
0.01412	24.14013
0.01413	24.19798
0.01415	24.25972
0.01417	24.32557
0.01418	24.39507
0.0142	24.46703
0.01422	24.53977
0.01424	24.61118
0.01425	24.67862
0.01427	24.73848
0.01429	24.78626
0.01431	24.81736
0.01432	24.82781
0.01434	24.81518
0.01436	24.77898
0.01438	24.72057
0.01439	24.64317
0.01441	24.55111
0.01443	24.44885
0.01444	24.34031
0.01446	24.22859
0.01448	24.11593
0.0145	24.00415
0.01451	23.89446
0.01453	23.78768
0.01455	23.68425
0.01457	23.58465
0.01458	23.48992
0.0146	23.40161
0.01462	23.32125
0.01463	23.25027
0.01465	23.18958
0.01467	23.13937
0.01469	23.09909
0.0147	23.06733
0.01472	23.04185
0.01474	23.0206
0.01476	23.00203
0.01477	22.98554
0.01479	22.97129
0.01481	22.95985
0.01483	22.95219
0.01484	22.94947
0.01486	22.95282
0.01488	22.96349
0.0149	22.98243
0.01491	23.00991
0.01493	23.04553
0.01495	23.0881
0.01497	23.13612
0.01498	23.18787
0.015	23.24175
0.01502	23.29646
0.01503	23.35073
0.01505	23.40293
0.01507	23.45115
0.01509	23.49307
0.0151	23.52626
0.01512	23.54868
0.01514	23.55905
0.01516	23.55705
0.01517	23.54319
0.01519	23.51837
0.01521	23.48393
0.01523	23.44125
0.01524	23.39191
0.01526	23.33792
0.01528	23.2815
0.0153	23.22463
0.01531	23.16922
0.01533	23.11717
0.01535	23.07069
0.01537	23.03249
0.01538	23.00538
0.0154	22.9919
0.01542	22.99372
0.01543	23.01121
0.01545	23.0438
0.01547	23.0901
0.01549	23.14804
0.0155	23.21499
0.01552	23.28784
0.01554	23.36328
0.01556	23.43876
0.01557	23.51261
0.01559	23.58431
0.01561	23.65407
0.01563	23.72236
0.01564	23.78977
0.01566	23.85643
0.01568	23.92181
0.01569	23.98467
0.01571	24.04335
0.01573	24.09603
0.01575	24.14129
0.01576	24.17793
0.01578	24.2052
0.0158	24.22255
0.01582	24.22973
0.01583	24.22697
0.01585	24.21505
0.01587	24.19507
0.01588	24.16862
0.0159	24.13718
0.01592	24.10165
0.01594	24.0623
0.01596	24.01872
0.01597	23.97034
0.01599	23.9167
0.01601	23.85766
0.01602	23.79351
0.01604	23.72467
0.01606	23.65154
0.01608	23.57469
0.01609	23.49494
0.01611	23.41333
0.01613	23.33149
0.01615	23.25127
0.01616	23.17446
0.01618	23.10263
0.0162	23.03706
0.01622	22.97882
0.01623	22.9288
0.01625	22.8875
0.01627	22.85521
0.01629	22.832
0.0163	22.8178
0.01632	22.81278
0.01634	22.81739
0.01635	22.8321
0.01637	22.85741
0.01639	22.89316
0.01641	22.9385
0.01642	22.99199
0.01644	23.0521
0.01646	23.11763
0.01648	23.18771
0.01649	23.26167
0.01651	23.33922
0.01653	23.42003
0.01655	23.50337
0.01656	23.58829
0.01658	23.67368
0.0166	23.75904
0.01662	23.84451
0.01663	23.93064
0.01665	24.01804
0.01667	24.10701
0.01668	24.19711
0.0167	24.28753
0.01672	24.3771
0.01674	24.46417
0.01675	24.54631
0.01677	24.61968
0.01679	24.67897
0.01681	24.7187
0.01682	24.73428
0.01684	24.72331
0.01686	24.68584
0.01687	24.62411
0.01689	24.542
0.01691	24.44426
0.01693	24.33554
0.01694	24.22012
0.01696	24.10153
0.01698	23.98251
0.017	23.86551
0.01701	23.7528
0.01703	23.64643
0.01705	23.54788
0.01707	23.45773
0.01708	23.37607
0.0171	23.30248
0.01712	23.23625
0.01713	23.17673
0.01715	23.12331
0.01717	23.07523
0.01719	23.03195
0.0172	22.99313
0.01722	22.9589
0.01724	22.9297
0.01726	22.90609
0.01727	22.88853
0.01729	22.8769
0.01731	22.87041
0.01733	22.86801
0.01734	22.86876
0.01736	22.87198
0.01738	22.87762
0.0174	22.88613
0.01741	22.8983
0.01743	22.91487
0.01745	22.93605
0.01746	22.96151
0.01748	22.99051
0.0175	23.0221
0.01752	23.05564
0.01753	23.09063
0.01755	23.12644
0.01757	23.16222
0.01759	23.19693
0.0176	23.22943
0.01762	23.25894
0.01764	23.2848
0.01766	23.30648
0.01767	23.32307
0.01769	23.3333
0.01771	23.33598
0.01773	23.33028
0.01774	23.31569
0.01776	23.29242
0.01778	23.26116
0.01779	23.22311
0.01781	23.1802
0.01783	23.13519
0.01785	23.09197
0.01787	23.05532
0.01788	23.03011
0.0179	23.02068
0.01792	23.02989
0.01793	23.05872
0.01795	23.10648
0.01797	23.17128
0.01799	23.25025
0.018	23.34006
0.01802	23.43707
0.01804	23.53776
0.01806	23.63929
0.01807	23.73934
0.01809	23.8361
0.01811	23.92794
0.01812	24.01352
0.01814	24.09188
0.01816	24.16239
0.01818	24.22424
0.01819	24.27613
0.01821	24.3161
0.01823	24.3419
0.01825	24.3519
0.01826	24.34561
0.01828	24.32404
0.0183	24.2893
0.01832	24.24403
0.01833	24.19134
0.01835	24.13429
0.01837	24.07569
0.01838	24.01803
0.0184	23.96323
0.01842	23.91224
0.01844	23.86525
0.01846	23.82154
0.01847	23.77981
0.01849	23.73818
0.01851	23.69448
0.01852	23.64688
0.01854	23.59429
0.01856	23.53636
0.01858	23.47369
0.01859	23.40743
0.01861	23.33905
0.01863	23.2702
0.01865	23.20274
0.01866	23.13843
0.01868	23.07897
0.0187	23.02562
0.01872	22.97958
0.01873	22.94186
0.01875	22.91331
0.01877	22.89467
0.01879	22.88654
0.0188	22.88889
0.01882	22.90136
0.01884	22.92329
0.01885	22.95394
0.01887	22.99274
0.01889	23.0392
0.01891	23.09322
0.01892	23.1547
0.01894	23.22319
0.01896	23.29786
0.01898	23.3776
0.01899	23.46121
0.01901	23.54795
0.01903	23.63743
0.01905	23.72933
0.01906	23.82313
0.01908	23.91819
0.0191	24.01418
0.01911	24.1113
0.01913	24.2099
0.01915	24.31055
0.01917	24.41352
0.01918	24.51841
0.0192	24.6241
0.01922	24.72879
0.01924	24.82989
0.01925	24.92384
0.01927	25.00558
0.01929	25.06883
0.01931	25.10749
0.01932	25.1168
0.01934	25.09456
0.01936	25.04145
0.01937	24.96055
0.01939	24.85686
0.01941	24.73615
0.01943	24.60413
0.01944	24.46604
0.01946	24.32649
0.01948	24.18931
0.0195	24.05794
0.01951	23.93509
0.01953	23.82306
0.01955	23.72345
0.01957	23.6368
0.01958	23.56267
0.0196	23.49978
0.01962	23.44645
0.01964	23.40136
0.01965	23.36378
0.01967	23.33327
0.01969	23.30944
0.01971	23.29166
0.01972	23.27929
0.01974	23.2716
0.01976	23.2679
0.01977	23.2677
0.01979	23.27052
0.01981	23.27576
0.01983	23.28297
0.01984	23.29184
0.01986	23.30233
0.01988	23.31482
0.0199	23.33005
0.01991	23.34862
0.01993	23.37095
0.01995	23.39692
0.01997	23.42614
0.01998	23.45792
0.02	23.49133
0.02002	23.52546
0.02004	23.55948
0.02005	23.59242
0.02007	23.62344
0.02009	23.65177
0.0201	23.67684
0.02012	23.69838
0.02014	23.71633
0.02016	23.73076
0.02017	23.74154
0.02019	23.74802
0.02021	23.74966
0.02023	23.7461
0.02024	23.73744
0.02026	23.72432
0.02028	23.70779
0.0203	23.68862
0.02031	23.66746
0.02033	23.64482
0.02035	23.6222
0.02037	23.60228
0.02038	23.58876
0.0204	23.58567
0.02042	23.59629
0.02043	23.62216
0.02045	23.66325
0.02047	23.71832
0.02049	23.7853
0.0205	23.86148
0.02052	23.94359
0.02054	24.02798
0.02056	24.11129
0.02057	24.19071
0.02059	24.26448
0.02061	24.33188
0.02062	24.39271
0.02064	24.44675
0.02066	24.49334
0.02068	24.53149
0.02069	24.56037
0.02071	24.57963
0.02073	24.5893
0.02075	24.59015
0.02076	24.58323
0.02078	24.57012
0.0208	24.55238
0.02082	24.53116
0.02083	24.50719
0.02085	24.48094
0.02087	24.45272
0.02088	24.423
0.0209	24.39222
0.02092	24.36054
0.02094	24.32791
0.02095	24.29401
0.02097	24.2584
0.02099	24.22066
0.02101	24.18036
0.02102	24.13748
0.02104	24.09216
0.02106	24.04453
0.02108	23.99494
0.02109	23.944
0.02111	23.8925
0.02113	23.84153
0.02115	23.79224
0.02116	23.74546
0.02118	23.7018
0.0212	23.66157
0.02121	23.62514
0.02123	23.59308
0.02125	23.56602
0.02127	23.54498
0.02128	23.531
0.0213	23.52488
0.02132	23.52717
0.02134	23.53816
0.02135	23.55778
0.02137	23.58577
0.02139	23.62153
0.02141	23.66432
0.02142	23.71313
0.02144	23.76644
0.02146	23.82245
0.02148	23.87919
0.02149	23.93513
0.02151	23.98964
0.02153	24.04308
0.02155	24.09623
0.02156	24.15007
0.02158	24.20545
0.0216	24.26356
0.02161	24.32576
0.02163	24.39333
0.02165	24.46718
0.02167	24.54762
0.02168	24.63414
0.0217	24.72551
0.02172	24.81933
0.02174	24.91142
0.02175	24.99526
0.02177	25.06206
0.02179	25.1017
0.02181	25.10469
0.02182	25.06381
0.02184	24.97551
0.02186	24.84007
0.02187	24.66145
0.02189	24.44697
0.02191	24.2067
0.02193	23.9523
0.02194	23.69613
0.02196	23.44987
0.02198	23.22338
0.022	23.02415
0.02201	22.85689
0.02203	22.72384
0.02205	22.62507
0.02207	22.55884
0.02208	22.52253
0.0221	22.51303
0.02212	22.52696
0.02213	22.56099
0.02215	22.61173
0.02217	22.6756
0.02219	22.74891
0.0222	22.8279
0.02222	22.90911
0.02224	22.98953
0.02226	23.06674
0.02227	23.13923
0.02229	23.20617
0.02231	23.26704
0.02233	23.32152
0.02234	23.36951
0.02236	23.41107
0.02238	23.4468
0.0224	23.47794
0.02241	23.50621
0.02243	23.53353
0.02245	23.56149
0.02246	23.59113
0.02248	23.62293
0.0225	23.65669
0.02252	23.69211
0.02254	23.72864
0.02255	23.76524
0.02257	23.80054
0.02259	23.83291
0.0226	23.86076
0.02262	23.88323
0.02264	23.89999
0.02266	23.91115
0.02267	23.91679
0.02269	23.91673
0.02271	23.9107
0.02273	23.89856
0.02274	23.8804
0.02276	23.85683
0.02278	23.82868
0.0228	23.79679
0.02281	23.76202
0.02283	23.72546
0.02285	23.68894
0.02286	23.65515
0.02288	23.6272
0.0229	23.60856
0.02292	23.60224
0.02293	23.61034
0.02295	23.63396
0.02297	23.67328
0.02299	23.72747
0.023	23.79466
0.02302	23.87209
0.02304	23.95656
0.02306	24.04494
0.02307	24.13414
0.02309	24.22152
0.02311	24.30477
0.02313	24.38188
0.02314	24.45127
0.02316	24.51184
0.02318	24.56262
0.02319	24.60278
0.02321	24.63159
0.02323	24.6488
0.02325	24.65498
0.02326	24.65137
0.02328	24.6396
0.0233	24.6212
0.02332	24.59705
0.02333	24.56773
0.02335	24.53359
0.02337	24.49498
0.02339	24.4525
0.0234	24.40687
0.02342	24.35858
0.02344	24.30797
0.02346	24.25501
0.02347	24.1997
0.02349	24.14207
0.02351	24.08236
0.02352	24.02119
0.02354	23.95933
0.02356	23.89738
0.02358	23.83589
0.02359	23.77541
0.02361	23.71656
0.02363	23.66024
0.02365	23.6075
0.02366	23.55927
0.02368	23.51639
0.0237	23.47943
0.02372	23.44921
0.02373	23.42676
0.02375	23.41307
0.02377	23.40903
0.02379	23.41511
0.0238	23.43128
0.02382	23.45724
0.02384	23.49236
0.02385	23.53566
0.02387	23.58612
0.02389	23.64255
0.02391	23.70406
0.02392	23.76994
0.02394	23.83945
0.02396	23.9119
0.02398	23.98674
0.02399	24.06339
0.02401	24.14162
0.02403	24.22129
0.02405	24.3022
0.02406	24.38402
0.02408	24.46642
0.0241	24.54924
0.02411	24.63281
0.02413	24.71749
0.02415	24.80376
0.02417	24.89173
0.02418	24.98082
0.0242	25.06984
0.02422	25.15712
0.02424	25.24047
0.02425	25.31701
0.02427	25.38289
0.02429	25.43364
0.02431	25.46515
0.02432	25.47427
0.02434	25.4594
0.02436	25.42052
0.02437	25.35883
0.02439	25.27663
0.02441	25.17692
0.02443	25.06305
0.02444	24.93871
0.02446	24.80757
0.02448	24.67275
0.0245	24.53675
0.02451	24.40111
0.02453	24.26709
0.02455	24.13596
0.02457	24.00913
0.02458	23.88815
0.0246	23.77463
0.02462	23.67011
0.02463	23.57615
0.02465	23.494
0.02467	23.42425
0.02469	23.36695
0.0247	23.32156
0.02472	23.28704
0.02474	23.26218
0.02476	23.24557
0.02477	23.23595
0.02479	23.23221
0.02481	23.23321
0.02483	23.23817
0.02484	23.24667
0.02486	23.25886
0.02488	23.27557
0.0249	23.29805
0.02491	23.32743
0.02493	23.36474
0.02495	23.41026
0.02496	23.46371
0.02498	23.52402
0.025	23.58944
0.02502	23.65782
0.02504	23.72686
0.02505	23.79406
0.02507	23.85729
0.02509	23.91472
0.0251	23.96491
0.02512	24.00679
0.02514	24.03943
0.02516	24.06218
0.02517	24.07477
0.02519	24.07708
0.02521	24.06934
0.02523	24.05192
0.02524	24.02548
0.02526	23.99111
0.02528	23.9504
0.02529	23.9051
0.02531	23.85731
0.02533	23.80945
0.02535	23.76443
0.02536	23.72576
0.02538	23.69698
0.0254	23.68126
0.02542	23.68094
0.02543	23.69714
0.02545	23.72988
0.02547	23.77816
0.02549	23.84011
0.0255	23.91308
0.02552	23.99371
0.02554	24.07839
0.02556	24.16397
0.02557	24.24789
0.02559	24.32834
0.02561	24.4041
0.02562	24.47427
0.02564	24.5385
0.02566	24.59676
0.02568	24.64922
0.02569	24.69618
0.02571	24.73787
0.02573	24.77428
0.02575	24.80525
0.02576	24.83026
0.02578	24.84884
0.0258	24.86063
0.02582	24.86544
0.02583	24.86334
0.02585	24.85458
0.02587	24.83944
0.02589	24.81847
0.0259	24.79216
0.02592	24.76075
0.02594	24.72427
0.02595	24.68244
0.02597	24.63458
0.02599	24.57985
0.02601	24.51659
0.02602	24.44198
0.02604	24.35171
0.02606	24.2405
0.02608	24.10334
0.02609	23.93659
0.02611	23.73863
0.02613	23.5104
0.02615	23.2549
0.02616	22.97654
0.02618	22.68055
0.0262	22.37229
0.02622	22.05708
0.02623	21.73999
0.02625	21.42566
0.02627	21.11834
0.02629	20.82175
0.0263	20.53894
0.02632	20.27244
0.02634	20.02417
0.02635	19.7956
0.02637	19.58799
0.02639	19.40223
0.02641	19.2389
0.02642	19.09822
0.02644	18.97986
0.02646	18.88329
0.02648	18.80766
0.02649	18.75186
0.02651	18.71464
0.02653	18.69462
0.02654	18.69002
0.02656	18.69896
0.02658	18.71945
0.0266	18.74966
0.02662	18.78831
0.02663	18.83447
0.02665	18.88758
0.02667	18.94721
0.02668	19.0127
0.0267	19.08332
0.02672	19.15814
0.02674	19.23577
0.02675	19.31378
0.02677	19.38815
0.02679	19.45333
0.02681	19.50364
0.02682	19.53413
0.02684	19.54187
0.02686	19.5261
0.02688	19.48801
0.02689	19.4303
0.02691	19.35655
0.02693	19.27056
0.02694	19.17629
0.02696	19.07737
0.02698	18.97704
0.027	18.87815
0.02701	18.78305
0.02703	18.69376
0.02705	18.61189
0.02707	18.53849
0.02708	18.47408
0.0271	18.41867
0.02712	18.37172
0.02714	18.3325
0.02715	18.30002
0.02717	18.27323
0.02719	18.25118
0.02721	18.23312
0.02722	18.21848
0.02724	18.20703
0.02726	18.19858
0.02727	18.19309
0.02729	18.19038
0.02731	18.1902
0.02733	18.19242
0.02734	18.19714
0.02736	18.20463
0.02738	18.21542
0.0274	18.22991
0.02741	18.24806
0.02743	18.26945
0.02745	18.2932
0.02747	18.31822
0.02748	18.34334
0.0275	18.36733
0.02752	18.38921
0.02754	18.40807
0.02755	18.42307
0.02757	18.43356
0.02759	18.43915
0.0276	18.43969
0.02762	18.43554
0.02764	18.42714
0.02766	18.41517
0.02767	18.40028
0.02769	18.38304
0.02771	18.36393
0.02773	18.34332
0.02774	18.32138
0.02776	18.29838
0.02778	18.27462
0.0278	18.25042
0.02781	18.22629
0.02783	18.20321
0.02785	18.18285
0.02786	18.16786
0.02788	18.1611
0.0279	18.1652
0.02792	18.18204
0.02793	18.21252
0.02795	18.25684
0.02797	18.31459
0.02799	18.38466
0.028	18.46519
0.02802	18.55349
0.02804	18.64645
0.02806	18.74136
0.02807	18.83608
0.02809	18.92934
0.02811	19.02033
0.02812	19.10848
0.02814	19.19337
0.02816	19.27455
0.02818	19.35125
0.02819	19.42252
0.02821	19.48704
0.02823	19.54338
0.02825	19.59037
0.02826	19.6272
0.02828	19.65354
0.0283	19.66956
0.02832	19.67557
0.02833	19.6722
0.02835	19.6602
0.02837	19.64036
0.02838	19.61367
0.0284	19.58125
0.02842	19.54395
0.02844	19.50245
0.02845	19.45688
0.02847	19.4069
0.02849	19.3521
0.02851	19.29206
0.02852	19.22686
0.02854	19.15719
0.02856	19.08422
0.02858	19.00953
0.02859	18.93458
0.02861	18.86049
0.02863	18.78823
0.02865	18.71885
0.02866	18.65342
0.02868	18.59321
0.0287	18.53932
0.02871	18.49277
0.02873	18.45434
0.02875	18.42444
0.02877	18.40334
0.02878	18.39102
0.0288	18.38711
0.02882	18.39103
0.02884	18.40197
0.02885	18.419
0.02887	18.44141
0.02889	18.46856
0.02891	18.50019
0.02892	18.53616
0.02894	18.57646
0.02896	18.62121
0.02898	18.67061
0.02899	18.72469
0.02901	18.78342
0.02903	18.84634
0.02904	18.91242
0.02906	18.98014
0.02908	19.04768
0.0291	19.11332
0.02911	19.17608
0.02913	19.23547
0.02915	19.29167
0.02917	19.34515
0.02918	19.39643
0.0292	19.44604
0.02922	19.49421
0.02924	19.54034
0.02925	19.5826
0.02927	19.6174
0.02929	19.63983
0.02931	19.64486
0.02932	19.62836
0.02934	19.58805
0.02936	19.5239
0.02938	19.43777
0.02939	19.33324
0.02941	19.21495
0.02943	19.08795
0.02944	18.95719
0.02946	18.82692
0.02948	18.70034
0.0295	18.57993
0.02951	18.46742
0.02953	18.36421
0.02955	18.27138
0.02957	18.18955
0.02958	18.11906
0.0296	18.05982
0.02962	18.01125
0.02963	17.97231
0.02965	17.94147
0.02967	17.91676
0.02969	17.89626
0.02971	17.87814
0.02972	17.86097
0.02974	17.84387
0.02976	17.8263
0.02977	17.80797
0.02979	17.7887
0.02981	17.76837
0.02983	17.74729
0.02984	17.72624
0.02986	17.70639
0.02988	17.68923
0.0299	17.67628
0.02991	17.66865
0.02993	17.66707
0.02995	17.67145
0.02997	17.68124
0.02998	17.69536
0.03	17.71248
0.03002	17.73117
0.03003	17.75001
0.03005	17.76749
0.03007	17.78248
0.03009	17.79415
0.0301	17.80198
0.03012	17.80588
0.03014	17.80585
0.03016	17.80196
0.03017	17.79407
0.03019	17.78164
0.03021	17.76416
0.03023	17.74133
0.03024	17.71332
0.03026	17.68095
0.03028	17.64577
0.03029	17.60955
0.03031	17.5741
0.03033	17.54092
0.03035	17.51162
0.03037	17.48841
0.03038	17.47393
0.0304	17.47116
0.03042	17.48265
0.03043	17.50995
0.03045	17.55347
0.03047	17.61257
0.03049	17.68558
0.0305	17.76992
0.03052	17.86209
0.03054	17.95812
0.03056	18.05436
0.03057	18.14791
0.03059	18.23699
0.03061	18.32095
0.03063	18.39964
0.03064	18.4733
0.03066	18.54202
0.03068	18.60555
0.03069	18.66342
0.03071	18.71498
0.03073	18.75938
0.03075	18.79597
0.03076	18.82423
0.03078	18.84435
0.0308	18.85719
0.03082	18.86406
0.03083	18.8666
0.03085	18.86639
0.03087	18.86465
0.03089	18.86236
0.0309	18.86015
0.03092	18.85831
0.03094	18.85678
0.03096	18.85507
0.03097	18.85196
0.03099	18.84593
0.03101	18.83505
0.03102	18.81758
0.03104	18.79208
0.03106	18.75764
0.03108	18.71416
0.03109	18.66234
0.03111	18.6034
0.03113	18.53913
0.03115	18.47158
0.03116	18.40289
0.03118	18.33521
0.0312	18.27039
0.03122	18.21017
0.03123	18.15606
0.03125	18.10929
0.03127	18.07093
0.03129	18.04184
0.0313	18.02246
0.03132	18.0129
0.03134	18.01287
0.03135	18.02187
0.03137	18.03953
0.03139	18.06544
0.03141	18.0992
0.03142	18.14025
0.03144	18.18784
0.03146	18.24132
0.03148	18.3
0.03149	18.36314
0.03151	18.42996
0.03153	18.49963
0.03155	18.57108
0.03156	18.64329
0.03158	18.71516
0.0316	18.7861
0.03161	18.85604
0.03163	18.92542
0.03165	18.99508
0.03167	19.06591
0.03168	19.13834
0.0317	19.21222
0.03172	19.28659
0.03174	19.35967
0.03175	19.42857
0.03177	19.48912
0.03179	19.53618
0.03181	19.56496
0.03182	19.57176
0.03184	19.55502
0.03186	19.51517
0.03187	19.45434
0.03189	19.37581
0.03191	19.28333
0.03193	19.18055
0.03194	19.07092
0.03196	18.9575
0.03198	18.84297
0.032	18.72976
0.03201	18.6198
0.03203	18.51482
0.03205	18.41616
0.03207	18.32478
0.03208	18.24124
0.0321	18.16571
0.03212	18.09796
0.03213	18.03784
0.03215	17.9852
0.03217	17.93964
0.03219	17.90051
0.0322	17.86664
0.03222	17.83685
0.03224	17.81019
0.03226	17.78606
0.03227	17.76449
0.03229	17.74584
0.03231	17.73058
0.03233	17.71917
0.03234	17.71191
0.03236	17.70882
0.03238	17.71002
0.0324	17.71561
0.03241	17.72561
0.03243	17.74005
0.03245	17.75856
0.03247	17.78039
0.03248	17.80428
0.0325	17.82858
0.03252	17.85188
0.03253	17.87314
0.03255	17.89166
0.03257	17.90706
0.03259	17.91903
0.0326	17.92723
0.03262	17.93154
0.03264	17.93187
0.03266	17.92846
0.03267	17.9216
0.03269	17.91141
0.03271	17.89788
0.03273	17.88102
0.03274	17.86079
0.03276	17.83744
0.03278	17.81121
0.03279	17.78232
0.03281	17.75107
0.03283	17.71782
0.03285	17.68375
0.03287	17.65105
0.03288	17.62276
0.0329	17.60223
0.03292	17.59253
0.03293	17.59576
0.03295	17.61307
0.03297	17.64465
0.03299	17.68992
0.033	17.74748
0.03302	17.81521
0.03304	17.89056
0.03306	17.97149
0.03307	18.05631
0.03309	18.1439
0.03311	18.23326
0.03312	18.32338
0.03314	18.41304
0.03316	18.50088
0.03318	18.58537
0.03319	18.66509
0.03321	18.73851
0.03323	18.80419
0.03325	18.86112
0.03326	18.90866
0.03328	18.9468
0.0333	18.97608
0.03332	18.99718
0.03333	19.01094
0.03335	19.01811
0.03337	19.01929
0.03338	19.01498
0.0334	19.00547
0.03342	18.99083
0.03344	18.97116
0.03346	18.94617
0.03347	18.91518
0.03349	18.87728
0.03351	18.83177
0.03352	18.77874
0.03354	18.71884
0.03356	18.65284
0.03358	18.58184
0.03359	18.50723
0.03361	18.43072
0.03363	18.35427
0.03365	18.28
0.03366	18.2099
0.03368	18.14595
0.0337	18.08977
0.03372	18.04271
0.03373	18.00592
0.03375	17.98003
0.03377	17.96528
0.03378	17.96137
0.0338	17.96769
0.03382	17.98353
0.03384	18.00813
0.03385	18.04057
0.03387	18.08008
0.03389	18.1259
0.03391	18.17761
0.03392	18.23499
0.03394	18.29781
0.03396	18.36558
0.03398	18.43757
0.03399	18.51279
0.03401	18.59034
0.03403	18.66944
0.03405	18.74929
0.03406	18.82909
0.03408	18.90804
0.0341	18.98577
0.03411	19.06258
0.03413	19.13906
0.03415	19.21605
0.03417	19.29427
0.03418	19.37412
0.0342	19.45554
0.03422	19.53775
0.03424	19.619
0.03425	19.69641
0.03427	19.76563
0.03429	19.82136
0.03431	19.85854
0.03432	19.87303
0.03434	19.86253
0.03436	19.82674
0.03438	19.76715
0.03439	19.68679
0.03441	19.58953
0.03443	19.4796
0.03444	19.36104
0.03446	19.23733
0.03448	19.11125
0.0345	18.98529
0.03451	18.86171
0.03453	18.7427
0.03455	18.63033
0.03457	18.52602
0.03458	18.43068
0.0346	18.3446
0.03462	18.26763
0.03464	18.19934
0.03465	18.13923
0.03467	18.08701
0.03469	18.04344
0.03471	18.00845
[truncated: 998,000+ more rows]
