# Supplementary material for: Single-exonuclease nanocircuits reveal the RNA degradation dynamics of PNPase and demonstrate potential for RNA sequencing
Source: Nat Commun. 2023 Feb 1;14:552. doi: 10.1038/s41467-023-36278-6 (PMC9892577; doi:10.1038/s41467-023-36278-6)
Supplement: Supplementary file 4 — Source data [file 41467_2023_36278_MOESM4_ESM.zip › Source Data/Fig.4/Fig.4a/Poly(U)30.txt]

0	17.62654
2E-5	17.64254
3E-5	17.66706
5E-5	17.69272
7E-5	17.72116
9E-5	17.75066
1E-4	17.78258
1.2E-4	17.8091
1.4E-4	17.83204
1.6E-4	17.85057
1.7E-4	17.86732
1.9E-4	17.87587
2.1E-4	17.87904
2.3E-4	17.87628
2.4E-4	17.86981
2.6E-4	17.85249
2.8E-4	17.82653
3E-4	17.79127
3.1E-4	17.74949
3.3E-4	17.69522
3.5E-4	17.6324
3.6E-4	17.56563
3.8E-4	17.49076
4E-4	17.41334
4.2E-4	17.33642
4.3E-4	17.26701
4.5E-4	17.20407
4.7E-4	17.15651
4.9E-4	17.12968
5E-4	17.13057
5.2E-4	17.15483
5.4E-4	17.20528
5.6E-4	17.2798
5.7E-4	17.37829
5.9E-4	17.49061
6.1E-4	17.61526
6.3E-4	17.74702
6.4E-4	17.88375
6.6E-4	18.01494
6.8E-4	18.14081
6.9E-4	18.26313
7.1E-4	18.37544
7.3E-4	18.48122
7.5E-4	18.58081
7.6E-4	18.67722
7.8E-4	18.76349
8E-4	18.84136
8.2E-4	18.90894
8.3E-4	18.96734
8.5E-4	19.00864
8.7E-4	19.03466
8.9E-4	19.04492
9E-4	19.0429
9.2E-4	19.02367
9.4E-4	18.99233
9.5E-4	18.95447
9.7E-4	18.9066
9.9E-4	18.85448
0.00101	18.80031
0.00102	18.74858
0.00104	18.69354
0.00106	18.63765
0.00108	18.57972
0.00109	18.52161
0.00111	18.45634
0.00113	18.38675
0.00115	18.31305
0.00116	18.23882
0.00118	18.15844
0.0012	18.07575
0.00122	17.99164
0.00123	17.91036
0.00125	17.82716
0.00127	17.74676
0.00128	17.67386
0.0013	17.6037
0.00132	17.54048
0.00134	17.4849
0.00135	17.44027
0.00137	17.40014
0.00139	17.36714
0.00141	17.34082
0.00142	17.32412
0.00144	17.31109
0.00146	17.30552
0.00148	17.30835
0.00149	17.32372
0.00151	17.34624
0.00153	17.37927
0.00155	17.42255
0.00156	17.47842
0.00158	17.53965
0.0016	17.60807
0.00161	17.68542
0.00163	17.76424
0.00165	17.84646
0.00167	17.93122
0.00168	18.02132
0.0017	18.11093
0.00172	18.20391
0.00174	18.30088
0.00175	18.40504
0.00177	18.50976
0.00179	18.61713
0.00181	18.7257
0.00182	18.83677
0.00184	18.94183
0.00186	19.04028
0.00188	19.1264
0.00189	19.19606
0.00191	19.23597
0.00193	19.24404
0.00194	19.22122
0.00196	19.16244
0.00198	19.07453
0.002	18.96292
0.00201	18.83694
0.00203	18.69654
0.00205	18.55054
0.00207	18.40409
0.00208	18.26465
0.0021	18.12951
0.00212	18.00431
0.00214	17.89068
0.00215	17.79253
0.00217	17.70372
0.00219	17.62695
0.0022	17.56453
0.00222	17.50914
0.00224	17.46246
0.00226	17.42278
0.00227	17.39136
0.00229	17.36029
0.00231	17.33127
0.00233	17.30338
0.00234	17.27917
0.00236	17.25216
0.00238	17.22521
0.0024	17.19812
0.00241	17.17375
0.00243	17.14582
0.00245	17.1179
0.00247	17.09105
0.00248	17.06974
0.0025	17.04898
0.00252	17.0326
0.00253	17.02394
0.00255	17.01672
0.00257	17.01368
0.00259	17.01417
0.0026	17.02012
0.00262	17.02394
0.00264	17.02734
0.00266	17.02918
0.00267	17.03162
0.00269	17.02754
0.00271	17.01886
0.00273	17.00416
0.00274	16.98511
0.00276	16.95441
0.00278	16.91491
0.0028	16.86724
0.00281	16.81599
0.00283	16.75689
0.00285	16.69505
0.00286	16.63524
0.00288	16.57795
0.0029	16.52277
0.00292	16.47053
0.00293	16.4237
0.00295	16.38571
0.00297	16.36162
0.00299	16.35653
0.003	16.37476
0.00302	16.41833
0.00304	16.4877
0.00306	16.58137
0.00307	16.69669
0.00309	16.82956
0.00311	16.9753
0.00313	17.12813
0.00314	17.28241
0.00316	17.43293
0.00318	17.57656
0.00319	17.71168
0.00321	17.83724
0.00323	17.95298
0.00325	18.05826
0.00326	18.15221
0.00328	18.23298
0.0033	18.29902
0.00332	18.34866
0.00333	18.38102
0.00335	18.39558
0.00337	18.39325
0.00339	18.37541
0.0034	18.34402
0.00342	18.30093
0.00344	18.24875
0.00345	18.19024
0.00347	18.12779
0.00349	18.06417
0.00351	18.00162
0.00352	17.94182
0.00354	17.88499
0.00356	17.83091
0.00358	17.77849
0.00359	17.72648
0.00361	17.67313
0.00363	17.6177
0.00365	17.55985
0.00366	17.49995
0.00368	17.43831
0.0037	17.37598
0.00372	17.31405
0.00373	17.25391
0.00375	17.19632
0.00377	17.14244
0.00378	17.09324
0.0038	17.04915
0.00382	17.01107
0.00384	16.97989
0.00385	16.95672
0.00387	16.94224
0.00389	16.93763
0.00391	16.94398
0.00392	16.96233
0.00394	16.99266
0.00396	17.03471
0.00398	17.08738
0.00399	17.1495
0.00401	17.21943
0.00403	17.2964
0.00405	17.37967
0.00406	17.46886
0.00408	17.5631
0.0041	17.66197
0.00411	17.76476
0.00413	17.87012
0.00415	17.97692
0.00417	18.0839
0.00418	18.19039
0.0042	18.29605
0.00422	18.40155
0.00424	18.50743
0.00425	18.61387
0.00427	18.72005
0.00429	18.82519
0.00431	18.92817
0.00432	19.02795
0.00434	19.12256
0.00436	19.20908
0.00438	19.2823
0.00439	19.33566
0.00441	19.36215
0.00443	19.35701
0.00444	19.31822
0.00446	19.24632
0.00448	19.14487
0.0045	19.01904
0.00451	18.8751
0.00453	18.71872
0.00455	18.55551
0.00457	18.39009
0.00458	18.22654
0.0046	18.06779
0.00462	17.91654
0.00464	17.77464
0.00465	17.64351
0.00467	17.5237
0.00469	17.41593
0.0047	17.3207
0.00472	17.2378
0.00474	17.16704
0.00476	17.10754
0.00477	17.05821
0.00479	17.01745
0.00481	16.98431
0.00483	16.95809
0.00484	16.93849
0.00486	16.92473
0.00488	16.91632
0.0049	16.91233
0.00491	16.91187
0.00493	16.91369
0.00495	16.91753
0.00497	16.9236
0.00498	16.93279
0.005	16.94571
0.00502	16.96326
0.00503	16.98584
0.00505	17.01274
0.00507	17.04305
0.00509	17.07522
0.0051	17.10765
0.00512	17.13839
0.00514	17.16629
0.00516	17.19043
0.00517	17.21039
0.00519	17.22542
0.00521	17.23518
0.00523	17.2391
0.00524	17.23666
0.00526	17.22684
0.00528	17.20938
0.0053	17.18418
0.00531	17.15176
0.00533	17.11251
0.00535	17.06743
0.00536	17.01759
0.00538	16.96374
0.0054	16.90757
0.00542	16.85118
0.00543	16.79795
0.00545	16.75203
0.00547	16.71883
0.00549	16.7034
0.0055	16.70979
0.00552	16.73976
0.00554	16.79366
0.00556	16.87003
0.00557	16.96632
0.00559	17.0786
0.00561	17.20245
0.00563	17.33259
0.00564	17.464
0.00566	17.59222
0.00568	17.71472
0.00569	17.83027
0.00571	17.93782
0.00573	18.03702
0.00575	18.12728
0.00576	18.20801
0.00578	18.27787
0.0058	18.33606
0.00582	18.38179
0.00583	18.41476
0.00585	18.43448
0.00587	18.44133
0.00589	18.43597
0.0059	18.41969
0.00592	18.39368
0.00594	18.35996
0.00595	18.32063
0.00597	18.2771
0.00599	18.23077
0.00601	18.1823
0.00602	18.13192
0.00604	18.07872
0.00606	18.02167
0.00608	17.95915
0.00609	17.88971
0.00611	17.81187
0.00613	17.72542
0.00615	17.63085
0.00616	17.52953
0.00618	17.4229
0.0062	17.31328
0.00622	17.203
0.00623	17.09463
0.00625	16.99011
0.00627	16.89161
0.00628	16.80098
0.0063	16.71926
0.00632	16.64783
0.00634	16.58778
0.00635	16.54032
0.00637	16.50598
0.00639	16.48569
0.00641	16.48002
0.00642	16.4893
0.00644	16.51279
0.00646	16.54941
0.00648	16.59727
0.00649	16.65448
0.00651	16.71907
0.00653	16.79027
0.00655	16.86785
0.00656	16.95207
0.00658	17.04274
0.0066	17.13989
0.00661	17.2432
0.00663	17.35137
0.00665	17.46314
0.00667	17.57686
0.00668	17.6914
0.0067	17.80594
0.00672	17.92082
0.00674	18.03633
0.00675	18.15253
0.00677	18.26828
0.00679	18.38239
0.00681	18.49338
0.00682	18.6001
0.00684	18.7009
0.00686	18.7935
0.00688	18.87346
0.00689	18.93502
0.00691	18.97188
0.00693	18.97973
0.00694	18.95681
0.00696	18.90374
0.00698	18.82407
0.007	18.72286
0.00701	18.60604
0.00703	18.47892
0.00705	18.34673
0.00707	18.21369
0.00708	18.08349
0.0071	17.95867
0.00712	17.84179
0.00714	17.73473
0.00715	17.639
0.00717	17.55501
0.00719	17.48308
0.0072	17.42298
0.00722	17.37357
0.00724	17.33387
0.00726	17.30263
0.00727	17.27856
0.00729	17.25981
0.00731	17.24492
0.00733	17.23247
0.00734	17.22154
0.00736	17.21112
0.00738	17.20087
0.0074	17.19034
0.00741	17.17944
0.00743	17.16798
0.00745	17.15684
0.00747	17.14724
0.00748	17.14076
0.0075	17.13847
0.00752	17.14167
0.00753	17.1513
0.00755	17.16716
0.00757	17.1888
0.00759	17.21481
0.0076	17.24344
0.00762	17.27211
0.00764	17.29875
0.00766	17.32125
0.00767	17.33807
0.00769	17.34771
0.00771	17.34988
0.00773	17.34472
0.00774	17.33299
0.00776	17.31511
0.00778	17.29207
0.0078	17.26474
0.00781	17.23433
0.00783	17.20161
0.00785	17.16789
0.00786	17.13448
0.00788	17.10221
0.0079	17.07244
0.00792	17.04673
0.00793	17.02753
0.00795	17.01811
0.00797	17.02313
0.00799	17.04719
0.008	17.09383
0.00802	17.16404
0.00804	17.25695
0.00806	17.36962
0.00807	17.49806
0.00809	17.63738
0.00811	17.78288
0.00813	17.9296
0.00814	18.07329
0.00816	18.21045
0.00818	18.33946
0.00819	18.45995
0.00821	18.57175
0.00823	18.67535
0.00825	18.77081
0.00826	18.85777
0.00828	18.93485
0.0083	19.00082
0.00832	19.05423
0.00833	19.09414
0.00835	19.11971
0.00837	19.13136
0.00839	19.13001
0.0084	19.1173
0.00842	19.0949
0.00844	19.06513
0.00845	19.03014
0.00847	18.99103
0.00849	18.94893
0.00851	18.90435
0.00852	18.85756
0.00854	18.80811
0.00856	18.7557
0.00858	18.69965
0.00859	18.63935
0.00861	18.57382
0.00863	18.50274
0.00865	18.42581
0.00866	18.34295
0.00868	18.25402
0.0087	18.15993
0.00872	18.06212
0.00873	17.96279
0.00875	17.86381
0.00877	17.76749
0.00878	17.67573
0.0088	17.58959
0.00882	17.51025
0.00884	17.43852
0.00885	17.37536
0.00887	17.32127
0.00889	17.27724
0.00891	17.24395
0.00892	17.22201
0.00894	17.21125
0.00896	17.21186
0.00898	17.22384
0.00899	17.24733
0.00901	17.28202
0.00903	17.32799
0.00905	17.38491
0.00906	17.45223
0.00908	17.52857
0.0091	17.61289
0.00911	17.70411
0.00913	17.80078
0.00915	17.90198
0.00917	18.00668
0.00918	18.11427
0.0092	18.22406
0.00922	18.33617
0.00924	18.4503
0.00925	18.56568
0.00927	18.68015
0.00929	18.79121
0.00931	18.89587
0.00932	18.9915
0.00934	19.07525
0.00936	19.14418
0.00938	19.19391
0.00939	19.21928
0.00941	19.215
0.00943	19.17792
0.00944	19.10762
0.00946	19.00602
0.00948	18.8777
0.0095	18.72847
0.00951	18.56474
0.00953	18.3924
0.00955	18.21732
0.00957	18.04449
0.00958	17.87817
0.0096	17.72114
0.00962	17.57566
0.00964	17.44301
0.00965	17.3241
0.00967	17.21878
0.00969	17.12711
0.0097	17.0489
0.00972	16.98327
0.00974	16.92952
0.00976	16.88624
0.00977	16.85155
0.00979	16.82269
0.00981	16.79746
0.00983	16.77393
0.00984	16.751
0.00986	16.72779
0.00988	16.70429
0.0099	16.6806
0.00991	16.65718
0.00993	16.63424
0.00995	16.61274
0.00997	16.59372
0.00998	16.57854
0.01	16.56802
0.01002	16.56339
0.01003	16.56554
0.01005	16.57442
0.01007	16.5899
0.01009	16.611
0.0101	16.63645
0.01012	16.66417
0.01014	16.69259
0.01016	16.72021
0.01017	16.74612
0.01019	16.76923
0.01021	16.78917
0.01023	16.80547
0.01024	16.81795
0.01026	16.8259
0.01028	16.82916
0.0103	16.82744
0.01031	16.82072
0.01033	16.80862
0.01035	16.79148
0.01036	16.77003
0.01038	16.74498
0.0104	16.71798
0.01042	16.69085
0.01043	16.66625
0.01045	16.64744
0.01047	16.63895
0.01049	16.6453
0.0105	16.67031
0.01052	16.71591
0.01054	16.78277
0.01056	16.86969
0.01057	16.97441
0.01059	17.09316
0.01061	17.22158
0.01063	17.35452
0.01064	17.48715
0.01066	17.61523
0.01068	17.73647
0.01069	17.84986
0.01071	17.95487
0.01073	18.05189
0.01075	18.14118
0.01076	18.22294
0.01078	18.2964
0.0108	18.36066
0.01082	18.41408
0.01083	18.45493
0.01085	18.48124
0.01087	18.49232
0.01089	18.48842
0.0109	18.47097
0.01092	18.44166
0.01094	18.40313
0.01095	18.35825
0.01097	18.30943
0.01099	18.25934
0.01101	18.20988
0.01102	18.16206
0.01104	18.11532
0.01106	18.06955
0.01108	18.02409
0.01109	17.97353
0.01111	17.91896
0.01113	17.85786
0.01115	17.78954
0.01116	17.71233
0.01118	17.62886
0.0112	17.53787
0.01122	17.43981
0.01123	17.33429
0.01125	17.22568
0.01127	17.11485
0.01128	17.00312
0.0113	16.89607
0.01132	16.79514
0.01134	16.70295
0.01135	16.62042
0.01137	16.55226
0.01139	16.49871
0.01141	16.46092
0.01142	16.43817
0.01144	16.43322
0.01146	16.44433
0.01148	16.47091
0.01149	16.51097
0.01151	16.56654
0.01153	16.6355
0.01155	16.71679
0.01156	16.80777
0.01158	16.9097
0.0116	17.01959
0.01161	17.13439
0.01163	17.25511
0.01165	17.37875
0.01167	17.5039
0.01168	17.62839
0.0117	17.75487
0.01172	17.88234
0.01174	18.01103
0.01175	18.13914
0.01177	18.26829
0.01179	18.39565
0.01181	18.51961
0.01182	18.63735
0.01184	18.74996
0.01186	18.85309
0.01188	18.94157
0.01189	19.00725
0.01191	19.04619
0.01193	19.05228
0.01194	19.02234
0.01196	18.96043
0.01198	18.86907
0.012	18.75362
0.01201	18.61862
0.01203	18.47232
0.01205	18.31826
0.01207	18.16079
0.01208	18.00247
0.0121	17.84938
0.01212	17.70292
0.01214	17.56519
0.01215	17.43626
0.01217	17.31964
0.01219	17.21423
0.0122	17.11848
0.01222	17.03485
0.01224	16.96177
0.01226	16.89902
0.01227	16.84492
0.01229	16.8017
0.01231	16.76724
0.01233	16.74061
0.01234	16.71934
0.01236	16.70496
0.01238	16.69485
0.0124	16.68788
0.01241	16.68189
0.01243	16.67918
0.01245	16.67841
0.01247	16.68005
0.01248	16.68348
0.0125	16.6924
0.01252	16.70641
0.01253	16.72491
0.01255	16.75089
0.01257	16.78262
0.01259	16.81911
0.0126	16.85744
0.01262	16.89838
0.01264	16.93849
0.01266	16.97553
0.01267	17.00605
0.01269	17.03105
0.01271	17.04783
0.01273	17.05543
0.01274	17.05181
0.01276	17.03931
0.01278	17.01655
0.0128	16.98387
0.01281	16.94058
0.01283	16.89049
0.01285	16.83367
0.01286	16.77041
0.01288	16.70542
0.0129	16.6393
0.01292	16.57418
0.01293	16.51135
0.01295	16.45714
0.01297	16.4146
0.01299	16.38832
0.013	16.38097
0.01302	16.39817
0.01304	16.43967
0.01306	16.5047
0.01307	16.58964
0.01309	16.69382
0.01311	16.81147
0.01313	16.93735
0.01314	17.06494
0.01316	17.19291
0.01318	17.31747
0.01319	17.43627
0.01321	17.5519
0.01323	17.66308
0.01325	17.76952
0.01326	17.86919
0.01328	17.96369
0.0133	18.05037
0.01332	18.12797
0.01333	18.19412
0.01335	18.25088
0.01337	18.29653
0.01339	18.33094
0.0134	18.35264
0.01342	18.36427
0.01344	18.36433
0.01345	18.35145
0.01347	18.32859
0.01349	18.29504
0.01351	18.25175
0.01352	18.19845
0.01354	18.13885
0.01356	18.07218
0.01358	17.99871
0.01359	17.9173
0.01361	17.83117
0.01363	17.73991
0.01365	17.64478
0.01366	17.54586
0.01368	17.44727
0.0137	17.34898
0.01372	17.25223
0.01373	17.15677
0.01375	17.0663
0.01377	16.98035
0.01378	16.89866
0.0138	16.82536
0.01382	16.76072
0.01384	16.70636
0.01385	16.66228
0.01387	16.63212
0.01389	16.61482
0.01391	16.61018
0.01392	16.61619
0.01394	16.63479
0.01396	16.66382
0.01398	16.70259
0.01399	16.74917
0.01401	16.8057
0.01403	16.87024
0.01405	16.9424
0.01406	17.02079
0.01408	17.10818
0.0141	17.20304
0.01411	17.3034
0.01413	17.41073
0.01415	17.52189
0.01417	17.63495
0.01418	17.7472
0.0142	17.8607
0.01422	17.97397
0.01424	18.08698
0.01425	18.19821
0.01427	18.30995
0.01429	18.42
0.01431	18.52724
0.01432	18.62884
0.01434	18.72556
0.01436	18.81253
0.01438	18.88425
0.01439	18.93264
0.01441	18.95405
0.01443	18.94264
0.01444	18.8955
0.01446	18.81681
0.01448	18.70925
0.0145	18.57861
0.01451	18.43018
0.01453	18.27337
0.01455	18.11288
0.01457	17.95384
0.01458	17.79875
0.0146	17.65304
0.01462	17.51703
0.01464	17.39159
0.01465	17.27561
0.01467	17.17172
0.01469	17.0783
0.0147	16.99376
0.01472	16.92065
0.01474	16.85747
0.01476	16.80407
0.01477	16.75871
0.01479	16.72349
0.01481	16.69613
0.01483	16.67557
0.01484	16.65948
0.01486	16.64954
0.01488	16.64314
0.0149	16.63882
0.01491	16.6339
0.01493	16.63031
0.01495	16.62668
0.01497	16.62375
0.01498	16.62127
0.015	16.6232
0.01502	16.62908
0.01503	16.63789
0.01505	16.6522
0.01507	16.67009
0.01509	16.69081
0.0151	16.71225
0.01512	16.73643
0.01514	16.76137
0.01516	16.78646
0.01517	16.80974
0.01519	16.83346
0.01521	16.85567
0.01523	16.87577
0.01524	16.89151
0.01526	16.90457
0.01528	16.91248
0.0153	16.91428
0.01531	16.90816
0.01533	16.89699
0.01535	16.88026
0.01536	16.85802
0.01538	16.83487
0.0154	16.81154
0.01542	16.79037
0.01543	16.77295
0.01545	16.76592
0.01547	16.77236
0.01549	16.79641
0.0155	16.83959
0.01552	16.90575
0.01554	16.99273
0.01556	17.09826
0.01557	17.21774
0.01559	17.35003
0.01561	17.48919
0.01563	17.63013
0.01564	17.76688
0.01566	17.89885
0.01568	18.02313
0.01569	18.13822
0.01571	18.24739
0.01573	18.34999
0.01575	18.44638
0.01576	18.53486
0.01578	18.61683
0.0158	18.68872
0.01582	18.74796
0.01583	18.79075
0.01585	18.81801
0.01587	18.82755
0.01589	18.81939
0.0159	18.79308
0.01592	18.75299
0.01594	18.70017
0.01595	18.63618
0.01597	18.56693
0.01599	18.49406
0.01601	18.41999
0.01602	18.34493
0.01604	18.27216
0.01606	18.20009
0.01608	18.12804
0.01609	18.05384
0.01611	17.97957
0.01613	17.90355
0.01615	17.82575
0.01616	17.74503
0.01618	17.6646
0.0162	17.58375
0.01622	17.50323
0.01623	17.42249
0.01625	17.34504
0.01627	17.27035
0.01628	17.19814
0.0163	17.13241
0.01632	17.07316
0.01634	17.02162
0.01635	16.97742
0.01637	16.94393
0.01639	16.92012
0.01641	16.90608
0.01642	16.9007
0.01644	16.90707
0.01646	16.92442
0.01648	16.95341
0.01649	16.99336
0.01651	17.04737
0.01653	17.11401
0.01655	17.19265
0.01656	17.28082
0.01658	17.37975
0.0166	17.48628
0.01661	17.59711
0.01663	17.71297
0.01665	17.83049
0.01667	17.94788
0.01668	18.06272
0.0167	18.17768
0.01672	18.29207
0.01674	18.40669
0.01675	18.52068
0.01677	18.63659
0.01679	18.75224
0.01681	18.86634
0.01682	18.97602
0.01684	19.08206
0.01686	19.17947
0.01688	19.26238
0.01689	19.32206
0.01691	19.35425
0.01693	19.35276
0.01694	19.31397
0.01696	19.2423
0.01698	19.14026
0.017	19.01364
0.01701	18.86748
0.01703	18.71144
0.01705	18.55007
0.01707	18.38868
0.01708	18.2301
0.0171	18.08083
0.01712	17.94192
0.01714	17.81514
0.01715	17.69998
0.01717	17.59988
0.01719	17.51326
0.0172	17.43833
0.01722	17.37775
0.01724	17.32943
0.01726	17.29249
0.01727	17.26407
0.01729	17.2454
0.01731	17.23288
0.01733	17.22448
0.01734	17.21706
0.01736	17.21255
0.01738	17.20866
0.0174	17.2049
0.01741	17.19945
0.01743	17.19537
0.01745	17.19149
0.01747	17.18844
0.01748	17.18554
0.0175	17.18692
0.01752	17.1921
0.01753	17.20029
0.01755	17.21464
0.01757	17.23299
0.01759	17.25413
0.0176	17.27504
0.01762	17.29728
0.01764	17.31799
0.01766	17.33602
0.01767	17.34892
0.01769	17.35909
0.01771	17.36455
0.01773	17.36485
0.01774	17.35802
0.01776	17.34661
0.01778	17.32891
0.0178	17.30496
0.01781	17.27363
0.01783	17.23845
0.01785	17.19868
0.01786	17.1538
0.01788	17.10821
0.0179	17.06201
0.01792	17.01708
0.01793	16.97444
0.01795	16.94057
0.01797	16.91816
0.01799	16.91138
0.018	16.92201
0.01802	16.9549
0.01804	17.00878
0.01806	17.08251
0.01807	17.17246
0.01809	17.27881
0.01811	17.3962
0.01813	17.51986
0.01814	17.64349
0.01816	17.76619
0.01818	17.884
0.01819	17.99443
0.01821	18.10049
0.01823	18.20094
0.01825	18.29578
0.01826	18.3831
0.01828	18.46503
0.0183	18.53881
0.01832	18.60323
0.01833	18.65578
0.01835	18.69898
0.01837	18.73135
0.01839	18.7534
0.0184	18.76434
0.01842	18.76801
0.01844	18.76375
0.01845	18.75095
0.01847	18.7336
0.01849	18.71117
0.01851	18.68438
0.01852	18.652
0.01854	18.61676
0.01856	18.57647
0.01858	18.53038
0.01859	18.47648
0.01861	18.41769
0.01863	18.35267
0.01865	18.28165
0.01866	18.20341
0.01868	18.12154
0.0187	18.03566
0.01872	17.94757
0.01873	17.85797
0.01875	17.77224
0.01877	17.69099
0.01878	17.61438
0.0188	17.54683
0.01882	17.48794
0.01884	17.43853
0.01885	17.39757
0.01887	17.36833
0.01889	17.34927
0.01891	17.34019
0.01892	17.33908
0.01894	17.34831
0.01896	17.36573
0.01898	17.39086
0.01899	17.42197
0.01901	17.46214
0.01903	17.51018
0.01905	17.56658
0.01906	17.63023
0.01908	17.70404
0.0191	17.78549
0.01911	17.8711
0.01913	17.96133
0.01915	18.05192
0.01917	18.14057
0.01918	18.22458
0.0192	18.30726
0.01922	18.38846
0.01924	18.47006
0.01925	18.55223
0.01927	18.63909
0.01929	18.72936
0.01931	18.82253
0.01932	18.916
0.01934	19.01096
0.01936	19.10235
0.01938	19.18423
0.01939	19.24764
0.01941	19.28827
0.01943	19.29916
0.01944	19.27625
0.01946	19.22306
0.01948	19.14106
0.0195	19.03511
0.01951	18.9094
0.01953	18.77285
0.01955	18.62924
0.01957	18.48319
0.01958	18.33704
0.0196	18.197
0.01962	18.0643
0.01964	17.9413
0.01965	17.82832
0.01967	17.7297
0.01969	17.64435
0.0197	17.57037
0.01972	17.50983
0.01974	17.4598
0.01976	17.41863
0.01977	17.38261
0.01979	17.35242
0.01981	17.32428
0.01983	17.29645
0.01984	17.26643
0.01986	17.23703
0.01988	17.20695
0.0199	17.17659
0.01991	17.14472
0.01993	17.11462
0.01995	17.08511
0.01997	17.05681
0.01998	17.02908
0.02	17.00609
0.02002	16.98751
0.02003	16.97288
0.02005	16.96577
0.02007	16.96443
0.02009	16.96781
0.0201	16.97262
0.02012	16.97979
0.02014	16.98581
0.02016	16.98905
0.02017	16.9868
0.02019	16.9812
0.02021	16.97016
0.02023	16.95329
0.02024	16.92902
0.02026	16.90057
0.02028	16.86696
0.0203	16.82878
0.02031	16.78531
0.02033	16.74042
0.02035	16.69368
0.02036	16.64479
0.02038	16.59811
0.0204	16.55341
0.02042	16.51216
0.02043	16.47516
0.02045	16.44897
0.02047	16.43648
0.02049	16.44199
0.0205	16.46732
0.02052	16.51733
0.02054	16.59053
0.02056	16.68523
0.02057	16.79708
0.02059	16.92542
0.02061	17.0639
0.02063	17.20685
0.02064	17.34705
0.02066	17.48277
0.02068	17.60948
0.02069	17.72437
0.02071	17.83035
0.02073	17.92618
0.02075	18.01191
0.02076	18.0857
0.02078	18.1499
0.0208	18.20222
0.02082	18.24212
0.02083	18.26789
0.02085	18.28294
0.02087	18.28652
0.02089	18.27968
0.0209	18.26211
0.02092	18.23814
0.02094	18.20758
0.02095	18.17023
0.02097	18.13061
0.02099	18.08871
0.02101	18.04599
0.02102	18.00211
0.02104	17.96052
0.02106	17.91918
0.02108	17.87675
0.02109	17.8299
0.02111	17.78
0.02113	17.72422
0.02115	17.66191
0.02116	17.59165
0.02118	17.51725
0.0212	17.43859
0.02122	17.35764
0.02123	17.27522
0.02125	17.19688
0.02127	17.12341
0.02128	17.0551
0.0213	16.99626
0.02132	16.94623
0.02134	16.90558
0.02135	16.87319
0.02137	16.85252
0.02139	16.84253
0.02141	16.84372
0.02142	16.85489
0.02144	16.87914
0.02146	16.91468
0.02148	16.96095
0.02149	17.01579
0.02151	17.08155
0.02153	17.15625
0.02155	17.23959
0.02156	17.32997
0.02158	17.43042
0.0216	17.53924
0.02161	17.65425
0.02163	17.7772
0.02165	17.90492
0.02167	18.03562
0.02168	18.16636
0.0217	18.29933
0.02172	18.43253
0.02174	18.56549
0.02175	18.69592
0.02177	18.82577
0.02179	18.95216
0.02181	19.07356
0.02182	19.1869
0.02184	19.29321
0.02186	19.38751
0.02187	19.46269
0.02189	19.51514
0.02191	19.53733
0.02193	19.52567
0.02194	19.47823
0.02196	19.4004
0.02198	19.29487
0.022	19.16672
0.02201	19.01985
0.02203	18.86291
0.02205	18.69994
0.02207	18.53632
0.02208	18.37533
0.0221	18.22397
0.02212	18.08361
0.02214	17.95618
0.02215	17.84131
0.02217	17.7425
0.02219	17.65811
0.0222	17.58602
0.02222	17.52825
0.02224	17.48186
0.02226	17.44508
0.02227	17.41427
0.02229	17.39052
0.02231	17.37083
0.02233	17.35414
0.02234	17.33833
0.02236	17.32616
0.02238	17.31621
0.0224	17.30891
0.02241	17.30338
0.02243	17.30339
0.02245	17.30816
0.02247	17.31837
0.02248	17.33302
0.0225	17.35555
0.02252	17.38455
0.02253	17.41825
0.02255	17.45887
0.02257	17.50342
0.02259	17.54992
0.0226	17.59457
0.02262	17.63798
0.02264	17.67646
0.02266	17.70817
0.02267	17.73024
0.02269	17.74491
0.02271	17.75035
0.02273	17.74659
0.02274	17.73222
0.02276	17.71047
0.02278	17.68008
0.0228	17.6414
0.02281	17.59329
0.02283	17.53917
0.02285	17.47788
0.02286	17.40834
0.02288	17.33433
0.0229	17.25555
0.02292	17.17397
0.02293	17.09136
0.02295	17.0156
0.02297	16.95109
0.02299	16.90393
0.023	16.87764
0.02302	16.87851
0.02304	16.90599
0.02306	16.95885
0.02307	17.03275
0.02309	17.12666
0.02311	17.23391
0.02312	17.34702
0.02314	17.46329
0.02316	17.57668
0.02318	17.68446
0.02319	17.78393
0.02321	17.87797
0.02323	17.96528
0.02325	18.04599
0.02326	18.11847
0.02328	18.18518
0.0233	18.2437
0.02332	18.29286
0.02333	18.33004
0.02335	18.35745
0.02337	18.37329
0.02339	18.37783
0.0234	18.37031
0.02342	18.35487
0.02344	18.33155
0.02345	18.30068
0.02347	18.26722
0.02349	18.23149
0.02351	18.19495
0.02352	18.15699
0.02354	18.12068
0.02356	18.08372
0.02358	18.04475
0.02359	18.00071
0.02361	17.95333
0.02363	17.90011
0.02365	17.84062
0.02366	17.77344
0.02368	17.70222
0.0237	17.62644
0.02372	17.54748
0.02373	17.46555
0.02375	17.38574
0.02377	17.30861
0.02378	17.23445
0.0238	17.16771
0.02382	17.10793
0.02384	17.05603
0.02385	17.01141
0.02387	16.97784
0.02389	16.95444
0.02391	16.94171
0.02392	16.93845
0.02394	16.94554
0.02396	16.96215
0.02398	16.98873
0.02399	17.0248
0.02401	17.06985
0.02403	17.1239
0.02405	17.18712
0.02406	17.25989
0.02408	17.3422
0.0241	17.43392
0.02411	17.53457
0.02413	17.643
0.02415	17.75799
0.02417	17.87795
0.02418	18.00166
0.0242	18.12812
0.02422	18.25692
0.02424	18.38749
0.02425	18.51898
0.02427	18.64991
0.02429	18.77895
0.02431	18.90453
0.02432	19.0249
0.02434	19.13721
0.02436	19.23692
0.02437	19.31715
0.02439	19.3697
0.02441	19.38755
0.02443	19.36635
0.02444	19.30544
0.02446	19.20722
0.02448	19.07698
0.0245	18.92166
0.02451	18.74907
0.02453	18.56679
0.02455	18.38203
0.02457	18.20071
0.02458	18.02749
0.0246	17.8654
0.02462	17.71654
0.02464	17.58194
0.02465	17.46196
0.02467	17.35631
0.02469	17.26477
0.0247	17.18696
0.02472	17.12213
0.02474	17.06963
0.02476	17.02862
0.02477	16.99809
0.02479	16.97643
0.02481	16.96194
0.02483	16.95268
0.02484	16.94681
0.02486	16.94242
0.02488	16.93818
0.0249	16.93313
0.02491	16.92674
0.02493	16.9187
0.02495	16.90947
0.02497	16.9002
0.02498	16.89275
0.025	16.88897
0.02502	16.89079
0.02503	16.89953
0.02505	16.91539
0.02507	16.93784
0.02509	16.96528
0.0251	16.9955
0.02512	17.02587
0.02514	17.05433
0.02516	17.0793
0.02517	17.09976
0.02519	17.11473
0.02521	17.12379
0.02523	17.12653
0.02524	17.12265
0.02526	17.11161
0.02528	17.09324
0.0253	17.06753
0.02531	17.03487
0.02533	16.9957
0.02535	16.95105
0.02536	16.90231
0.02538	16.85101
0.0254	16.7993
0.02542	16.7496
0.02543	16.70508
0.02545	16.66971
0.02547	16.64839
0.02549	16.6459
0.0255	16.66589
0.02552	16.70988
0.02554	16.77746
0.02556	16.86631
0.02557	16.97302
0.02559	17.09325
0.02561	17.22209
0.02562	17.35418
0.02564	17.4843
0.02566	17.60863
0.02568	17.72492
0.02569	17.83227
0.02571	17.93031
0.02573	18.0191
0.02575	18.0985
0.02576	18.16813
0.02578	18.2272
0.0258	18.27505
0.02582	18.31098
0.02583	18.33483
0.02585	18.34776
0.02587	18.35368
0.02589	18.35918
0.0259	18.3726
0.02592	18.40216
0.02594	18.45485
0.02595	18.53521
0.02597	18.64475
0.02599	18.78274
0.02601	18.94653
0.02602	19.13205
0.02604	19.33406
0.02606	19.54709
0.02608	19.76568
0.02609	19.98494
0.02611	20.20047
0.02613	20.40915
0.02615	20.60886
0.02616	20.79841
0.02618	20.97711
0.0262	21.14507
0.02622	21.30276
0.02623	21.45096
0.02625	21.59038
0.02627	21.72219
0.02628	21.84789
0.0263	21.96884
0.02632	22.08665
0.02634	22.20266
0.02635	22.31793
0.02637	22.43293
0.02639	22.5482
0.02641	22.6642
0.02642	22.78145
0.02644	22.90033
0.02646	23.02144
0.02648	23.14522
0.02649	23.27211
0.02651	23.4022
0.02653	23.53573
0.02655	23.67292
0.02656	23.81395
0.02658	23.95878
0.0266	24.10734
0.02661	24.25927
0.02663	24.41344
0.02665	24.56832
0.02667	24.72197
0.02668	24.87286
0.0267	25.01995
0.02672	25.16309
0.02674	25.30235
0.02675	25.43785
0.02677	25.56912
0.02679	25.69538
0.02681	25.81541
0.02682	25.92782
0.02684	26.03035
0.02686	26.11957
0.02687	26.18996
0.02689	26.23466
0.02691	26.24766
0.02693	26.22505
0.02694	26.16613
0.02696	26.07296
0.02698	25.95039
0.027	25.80471
0.02701	25.64296
0.02703	25.47182
0.02705	25.29757
0.02707	25.12534
0.02708	24.95934
0.0271	24.80254
0.02712	24.65758
0.02714	24.52629
0.02715	24.40978
0.02717	24.30804
0.02719	24.22077
0.0272	24.14744
0.02722	24.08732
0.02724	24.03986
0.02726	24.00418
0.02727	23.97909
0.02729	23.96292
0.02731	23.95431
0.02733	23.95206
0.02734	23.95544
0.02736	23.96361
0.02738	23.97591
0.0274	23.99145
0.02741	24.00943
0.02743	24.02901
0.02745	24.05002
0.02747	24.07258
0.02748	24.0972
0.0275	24.12433
0.02752	24.1546
0.02753	24.18848
0.02755	24.22571
0.02757	24.26583
0.02759	24.30776
0.0276	24.35021
0.02762	24.39163
0.02764	24.43086
0.02766	24.46682
0.02767	24.49861
0.02769	24.52506
0.02771	24.54518
0.02773	24.55792
0.02774	24.56242
0.02776	24.55788
0.02778	24.54414
0.0278	24.52141
0.02781	24.49031
0.02783	24.4515
0.02785	24.40614
0.02786	24.3556
0.02788	24.30135
0.0279	24.24531
0.02792	24.18978
0.02793	24.13806
0.02795	24.09436
0.02797	24.06386
0.02799	24.05157
0.028	24.06147
0.02802	24.09566
0.02804	24.1546
0.02806	24.23694
0.02807	24.34011
0.02809	24.4601
0.02811	24.59211
0.02812	24.73045
0.02814	24.86923
0.02816	25.00371
0.02818	25.13055
0.02819	25.24781
0.02821	25.3543
0.02823	25.44953
0.02825	25.533
0.02826	25.6041
0.02828	25.66188
0.0283	25.70565
0.02832	25.73494
0.02833	25.74979
0.02835	25.75046
0.02837	25.73794
0.02839	25.71352
0.0284	25.67879
0.02842	25.63518
0.02844	25.58445
0.02845	25.52848
0.02847	25.46888
0.02849	25.40744
0.02851	25.34564
0.02852	25.28447
0.02854	25.22395
0.02856	25.16366
0.02858	25.10257
0.02859	25.03949
0.02861	24.97293
0.02863	24.90193
0.02865	24.82583
0.02866	24.74453
0.02868	24.65826
0.0287	24.56806
0.02872	24.47533
0.02873	24.38207
0.02875	24.29031
0.02877	24.20269
0.02878	24.12184
0.0288	24.04995
0.02882	23.98904
0.02884	23.94045
0.02885	23.90502
0.02887	23.8828
0.02889	23.87364
0.02891	23.87702
0.02892	23.89224
0.02894	23.91817
0.02896	23.95404
0.02898	23.99932
0.02899	24.05377
0.02901	24.11695
0.02903	24.18851
0.02905	24.26786
0.02906	24.35444
0.02908	24.4473
0.0291	24.5456
0.02911	24.64839
0.02913	24.75441
0.02915	24.86269
0.02917	24.97246
0.02918	25.08362
0.0292	25.19663
0.02922	25.31246
0.02924	25.43187
0.02925	25.55511
0.02927	25.68152
0.02929	25.80983
0.02931	25.93801
0.02932	26.06356
0.02934	26.1831
0.02936	26.29221
0.02937	26.38495
0.02939	26.45436
0.02941	26.49451
0.02943	26.50152
0.02944	26.47425
0.02946	26.41378
0.02948	26.32339
0.0295	26.20755
0.02951	26.07151
0.02953	25.92052
0.02955	25.76014
0.02957	25.5955
0.02958	25.43128
0.0296	25.27111
0.02962	25.11809
0.02964	24.97462
0.02965	24.84265
0.02967	24.72331
0.02969	24.61724
0.0297	24.52444
0.02972	24.44404
0.02974	24.37496
0.02976	24.31566
0.02977	24.26453
0.02979	24.21977
0.02981	24.18015
0.02983	24.14487
0.02984	24.11364
0.02986	24.08626
0.02988	24.063
0.0299	24.04404
0.02991	24.0295
0.02993	24.01901
0.02995	24.01255
0.02997	24.01022
0.02998	24.01256
0.03	24.02008
0.03002	24.03343
0.03003	24.05293
0.03005	24.0781
0.03007	24.10823
0.03009	24.14202
0.0301	24.17779
0.03012	24.21323
0.03014	24.24603
0.03016	24.27379
0.03017	24.29433
0.03019	24.30572
0.03021	24.30689
0.03023	24.29752
0.03024	24.27818
0.03026	24.24983
0.03028	24.2138
0.0303	24.1713
0.03031	24.12344
0.03033	24.07115
0.03035	24.01582
0.03036	23.95912
0.03038	23.90277
0.0304	23.84884
0.03042	23.79951
0.03043	23.75763
0.03045	23.72667
0.03047	23.71095
0.03049	23.71456
0.0305	23.7407
0.03052	23.79062
0.03054	23.86405
0.03056	23.9591
0.03057	24.07309
0.03059	24.20241
0.03061	24.34274
0.03062	24.48894
0.03064	24.63571
0.03066	24.7791
0.03068	24.9166
0.03069	25.04697
0.03071	25.16945
0.03073	25.2837
0.03075	25.38923
0.03076	25.48543
0.03078	25.57135
0.0308	25.6462
0.03082	25.70926
0.03083	25.76025
0.03085	25.79903
0.03087	25.8259
0.03089	25.84101
0.0309	25.84466
0.03092	25.83705
0.03094	25.81883
0.03095	25.79075
0.03097	25.75318
0.03099	25.7068
0.03101	25.65238
0.03102	25.59106
0.03104	25.52373
0.03106	25.45134
0.03108	25.3744
0.03109	25.29328
0.03111	25.20794
0.03113	25.11858
0.03115	25.02553
0.03116	24.92949
0.03118	24.8313
0.0312	24.73237
0.03122	24.63429
0.03123	24.53868
0.03125	24.44685
0.03127	24.36022
0.03128	24.28014
0.0313	24.20763
0.03132	24.14383
0.03134	24.08986
0.03135	24.04682
0.03137	24.01548
0.03139	23.99673
0.03141	23.99104
0.03142	23.99852
0.03144	24.01853
0.03146	24.05049
0.03148	24.09365
0.03149	24.14726
0.03151	24.21033
0.03153	24.2822
0.03155	24.36236
0.03156	24.45073
0.03158	24.54712
0.0316	24.65153
0.03161	24.76355
0.03163	24.8819
0.03165	25.005
0.03167	25.13093
0.03168	25.25828
0.0317	25.38616
0.03172	25.51431
0.03174	25.64237
0.03175	25.76988
0.03177	25.89589
0.03179	26.01953
0.03181	26.13962
0.03182	26.25487
0.03184	26.36308
0.03186	26.46068
0.03188	26.54192
0.03189	26.60001
0.03191	26.62853
0.03193	26.62343
0.03194	26.58326
0.03196	26.50899
0.03198	26.40384
0.032	26.27246
0.03201	26.12061
0.03203	25.95435
0.03205	25.78022
0.03207	25.60437
0.03208	25.43239
0.0321	25.26865
0.03212	25.11667
0.03214	24.97878
0.03215	24.85635
0.03217	24.74954
0.03219	24.65792
0.0322	24.58056
0.03222	24.51615
0.03224	24.46365
0.03226	24.42192
0.03227	24.38964
0.03229	24.36507
0.03231	24.34675
0.03233	24.33341
0.03234	24.32435
0.03236	24.31889
0.03238	24.31668
0.0324	24.31718
0.03241	24.31981
0.03243	24.32375
0.03245	24.32857
0.03247	24.33416
0.03248	24.34101
0.0325	24.3499
0.03252	24.36216
0.03253	24.37913
0.03255	24.40154
0.03257	24.42984
0.03259	24.46365
0.0326	24.50196
0.03262	24.54291
0.03264	24.58456
0.03266	24.6247
0.03267	24.66126
0.03269	24.69213
0.03271	24.71575
0.03273	24.731
0.03274	24.73721
0.03276	24.73371
0.03278	24.72043
0.0328	24.69759
0.03281	24.6661
0.03283	24.62723
0.03285	24.58301
0.03286	24.53574
0.03288	24.48738
0.0329	24.43975
0.03292	24.39446
0.03293	24.35384
0.03295	24.32114
0.03297	24.30051
0.03299	24.29578
0.033	24.30963
0.03302	24.343
0.03304	24.39567
0.03306	24.46633
0.03307	24.55316
0.03309	24.65349
0.03311	24.76395
0.03313	24.8802
0.03314	24.99803
0.03316	25.11391
0.03318	25.22599
0.03319	25.33359
0.03321	25.43657
0.03323	25.53507
0.03325	25.62877
0.03326	25.71676
0.03328	25.79723
0.0333	25.86819
0.03332	25.9275
0.03333	25.9736
0.03335	26.00537
0.03337	26.02275
0.03339	26.02638
0.0334	26.01753
0.03342	25.99771
0.03344	25.96901
0.03345	25.93377
0.03347	25.894
0.03349	25.85162
0.03351	25.80786
0.03352	25.76315
0.03354	25.71682
0.03356	25.66769
0.03358	25.61399
0.03359	25.55393
0.03361	25.48566
0.03363	25.40796
0.03365	25.32002
0.03366	25.22172
0.03368	25.11338
0.0337	24.99636
0.03372	24.87254
0.03373	24.74448
0.03375	24.61491
0.03377	24.48708
0.03378	24.36446
0.0338	24.25013
0.03382	24.14699
0.03384	24.05724
0.03385	23.9825
0.03387	23.92354
0.03389	23.88089
0.03391	23.85471
0.03392	23.84509
0.03394	23.8518
0.03396	23.87475
0.03398	23.91363
0.03399	23.96802
0.03401	24.03704
0.03403	24.1199
0.03405	24.21549
0.03406	24.32244
0.03408	24.43872
0.0341	24.56201
0.03411	24.68944
0.03413	24.81756
0.03415	24.94323
0.03417	25.06401
0.03418	25.17911
0.0342	25.28928
0.03422	25.39671
0.03424	25.50385
0.03425	25.6126
0.03427	25.72315
0.03429	25.83443
0.03431	25.94426
0.03432	26.05036
0.03434	26.15011
0.03436	26.24006
0.03438	26.31514
0.03439	26.36938
0.03441	26.39724
0.03443	26.39551
0.03444	26.36388
0.03446	26.30463
0.03448	26.22237
0.0345	26.12265
0.03451	26.01126
0.03453	25.89329
0.03455	25.77332
0.03457	25.65506
0.03458	25.54152
0.0346	25.43483
0.03462	25.3368
0.03464	25.24867
0.03465	25.17123
0.03467	25.10454
0.03469	25.04857
0.0347	25.00306
[truncated: 998,000+ more rows]
