# Supplementary material for: Single-exonuclease nanocircuits reveal the RNA degradation dynamics of PNPase and demonstrate potential for RNA sequencing
Source: Nat Commun. 2023 Feb 1;14:552. doi: 10.1038/s41467-023-36278-6 (PMC9892577; doi:10.1038/s41467-023-36278-6)
Supplement: Supplementary file 4 — Source data [file 41467_2023_36278_MOESM4_ESM.zip › Source Data/Fig.4/Fig.4bfingerprint.xlsx]

## Sheet: Sheet1
DWELLTIME	CURRNT	DWELLTIME	CURRNT	DWELLTIME	CURRNT	DWELLTIME	CURRNT
0.42054	18.4328	0.55556	17.4514	0.9402	17.8572	0.40969	15.917
2.69017	19.2132	1.11111	19.3931	0.44145	17.7459	1.40389	17.9315
3.39955	17.7477	1.14583	18.6033	0.76165	17.6101	1.90402	18.0722
3.67264	19.1953	1.18056	19.6194	1.68693	18.6646	1.99777	17.6025
4.81046	19.1433	1.63194	18.8665	0.98308	18.087	2.12713	17.8136
5.02382	18.9637	2.01389	19.3312	1.67246	18.1913	2.71752	18.7507
4.8735	18.71	4.09722	20.1619	2.20693	18.5958	3.28178	18.5183
5.82061	19.5543	4.44444	19.7869	2.58592	19.057	3.25972	18.2007
6.13868	18.9022	4.47917	20.298	3.17385	18.6572	4.14275	18.1506
5.57958	17.8956	4.65278	19.9662	3.39267	18.8836	4.10655	18.5897
5.7329	17.4591	5.03472	20.2121	3.8695	18.8205	3.74038	18.4355
6.43851	19.0186	5.06944	20.592	3.71816	18.8929	4.35748	18.7401
6.82099	19.4977	5.24306	20.5683	4.10935	18.0743	4.22886	17.6144
6.46336	18.4223	5.27778	20.4502	4.394	19.0048	4.19086	17.8634
6.83304	19.8276	5.3125	20.315	3.6665	19.4671	4.54727	17.5734
6.67438	19.6105	5.3125	20.7491	4.63799	18.9914	4.67718	18.5761
6.65312	19.5676	5.48611	20.2442	4.29429	18.8547	4.97906	18.563
6.70083	19.8944	5.69444	20.4491	4.30167	18.9238	5.7318	18.3033
7.60291	19.5577	5.72917	20.4875	4.61453	19.5992	5.55933	18.4604
7.8223	19.1183	5.79861	20.5122	4.65158	18.7128	5.72525	18.3604
7.45834	19.7539	5.90278	20.7987	5.53557	18.8114	5.54702	17.9931
7.39005	19.6204	6.04167	20.2838	5.53544	19.2729	6.17269	18.3228
8.20845	18.0566	6.59722	19.6481	5.47083	19.1905	6.70142	18.9363
7.31937	18.8854	7.15278	20.3304	5.06647	19.265	6.32425	18.1962
7.86176	19.4333	7.25694	20.4189	5.93714	19.1344	6.72522	18.7209
7.82465	19.1432	7.39583	20.1682	6.34223	19.0386	6.41483	18.884
7.89657	18.0794	7.5	19.6144	5.82693	19.114	6.93841	18.1884
8.63405	19.6216	7.53472	21.1408	6.7335	19.6263	6.79082	18.7175
8.90854	19.856	7.56944	20.4758	6.78648	18.6626	6.88406	18.7652
9.06816	19.2853	7.56944	20.8179	7.01436	19.2895	6.86263	18.453
9.76545	19.9457	7.70833	20.2356	6.48909	18.7885	7.79574	18.4599
9.87765	19.6264	7.98611	20.8776	6.82408	19.3667	7.5351	18.5689
10.0089	18.5326	8.05556	19.7579	6.66745	19.0992	8.18273	18.6918
10.3705	18.9223	8.09028	20.834	6.72688	19.303	8.28582	18.6564
10.2315	18.4531	8.15972	20.161	7.02212	19.4149	7.4411	18.8543
10.1008	20.1087	8.29861	20.3685	7.38074	19.3159	8.20304	18.695
10.6035	18.9995	8.33333	20.8678	7.56952	19.1829	8.14906	18.6278
10.4022	19.6191	8.4375	20.9247	7.56746	18.883	7.57651	18.5304
10.0849	18.7219	8.54167	20.6572	7.4758	19.562	7.84189	19.1554
10.3586	19.5369	8.78472	20.387	7.50861	19.6751	8.35017	18.2301
10.803	19.3207	8.85417	20.1656	7.77564	18.6105	8.70944	18.6872
11.1699	18.9305	8.85417	20.4481	7.35753	18.5854	8.71247	18.4847
11.3761	19.3782	9.27083	20.7224	7.52543	19.1987	8.40762	18.532
11.2033	19.4741	9.30556	20.5571	7.96668	19.3561	8.56324	19.7263
11.0246	19.5447	9.34028	20.4528	7.42115	18.9503	9.16758	18.6618
11.7901	18.7977	9.40972	20.8617	8.27866	19.738	9.4417	19.0594
11.8819	18.7103	9.47917	19.969	7.69161	19.2102	9.47052	19.2029
12.1934	19.4599	9.54861	20.6389	7.62572	18.7284	8.9393	18.2902
13.1552	19.2498	9.54861	20.7111	7.93935	19.1449	9.257	18.7837
12.5671	19.5511	9.61806	20.8158	8.04416	18.7148	9.63891	18.0782
13.2873	19.9487	9.65278	19.5782	8.28509	19.2403	9.45233	18.7034
13.182	19.1546	9.82639	20.6666	8.39206	18.5963	10.4406	18.722
13.1751	19.306	9.86111	20.3012	8.72172	19.5495	10.1592	18.8613
12.9168	18.317	10.4167	20.8578	8.80608	19.6482	9.5741	18.3602
13.0244	19.6414	10.5208	20.2622	9.5313	19.1172	10.4041	18.2388
13.3869	19.413	10.625	20.5998	8.86611	19.2128	10.6345	17.896
13.2831	19.0665	10.6944	20.1443	9.37002	18.6123	10.3706	18.1559
13.4662	19.6138	10.8333	20.4545	9.92731	18.8899	10.7125	18.6508
14.0812	19.1308	11.0069	20.6159	10.3155	19.6469	10.3278	18.4752
14.5137	19.5831	11.5625	20.1469	10.8645	18.7981	11.2375	17.8584
13.7372	19.4256	11.8403	20.3915	10.5082	19.1144	10.3323	18.2849
14.5014	19.1022	11.9097	20.6181	10.1619	18.8876	10.41	19.175
14.4646	19.6124	11.9792	20.5365	10.4848	19.287	10.8269	18.1145
14.552	19.9217	12.0486	20.2477	11.0746	19.5925	11.1032	18.2949
14.2533	18.8631	12.2222	19.7496	10.7225	19.4545	11.7086	18.7429
14.6315	19.2967	12.6042	20.818	10.9748	19.1096	11.7344	18.6307
14.9699	19.3444	12.6736	20.0538	11.3081	19.3868	12.1363	18.6439
14.4948	19.2818	12.7083	20.8798	11.0697	19.0647	12.3013	18.483
14.5026	19.3256	12.8125	20.6951	11.0051	19.448	12.4545	18.4314
14.7223	19.6492	13.0208	20.8515	11.7613	19.3815	12.656	18.7813
15.0927	19.4236	13.2292	20.2814	11.663	19.2609	13.4973	18.5256
15.5075	19.2574	13.4722	20.5919	12.3356	19.0046	13.8291	18.0181
15.508	18.4243	13.5764	21.0585	12.2313	18.4947	14.1163	19.3282
16.0128	19.1664	13.6111	20.5175	12.3326	18.9065	14.5401	19.1955
15.7277	18.6071	13.7153	19.3826	13.0429	19.7761	13.8186	18.1734
15.387	19.1595	13.8889	20.5729	12.3209	19.3838	14.1687	18.5239
15.5408	18.4796	14.2361	20.3452	13.2046	19.051	14.8078	19.069
16.7661	17.9401	14.4444	20.6731	13.4425	19.7781	15.1392	19.0888
16.9658	18.7092	14.4444	21.1641	12.8331	19.5142	15.0776	19.0462
17.5645	19.7578	14.4792	21.2107	13.5393	19.6002	14.9802	18.5366
17.0514	19.8774	14.5486	20.2325	13.5824	19.2637	14.8832	18.2859
17.2318	19.7945	14.8264	20.1878	13.6101	18.7129	15.0293	18.1904
18.0415	19.2326	14.8611	20.5985	13.7632	19.4463	15.3506	18.4673
17.8643	19.3147	14.9653	20.0697	14.4101	17.7936	16.0269	18.9807
17.8782	19.2625	15	20.4686	14.3239	19.4172	16.2371	19.4737
18.0157	19.8126	15.2778	20.21	14.5029	19.5344	16.3679	18.5786
18.6384	19.7235	16.0417	20.9201	14.5218	18.88	16.7956	18.8674
19.076	19.189	16.2847	21.2254	15.0932	19.4919	16.5454	19.4073
19.1656	18.9013	16.3889	19.8895	14.2378	19.6516	16.2415	18.2784
19.4813	19.0573	16.3889	21.0826	15.0991	18.2673	16.7479	19.1677
18.8834	18.8327	16.6667	20.4389	15.1056	19.5587	17.6369	18.5917
18.857	18.6977	16.7361	20.42	15.1216	19.4056	17.806	19.6093
18.8446	19.7793	16.9792	20.6001	15.9187	19.5241	18.3729	18.8889
19.282	19.1038	17.1875	20.6883	15.3084	19.068	18.5004	19.057
19.4366	19.2461	17.3264	20.9132	15.7915	19.8516	18.4781	18.5933
19.8152	19.1709	17.4653	21.0471	15.4561	19.312	18.861	19.0596
20.0085	18.6765	17.4653	20.9929	16.0403	18.8441	18.991	18.6506
19.7228	19.2145	17.6042	20.9097	15.5807	19.2286	18.6132	18.402
19.8633	19.2464	17.9167	20.7014	16.0757	19.55	19.0528	18.6784
20.0584	19.4547	18.1597	21.204	16.084	19.2189	18.818	19.3507
20.6513	19.6501	18.2292	21.1613	16.0311	18.9795	19.084	18.2909
20.9343	19.0636	18.5417	20.7154	16.3237	19.4564	19.1582	18.7055
20.9198	19.8004	18.6806	20.6688	15.9885	19.3011	19.4871	18.747
22.1159	19.5817	18.8889	20.7454	16.626	19.211	19.5379	18.548
22.3541	18.3817	18.9236	20.6391	16.7543	19.4063	20.3653	18.6817
22.12	19.5819	18.9931	20.4886	17.3093	19.2728	20.1671	18.7762
22.6084	18.8995	19.2361	21.3624	17.5595	18.8033	20.4148	18.6931
22.9911	19.5481	19.2708	20.6067	17.2145	18.8757	20.913	18.817
22.9507	19.1859	19.2708	19.6918	17.8358	18.8206	20.3218	18.3042
22.7072	19.4215	19.2708	20.3736	18.0875	19.6744	21.0295	19.0754
22.7176	19.052	19.3056	20.373	18.9432	19.0086	21.3786	18.9858
24.1025	18.8863	19.375	20.7962	18.4624	19.0645	21.8514	19.2871
24.0651	19.5511	19.4444	21.1473	18.6309	19.5364	21.7089	18.7915
23.7814	18.9516	19.4792	20.5179	19.197	19.6159	21.5197	19.0947
25.5129	18.767	19.8611	21.679	19.0784	19.4447	22.0555	19.0972
25.268	18.6822	20.1389	20.6375	19.2883	18.8309	22.2516	18.5938
25.1296	19.1852	20.1736	20.4773	19.2508	20.1826	22.3797	18.7219
26.0267	19.268	20.4167	20.3686	18.7844	19.1254	22.9602	18.6254
25.4532	19.4433	20.4514	21.3038	19.7642	19.0701	23.3815	19.0904
25.9512	19.1705	20.5208	20.8391	20.5462	19.2643	22.6059	18.5604
26.494	19.2367	20.625	21.3623	20.1441	19.4578	23.3528	19.4557
26.1611	18.6844	20.8333	20.9804	20.505	19.1613	23.618	18.531
27.1429	18.9574	20.8681	20.3337	21.033	20.0583	23.7235	19.0503
26.9348	19.4287	20.9028	21.6621	20.9856	19.6941	23.0866	18.3626
26.993	18.7079	21.0764	20.9863	20.7177	19.4149	23.6126	19.4737
26.9309	19.3698	21.4236	20.8338	21.4569	19.0896	23.5668	18.9518
27.2773	19.2771	21.5972	21.2613	21.2304	19.3074	24.3024	19.4169
27.2089	19.1908	21.5972	20.3373	21.45	19.8551	24.5604	18.9951
26.7705	18.0869	21.7708	20.3812	21.7731	18.9949	25.0595	18.3486
27.6646	19.8044	22.0833	21.6001	22.1152	20.2655	26.5307	18.9291
27.6147	18.8479	22.1181	21.091	21.947	19.2332	26.8808	18.6684
27.7235	19.71	22.5694	21.584	22.6553	19.4697	26.7503	19.0704
27.7687	19.5111	22.7083	20.5091	22.7043	19.3279	27.7494	18.6559
27.8134	19.5198	22.7431	21.5138	22.7568	20.0552	28.0567	17.7987
28.6084	19.2964	22.9167	21.269	22.3075	19.2338	28.5034	19.1396
28.3155	18.9029	23.0556	20.6863	23.0339	18.7058	28.6085	17.9835
28.7258	18.6023	23.125	20.5573	22.9933	20.1158	28.9381	18.5873
29.5696	19.742	23.1597	20.1534	23.057	19.6816	28.2666	18.4104
29.654	19.6915	23.1944	20.6075	24.0071	19.3261	29.3925	19.3135
29.7146	18.5264	23.2639	21.0446	23.4997	18.6776	29.5695	18.3827
29.7605	19.5689	23.3681	20.6835	23.8476	19.4105	30.0183	18.6978
29.9194	19.6097	23.4722	21.0202	23.9406	18.5988	30.3049	18.7932
30.067	18.9105	23.5417	20.1528	24.73	19.8143	30.6122	19.2932
29.7671	18.6152	23.5764	20.2571	24.7957	18.7875	31.415	19.1985
30.4448	19.7542	23.75	20.3485	24.6596	19.7813	30.9609	19.0972
30.8089	18.0701	23.9236	20.544	25.1552	19.5975	31.4088	19.2011
30.7604	19.2601	24.0625	20.0988	25.7778	19.1323	31.1898	18.3885
30.4658	18.4543	24.0625	21.5767	25.619	19.1523	31.7268	18.3403
30.8873	18.9601	24.0972	20.913	25.6231	19.1839	32.4117	19.1626
31.3633	19.3397	24.1667	21.0737	26.4831	19.0292	32.4868	18.6033
31.7232	19.7822	24.1667	20.4922	26.3765	19.8504	32.4797	18.0948
31.1618	19.0986	24.2014	20.4397	26.8096	19.1911	32.7066	18.9984
31.9207	18.8732	24.2361	20.4119	27.1714	18.8956	33.6902	19.0002
31.4497	19.548	24.2708	21.3704	26.7188	19.4072	33.1347	19.3772
31.7579	19.5684	24.4444	19.9559	27.6777	19.1695	33.9103	18.4125
31.568	19.1558	24.4444	21.3346	26.7435	18.7739	33.8258	18.4973
31.5164	19.1499	24.5139	20.3825	27.5701	20.2078	34.4969	18.5099
32.6145	20.0516	24.5486	21.5038	27.3468	18.7997	34.7817	18.5052
31.9466	19.2977	24.6875	20.6244	27.8656	19.2053	35.1064	18.4915
32.5379	19.9719	24.8611	21.308	28.2071	19.4393	35.3667	19.4375
32.6325	19.8804	25	20.8261	27.95	19.1408	36.0347	17.68
33.1754	19.0289	25.1389	20.3725	28.3459	20.0616	36.5864	18.5608
33.0349	19.8836	25.4167	20.3512	28.1582	19.3326	38.0043	19.3335
32.8142	20.1462	25.8681	20.7781	28.265	20.1454	37.6882	18.3402
32.7814	19.6985	25.8681	20.6598	29.0768	19.7437	37.7042	19.5001
33.0526	19.5223	26.2847	20.8714	29.3622	18.7611	38.9461	18.7758
33.0767	19.5768	26.3889	20.5793	29.2477	19.2968	39.1394	18.9962
33.5823	20.2476	26.4931	21.1468	29.7193	19.4283	39.8312	19.2877
34.0062	19.7934	26.7014	21.6232	29.458	18.9531	39.7179	19.0188
34.0919	19.5347	26.9792	19.9763	29.6281	19.3743	40.5488	19.3723
34.2229	18.8549	27.0139	20.6914	30.9495	19.2757	40.6259	18.9459
34.689	19.2454	27.0486	20.4361	30.347	19.3416	40.9759	19.5554
34.9589	19.3326	27.0833	20.2165	31.0623	19.7671	41.2485	19.3621
35.4	19.4678	27.5	19.9871	31.4931	19.7981	41.2073	19.1065
35.4205	19.2842	28.9583	20.8289	31.4608	19.6174	42.2889	18.3705
35.61	19.9396	29.0972	21.3617	31.3138	19.3905	42.474	18.9716
36.115	18.7394	29.1319	21.3474	31.5703	19.0583	42.345	19.6095
35.581	19.3344	29.1667	20.2144	32.1702	19.4039	43.326	18.9848
36.437	18.8641	29.375	20.6611	32.4956	19.6757	42.5615	18.8424
36.1361	19.2711	29.4792	21.2414	32.5433	19.6757	44.2328	18.4864
36.9266	19.405	29.5139	20.9652	33.3931	19.8772	44.8733	19.6185
36.6202	18.9187	29.8264	20.2843	33.0547	19.5573	45.4296	18.9275
37.3515	18.8729	30.4514	19.8488	33.901	19.9712	45.9021	18.7014
36.9078	19.5701	30.625	20.262	33.6697	19.5718	45.7454	18.9001
37.0411	18.2678	30.7639	21.5738	34.0974	19.6404	46.7857	19.1325
37.3061	18.6263	30.7986	21.6515	34.3945	19.6718	46.8141	19.0992
36.9612	19.1569	31.0417	21.8546	34.0478	18.7854	46.7703	19.0558
37.4787	19.0272	31.2847	20.9225	34.172	19.1337	46.4355	19.4311
38.0203	19.2812	31.3889	20.265	34.2488	19.3848	47.6957	19.2126
37.6698	18.4802	32.3611	20.2898	34.1425	19.5171	47.6048	18.1763
38.0043	18.996	32.3958	21.2818	34.1603	19.0029	47.9738	19.1733
38.5885	19.4236	32.7083	20.8531	35.4809	19.7043	48.3506	19.1282
38.5332	18.508	32.8125	19.9816	35.0533	19.7061	48.1585	19.144
38.3189	19.9784	33.0903	20.9045	34.9625	18.8572	49.6343	19.3303
38.3241	18.5691	33.5417	21.7364	35.6829	19.6592	50.5782	18.3209
39.2636	19.6595	33.6806	19.9033	35.3958	19.7716	50.5326	18.1629
38.8975	19.2397	33.7153	20.5583	36.4803	19.9237	51.1435	18.494
39.053	19.0732	33.7847	21.5814	36.0724	18.9503	51.5369	19.4087
39.37	19.3358	34.2014	20.7107	37.2659	19.3488	52.1229	18.498
39.7223	19.6203	34.2708	20.2614	37.1621	19.0526	53.1729	19.2592
40.036	19.4255	34.4097	20.6569	37.5639	19.184	52.3397	18.7076
39.4048	19.0659	34.4444	20.2557	37.3763	20.1785	53.8356	19.2155
40.5495	19.6533	36.0069	20.8857	37.777	19.3589	53.6705	19.1211
40.6634	19.8871	36.2847	21.0599	37.8017	19.856	54.1587	18.8199
40.4253	18.7578	36.2847	19.9824	37.83	19.163	54.4629	19.5294
40.6584	19.9126	36.4583	21.2147	37.9489	19.4137	55.19	19.1135
40.9803	19.4778	36.4931	20.9797	38.0411	19.9795	55.1986	18.8236
41.1255	19.1446	36.6319	21.975	38.0476	20.1104	56.495	18.6621
41.667	18.9967	36.8056	20.487	39.102	18.6422	56.022	19.5091
42.0195	19.8389	37.2569	21.6123	38.9116	19.86	56.564	18.533
41.4014	19.905	37.3611	20.0156	38.8188	19.1038	56.744	19.4026
42.062	19.3465	37.5694	21.0555	39.3252	19.3998	58.9392	19.159
42.7836	19.5499	37.8125	21.1678	39.9902	19.6051	58.9824	18.6382
43.2071	19.5909	38.2639	21.6985	40.1719	19.7752	60.2258	18.8871
42.9357	18.6796	38.4722	20.4235	40.9265	19.4181	61.7289	19.2401
43.588	18.9774	38.6111	21.6006	40.9327	20.1841	61.785	17.877
43.654	19.1564	38.6806	20.6101	41.5786	18.5729	61.6995	19.2418
43.3335	19.4576	38.9583	20.3295	42.1073	19.805	62.9611	18.5027
43.6674	19.2997	39.1319	20.8909	42.1732	19.7503	64.2885	18.7591
44.1876	19.8789	39.9306	20.4984	41.9968	18.2466	64.132	18.8959
44.4194	20.2381	40	20.6653	42.5061	19.2774	64.5387	19.0775
45.1757	19.669	40.1389	20.8435	42.6426	19.3911	65.9892	19.1766
44.5859	19.5417	40.3472	20.9479	42.752	19.627	66.4879	19.8947
45.8882	19.3088	40.4861	20.4979	43.4611	20.119	67.3706	18.7516
47.3545	18.7648	40.5208	21.2334	43.2574	19.9322	67.4744	18.5491
47.5789	19.7438	40.5208	20.7749	43.3903	19.1271	68.4014	18.9782
48.5385	19.608	40.7292	20.8233	44.2384	19.7516	69.5132	18.4245
48.6641	19.4518	40.8333	21.6691	44.4557	19.1967	69.7807	18.5685
49.0326	19.6197	41.0417	20.9677	45.1243	19.4944	70.4449	18.8447
49.0889	19.9275	41.1111	20.3463	47.0817	18.6738	73.7735	18.5484
49.292	19.4467	41.1458	20.1625	47.3233	19.8184	76.306	18.592
49.5267	19.5073	41.5972	19.837	47.5751	20.0662	76.622	18.827
49.9841	19.5939	41.5972	19.7822	47.6724	19.048	77.5243	19.197
50.4158	19.5573	42.0139	20.5057	48.2063	20.1736	79.759	19.2168
50.0502	19.1912	42.3611	20.8347	47.8528	19.4388	83.8702	18.5638
50.4649	19.1569	42.9167	20.8865	50.1127	19.5953	83.7701	19.5702
50.4086	18.715	43.4722	20.5592	50.4984	19.7026	86.3292	19.1432
50.5111	19.7604	43.7847	21.4037	50.3819	19.9446	90.6667	18.454
51.8103	19.3741	43.9236	20.7242	51.8026	18.8766	90.9604	19.1906
51.96	19.4817	44.3403	20.5651	51.6938	18.8991	93.0478	18.7915
51.9392	19.5015	44.375	20.5985	54.3487	19.2046	96.5609	18.7091
51.7989	19.1438	44.9306	20.3853	54.0613	19.6904	99.4168	19.3845
52.6102	20.0113	45.7639	20.527	54.9661	19.318	105.797	18.4793
53.4422	18.4506	45.7986	20.3214	54.5854	19.3289	--	--
53.7484	18.8113	46.4583	20.1788	56.5035	19.5307	--	--
53.6684	19.1642	46.5625	21.1008	56.1874	19.1497	--	--
53.7531	18.348	46.7708	20.2434	56.3187	19.9611	--	--
53.5788	19.9193	47.0833	20.5739	57.2287	19.2229	--	--
53.9338	19.132	47.4306	21.5891	57.734	19.5092	--	--
54.3912	18.9416	47.6736	21.5051	59.8829	19.0924	--	--
55.5731	19.5978	48.1597	20.8835	60.081	19.7544	--	--
55.944	19.3006	48.3681	20.2472	61.1585	19.8769	--	--
55.3711	19.2795	48.6806	20.6855	60.9232	19.9543	--	--
55.6609	19.8788	50.2431	21.1741	62.2739	19.1202	--	--
56.7135	18.3295	51.1111	20.2337	64.1214	20.004	--	--
58.0863	19.7478	52.1875	21.2952	71.1407	19.0954	--	--
58.7367	19.6015	52.8125	21.4475	71.605	20.0338	--	--
60.4135	20.2115	52.9514	21.1649	71.5382	18.7205	--	--
60.2634	20.1747	53.0208	20.9259	72.1747	19.5517	--	--
61.6822	19.3549	53.5417	21.1197	74.285	19.6992	--	--
62.2141	20.09	56.0069	20.6465	75.8363	19.1595	--	--
62.6633	19.3368	56.4236	20.5658	78.3383	20.1033	--	--
63.0624	19.6753	57.9861	21.1817	80.496	19.8864	--	--
64.1234	18.8838	59.0972	20.7944	85.8402	19.992	--	--
64.0248	20.1674	60.625	20.5162	88.3499	18.9996	--	--
65.6055	18.9594	61.0764	20.0122	91.1031	19.7104	--	--
66.9784	19.784	61.2153	21.4591	97.243	19.0142	--	--
68.2056	19.209	62.3264	21.6133	127.827	19.7439	--	--
68.5682	19.1364	62.6389	21.5458	--	--	--	--
70.3135	18.7401	62.6736	21.8273	--	--	--	--
70.6006	20.1502	63.0903	19.9919	--	--	--	--
71.8367	19.3749	63.1597	21.6625	--	--	--	--
72.912	19.4901	63.1597	20.6192	--	--	--	--
73.8865	19.159	63.4028	21.281	--	--	--	--
74.0262	20.5742	64.6181	21.2781	--	--	--	--
77.7668	19.7128	64.7917	20.8238	--	--	--	--
81.4381	18.7756	65.0694	20.2817	--	--	--	--
81.0593	19.3115	65.5556	20.3016	--	--	--	--
82.3867	19.6212	67.0833	21.6636	--	--	--	--
89.9714	19.5309	68.0556	21.229	--	--	--	--
90.8649	19.6329	69.9306	20.3673	--	--	--	--
92.3663	19.308	70.7292	19.8138	--	--	--	--
100.187	20.2947	71.1458	21.6617	--	--	--	--
112.913	19.5797	72.0139	20.9457	--	--	--	--
120.636	19.8233	73.2639	21.7123	--	--	--	--
--	--	73.4722	20.2935	--	--	--	--
--	--	73.4722	21.6225	--	--	--	--
--	--	73.9583	21.2152	--	--	--	--
--	--	74.7569	21.4917	--	--	--	--
--	--	75.5903	20.8648	--	--	--	--
--	--	76.1458	21.3369	--	--	--	--
--	--	76.25	21.2188	--	--	--	--
--	--	76.6667	20.0116	--	--	--	--
--	--	78.6458	21.4298	--	--	--	--
--	--	78.8542	21.3394	--	--	--	--
--	--	80.6597	21.0857	--	--	--	--
--	--	84.4792	21.5397	--	--	--	--
--	--	86.2153	20.3127	--	--	--	--
--	--	86.875	20.9425	--	--	--	--
--	--	87.4653	20.5827	--	--	--	--
--	--	88.8889	21.7236	--	--	--	--
--	--	88.9931	20.1234	--	--	--	--
--	--	90.2778	20.5462	--	--	--	--
--	--	90.3125	20.7668	--	--	--	--
--	--	90.625	20.7039	--	--	--	--
--	--	91.1111	21.0218	--	--	--	--
--	--	91.2847	21.5827	--	--	--	--
--	--	92.6736	20.975	--	--	--	--
--	--	93.2639	21.0064	--	--	--	--
--	--	94.375	20.1997	--	--	--	--
--	--	95.1042	20.8924	--	--	--	--
--	--	95.3125	20.9398	--	--	--	--
--	--	95.5208	21.0127	--	--	--	--
--	--	98.0208	21.5821	--	--	--	--
--	--	114.792	21.2301	--	--	--	--
--	--	115.417	20.2891	--	--	--	--
--	--	115.764	20.5101	--	--	--	--
--	--	119.132	21.5414	--	--	--	--
--	--	119.792	21.6322	--	--	--	--
--	--	130.521	20.9852	--	--	--	--
--	--	142.188	20.8044	--	--	--	--
