# Supplementary material for: Single-exonuclease nanocircuits reveal the RNA degradation dynamics of PNPase and demonstrate potential for RNA sequencing
Source: Nat Commun. 2023 Feb 1;14:552. doi: 10.1038/s41467-023-36278-6 (PMC9892577; doi:10.1038/s41467-023-36278-6)
Supplement: Supplementary file 4 — Source data [file 41467_2023_36278_MOESM4_ESM.zip › Source Data/Fig.4/Fig.4bheat maps.xlsx]

## Sheet: Poly(A)30
SAMPLE NUMBER	SITE1	SITE2	SITE3	SITE4	SITE5	SITE6	SITE7	SITE8	SITE9	SITE10	SITE11	SITE12	SITE13	SITE14	SITE15	SITE16	SITE17	SITE18	SITE19	SITE20	SITE21	SITE22	SITE23	SITE24	SITE25	SITE26	SITE27	SITE28	SITE29	SITE30
1	0.43403	1.45833	227.986	67.4826	8.15972	214.167	288.958	244.948	0.34722	1.18056	5.48611	49.0451	38.4896	1.78819	86.9097	0.72917	3.29861	45.2778	1.19792	0.36458	6.68403	6.16319	189.878	0.26042	200.017	2.08333	0.26042	67.309	14.3056	0.26042
2	2.69097	2.82986	12.7083	23.6632	218.038	184.705	180.972	110.747	116.892	268.819	0.9375	81.5104	38.7153	4.25347	10.3472	14.2361	15.2257	2.23958	39.2361	549.01	2.44792	5.36458	0.26042	279.688	197.153	14.9826	0.22569	47.6215	127.899	3.85417
3	0.72917	0.57292	392.24	16.2674	184.479	25.6771	26.2847	63.6111	14.7222	17.2743	3.68056	1.40625	64.2882	1.26736	0.17361	749.792	8.88889	75.5035	179.653	429.219	88.9583	0.74653	0.26042	9.54861	21.0764	0.65972	0.86806	212.969	1.33681	1.92708
4	345.365	541.597	3.36806	2.84722	4.14931	0.57292	3.50694	5.79861	43.6806	1.26736	36.7361	16.3542	0.65972	288.872	121.562	0.60764	0.59028	109.601	165.347	69.7917	1.16319	75.625	0.71181	0.36458	0.52083	1.73611	58.3507	71.3715	3.78472	1.59722
5	238.316	0.46875	52.3785	38.8889	1.33681	128.507	69.8264	27.2917	79.5312	103.403	1.11111	0.92014	46.2153	0.3125	0.46875	12.5521	45.3819	1.02431	45.6076	118.889	76.4931	157.101	62.8993	0.17361	0.27778	7.55208	0.78125	0.57292	1.73611	66.8403
6	1.21528	36.7014	28.7153	3.52431	147.031	1.73611	150.66	0.53819	1.94444	1.47569	215.573	41.9618	157.153	34.4965	66.059	7.56944	2.95139	2.23958	0.3125	160.903	701.007	7.79514	17.2396	176.285	20.7465	33.4028	0.34722	2.37847	49.4444	149.184
7	0.3125	20.0347	49.3403	1.05903	120.99	268.455	4.87847	5.10417	3.40278	1.63194	18.5417	29.0451	0.83333	75.9549	39.9653	8.68056	196.111	0.24306	0.45139	8.52431	3.4375	388.038	113.819	1.52778	5.3125	286.354	55.1389	23.3681	1.16319	4.30556
8	88.6458	239.549	97.6562	88.9757	0.69444	0.22569	29.4965	2.5	2.56944	0.98958	315.66	11.4931	0.22569	12.066	0.9375	11.0764	0.43403	98.1597	4.49653	64.7917	0.41667	0.34722	199.288	17.5174	81.9444	164.149	4.82639	0.50347	5.08681	20.8854
9	39.566	180.92	33.125	27.6736	41.4757	1.18056	1.40625	19.1319	322.101	165.451	2.53472	17.1701	4.27083	66.5104	167.031	128.889	0.32986	88.6632	66.9444	36.0764	282.899	1.99653	6.44097	0.22569	0.43403	24.1146	241.163	82.6042	0.50347	140.521
10	19.2188	29.1319	30.8681	4.63542	26.5104	8.03819	0.24306	0.22569	30.0347	101.51	0.53819	64.809	37.6389	56.5799	66.9097	138.646	2.01389	0.20833	39.3924	0.71181	0.26042	6.57986	7.82986	202.448	66.5278	172.014	108.75	118.75	30.8507	105.243
11	83.2465	2.27431	65.7292	197.396	0.65972	0.34722	17.2569	102.517	0.48611	98.5764	0.81597	2.43056	0.27778	10.191	0.79861	10.4167	0.34722	0.76389	9.79167	0.34722	0.48611	150.573	41.5451	38.7326	98.8542	117.552	1.51042	0.50347	15.2604	2.86458
12	15.2083	100.174	209.809	28.5938	117.83	144.931	328.42	5.65972	2.55208	4.0625	0.60764	0.46875	0.52083	0.92014	0.41667	0.64236	10.1736	530.417	0.45139	50.5035	223.924	0.32986	0.13889	116.111	34.184	176.997	12.8299	4.80903	0.3125	3.40278
13	6.68403	0.3125	38.4028	0.57292	1.57986	268.229	4.14931	1.07639	12.1528	0.3125	5.9375	3.07292	81.4757	146.493	159.132	25.7812	22.6562	2.98611	1.05903	2.06597	209.392	12.9514	1.78819	1.5625	48.4896	0.20833	51.875	3.03819	1.59722	0.72917
14	4.02778	0.50347	6.49306	3.10764	1.33681	29.6701	0.19097	1.57986	0.38194	60.9201	91.0417	0.67708	3.36806	54.6701	0.34722	36.7014	38.8715	0.57292	90.5382	187.847	1.51042	0.625	0.86806	0.55556	1.80556	5.36458	284.583	45.5903	293.16	0.625
15	2.86458	3.09028	0.76389	3.28125	73.5938	187.24	2.41319	43.75	31.1806	6.63194	11.6319	0.45139	0.27778	55.5035	100.399	11.5451	9.60069	18.7326	197.083	0.34722	0.19097	90.6771	114.201	66.6146	168.403	182.656	57.5347	47.5694	0.22569	1.02431
16	1.68403	38.6458	128.611	162.847	21.1806	24.2708	19.8611	0.3125	334.722	2.69097	116.997	43.0903	12.7604	0.86806	172.691	39.6007	0.24306	1.54514	0.27778	0.29514	448.941	0.19097	0.65972	204.097	1.5625	59.6181	36.3368	0.19097	183.09	56.5799
17	207.708	78.8368	13.8542	82.7778	149.167	0.24306	89.8264	1.18056	35.3125	76.9792	0.46875	0.57292	75.2083	0.34722	23.8021	0.55556	0.41667	0.90278	11.0764	39.566	6.18056	15	17.2222	1.63194	0.50347	0.50347	0.19097	66.1632	90.1562	123.281
18	0.55556	0.32986	18.5938	51.4583	0.34722	67.3611	50.1042	16.2847	7.34375	8.40278	0.19097	0.9375	0.48611	0.83333	219.184	0.29514	0.38194	512.708	0.46875	0.67708	0.41667	7.95139	127.222	15.3472	33.125	188.264	0.3125	2.51736	47.7257	48.5764
19	261.198	1.85764	0.32986	132.344	0.43403	13.6806	1.80556	166.076	81.6493	184.167	0.45139	0.17361	3.81944	0.78125	9.21875	51.8403	0.17361	17.6215	1.23264	3.02083	1.30208	43.0729	8.21181	0.85069	60.1042	21.0764	0.38194	55.6771	15.6771	26.6319
20	0.57292	16.4757	61.4583	182.917	0.85069	17.7951	1.09375	91.9792	25.0694	0.48611	0.32986	268.316	0.59028	24.3229	0.69444	2.27431	72.8472	9.51389	231.389	106.441	26.5972	53.5764	84.3056	59.5139	8.57639	3.47222	57.3611	88.9757	95.2951	0.32986

## Sheet: Poly(U)30
SAMPLE NUMBER	SITE1	SITE2	SITE3	SITE4	SITE5	SITE6	SITE7	SITE8	SITE9	SITE10	SITE11	SITE12	SITE13	SITE14	SITE15	SITE16	SITE17	SITE18	SITE19	SITE20	SITE21	SITE22	SITE23	SITE24	SITE25	SITE26	SITE27	SITE28	SITE29	SITE30
1	18.8368	48.6632	49.4618	19.4792	3.42014	1.16319	99.1667	77.4826	36.4236	35.6944	84.8785	20.6597	3.09028	54.1146	61.2674	131.111	59.2014	72.4132	15.4167	50.5729	0.20833	12.309	0.32986	14.4444	0.17361	7.25694	5.10417	285.243	32.4132	30.9375
2	0.39931	20.8681	105.208	5.83333	1.12847	7.55208	110.382	5.27778	2.30903	19.9132	6.44097	65.3993	0.13889	59.3056	97.4826	173.819	0.22569	34.4792	0.36458	126.823	0.36458	67.5694	18.2465	2.15278	88.8715	33.3507	148.75	7.20486	0.13889	30.4167
3	1.37153	4.56597	40.0347	342.24	37.8472	18.1076	31.25	100.399	83.0035	8.24653	0.39931	149.375	47.4479	132.969	71.0069	9.51389	43.2292	160.938	1.90972	99.0278	13.6806	427.257	26.4931	3.85417	0.13889	13.6111	17.3264	22.1701	27.7431	49.9653
4	0.29514	0.12153	42.1354	4.58333	145.66	9.79167	181.024	27.0312	8.92361	1.70139	2.30903	37.4306	59.8438	8.78472	14.4271	86.1458	33.6979	53.0208	42.6562	84.8785	0.38194	60.5382	35.4514	7.43056	164.132	252.222	57.1354	37.8299	46.9618	140.712
5	1.47569	82.066	0.12153	0.86806	16.8924	4.13194	79.6007	0.57292	17.6389	27.1701	69.5139	7.79514	0.45139	5.50347	83.8889	0.26042	1.14583	59.9132	0.17361	77.2222	69.566	165.92	12.2222	0.86806	5.01736	17.3264	29.6528	58.0729	1.31944	137.344
6	7.56944	54.5486	0.41667	0.43403	18.2639	1.73611	10.2604	167.708	2.11806	1.05903	0.34722	206.094	79.0278	50.3472	401.319	4.14931	29.566	171.042	309.045	34.2535	0.67708	254.479	69.6701	12.2569	29.6528	23.4896	14.5486	56.3194	148.49	15.2951
7	120.486	0.50347	21.7361	17.2049	135	108.056	89.375	83.2639	28.6111	342.743	284.427	3.87153	52.3785	27.5868	0.52083	1.38889	16.6146	187.014	0.39931	16.7882	44.2361	129.271	105.139	15.5382	25.2257	56.2326	14.3403	12.5868	7.17014	12.2917
8	0.29514	16.25	277.865	249.913	0.43403	1.12847	26.0069	3.48958	191.094	29.0451	106.319	4.44444	24.9479	17.6042	143.802	127.135	1.54514	225.104	32.0486	3.54167	6.33681	35.0174	35.0694	116.753	0.15625	8.17708	144.965	251.979	208.715	10.9549
9	100.66	156.181	49.0799	91.0417	118.003	11.2674	60.7639	25.816	0.34722	29.9306	0.85069	22.6736	1.19792	45.191	14.2882	0.41667	24.7569	119.236	0.29514	77.3785	43.1771	28.5417	1.38889	6.42361	97.7257	0.95486	156.337	56.7188	0.20833	42.0486
10	52.9514	170.156	115.608	1.73611	0.29514	5.06944	23.941	105.174	50.3299	65.3472	91.3715	71.9618	16.3542	98.4375	16.2326	37.4653	13.3333	7.1875	2.01389	65.6771	3.83681	1.82292	94.9826	184.115	280.382	21.3889	13.4201	0.19097	10.8681	23.941
11	196.771	256.806	45.2257	199.201	217.257	275.781	89.7396	0.46875	18.3333	39.375	36.5104	0.625	6.23264	54.566	194.462	158.611	77.2917	2.84722	24.7743	181.788	41.9097	3.94097	25.7465	3.33333	28.9931	55.434	167.708	6.57986	30.4861	0.69444
12	35.5382	53.559	53.4375	21.4583	28.0556	0.3125	4.84375	7.76042	29.7049	2.96875	14.9653	124.67	79.7049	194.531	159.653	34.4618	0.34722	5.27778	0.52083	31.4062	0.20833	0.34722	0.32986	143.403	16.7188	1.38889	2.93403	147.986	143.003	228.542
13	38.8542	87.5521	8.45486	55.8854	7.60417	3.40278	7.32639	87.934	380.556	60.6076	0.36458	140.729	100.104	103.767	148.125	0.90278	0.36458	93.9757	47.6042	0.52083	94.1493	31.4931	119.253	2.8125	20.6771	29.2708	2.32639	195.903	76.7361	3.92361
14	25.5903	60.2604	140.312	76.9097	6.80556	20.7639	38.8542	0.32986	4.49653	1.49306	79.6875	81.3368	16.25	76.8403	104.253	127.274	25.5729	4.98264	144.08	2.37847	77.1007	133.003	117.135	34.7569	129.184	178.142	211.372	32.0833	3.42014	102.691
15	30.8854	26.0069	13.7326	77.8299	5	228.75	19.1667	6.59722	9.42708	23.8542	6.82292	39.7396	1.35417	14.6354	22.4653	29.5833	5.98958	72.3438	0.3125	177.031	88.0729	38.3854	121.597	21.0243	0.625	8.61111	52.0486	272.691	146.701	52.7431
16	145.365	41.9444	0.59028	10.9201	87.9861	9.28819	11.3194	3.54167	35.8507	130.816	0.46875	0.81597	131.944	17.5694	80.3646	0.41667	67.1701	20.7639	100.312	0.625	0.34722	0.48611	0.86806	66.684	82.7083	0.26042	41.9965	333.698	0.32986	0.41667
17	0.27778	77.1354	7.79514	9.01042	1.00694	58.0208	61.1806	27.2049	38.4549	244.705	66.9965	46.5625	4.80903	136.25	4.21875	186.875	2.13542	0.95486	0.20833	16.2153	0.32986	0.26042	18.125	25.9375	113.889	83.8021	73.1424	0.39931	257.465	153.16
18	81.0417	0.38194	0.32986	62.1701	236.962	21.3889	30.5556	112.969	162.847	3.33333	0.3125	0.53819	0.3125	46.2674	184.566	4.35764	139.01	143.524	1.12847	194.583	1.49306	0.48611	130.608	1.02431	23.6979	40.2431	33.8542	16.5972	154.722	3.73264
19	51.3715	5.79861	129.757	21.5104	174.253	0.95486	8.00347	14.8785	49.6701	0.22569	63.3854	26.9271	13.2465	17.2743	47.8646	114.601	15.816	21.9271	83.0382	38.6632	71.8403	49.0625	2.84722	1.05903	82.2222	26.9097	34.1667	55.1389	48.5764	10.3646
20	76.7188	19.8264	98.1597	243.49	0.45139	137.396	0.17361	0.39931	1.05903	0.59028	0.67708	86.5625	43.1944	131.562	2.20486	56.3715	1.77083	50.2431	27.1181	23.75	117.708	122.674	120.625	145.139	2.55208	262.622	0.3125	338.976	2.23958	59.0972

## Sheet: Poly(C)30
SAMPLE NUMBER	SITE1	SITE2	SITE3	SITE4	SITE5	SITE6	SITE7	SITE8	SITE9	SITE10	SITE11	SITE12	SITE13	SITE14	SITE15	SITE16	SITE17	SITE18	SITE19	SITE20	SITE21	SITE22	SITE23	SITE24	SITE25	SITE26	SITE27	SITE28	SITE29	SITE30
1	160.469	0.88542	18.2986	8.54167	757.083	183.264	1.96181	1.35417	77.3611	3.59375	3.71528	85.7465	3.09028	9.32292	28.8542	137.153	9.18403	7.56944	199.323	1.30208	155.295	44.3056	55.7118	33.6806	13.4896	2.76042	264.062	10.5729	8.73264	4.23611
2	722.222	14.4792	362.604	21.7882	45.9375	27.1007	2.5	0.76389	238.49	0.65972	1.78819	396.354	408.819	29.8264	1.25	185.087	16.8229	90.3125	15.9375	191.545	34.2361	4.91319	316.076	25.5729	3.31597	6.23264	7.79514	225.469	9.04514	3.99306
3	113.715	210.851	11.5625	355.469	491.615	486.701	159.722	459.653	208.056	615.035	19.6875	0.88542	10.1389	1.85764	1.19792	222.899	251.736	27.4479	2.30903	3.75	584.826	451.267	3.09028	2.82986	51.5104	2.20486	1.21528	306.962	18.8889	16.5451
4	95.5382	51.3194	462.865	9.375	638.299	2.29167	210.764	4.39236	324.688	6.94444	368.698	627.622	0.72917	16.4583	2.48264	231.267	41.9271	9.51389	127.726	415.399	2.67361	318.177	238.767	90.7118	10.5035	8.68056	10.2778	15.4688	253.767	118.142
5	3.85417	108.316	1.37153	194.115	141.25	23.0208	0.27778	128.75	7.22222	111.944	4.73958	22.2917	9.65278	2.17014	6.49306	56.4062	673.42	5.29514	1.19792	3.52431	214.115	56.0417	8.92361	29.4965	2.44792	188.125	2.95139	0.9375	23.0382	0.78125
6	14.2188	556.354	7.17014	5.53819	72.8819	183.611	28.1076	68.4375	0.38194	0.98958	185	4.07986	17.1701	1.21528	0.38194	382.031	0.34722	116.285	0.74653	1.16319	25.5729	0.98958	113.507	628.403	0.38194	185.885	31.0938	90.625	0.69444	0.57292
7	87.5347	0.3125	161.215	54.2535	0.59028	2.22222	5.85069	546.649	0.85069	0.32986	8.81944	265.642	1.45833	113.368	82.8299	175.052	77.2743	26.5972	0.34722	46.3021	0.81597	22.9688	180.365	37.2222	36.6319	0.55556	44.5833	127.465	0.52083	0.79861
8	1.61458	42.2569	14.6701	1.35417	50.1736	97.7778	0.41667	375.92	0.76389	20.4514	133.264	60.2431	0.65972	559.062	102.309	1.97917	61.3715	6.35417	154.722	13.7674	210	33.6111	1.31944	0.59028	0.53819	0.76389	0.38194	0.36458	89.6875	52.309
9	3.45486	398.924	147.587	91.2847	161.215	3.75	1.18056	0.90278	138.177	267.257	39.6354	55.5729	181.823	0.45139	109.115	50.5903	47.7604	52.0312	1.97917	74.8958	111.198	0.78125	258.472	5.20833	57.3958	262.431	0.41667	2.82986	0.97222	4.16667
10	16.7708	4.07986	12.5174	10.9896	5.01736	0.36458	0.52083	26.5625	19.809	121.806	7.95139	1.63194	91.5799	38.4375	129.531	0.46875	12.6042	0.9375	142.413	112.205	91.9271	40.434	83.2118	133.472	61.5799	1.14583	0.60764	6.94444	26.5104	1.96181
11	2.70833	68.8194	24.4271	1.28472	0.59028	37.6389	31.0417	0.76389	52.2049	0.88542	0.72917	39.3403	141.372	113.194	38.6285	0.76389	245.955	4.02778	169.965	8.19444	0.39931	1.18056	96.684	0.36458	0.34722	3.50694	281.562	11.2153	0.72917	79.1146
12	23.1076	1.33681	131.962	3.17708	47.4306	1.04167	17.4479	576.545	2.53472	4.39236	50.5903	0.38194	198.872	50.7118	21.2847	1.16319	6.31944	1.00694	1.05903	0.86806	0.74653	1.28472	8.15972	9.32292	43.125	22.2917	0.65972	0.46875	119.062	285.278
13	0.36458	55.8333	192.691	39.4618	0.43403	34.4965	212.465	636.476	58.0729	0.85069	259.826	285.052	0.72917	0.41667	1.31944	157.205	235.035	5.13889	0.45139	206.181	7.76042	0.79861	0.59028	4.49653	1.57986	259.913	0.52083	125.92	173.177	0.55556
14	236.632	122.986	48.2465	55.9028	73.0556	5.59028	376.528	84.5312	95.3125	0.43403	24.566	43.7153	116.562	92.3438	44.7222	197.326	3.10764	21.9965	0.64236	0.60764	1.35417	1.04167	0.52083	0.57292	0.85069	491.111	0.48611	140	0.625	0.97222
15	116.389	0.72917	24.3229	161.91	307.969	111.059	360	1.82292	0.55556	4.53125	0.38194	7.34375	1.96181	113.108	0.98958	9.34028	68.316	0.95486	91.1458	391.597	0.32986	43.125	166.215	16.8924	0.19097	4.375	36.4931	2.55208	13.3507	1.09375
16	0.15625	2.56944	3.99306	0.43403	5	98.7153	1.18056	25.4688	0.45139	1.11111	193.49	3.31597	20.8854	0.76389	117.153	13.8715	5.57292	1.70139	1.77083	0.19097	41.0417	0.67708	1.96181	0.39931	129.097	0.57292	13.316	101.198	2.76042	0.65972
17	0.39931	0.59028	270.729	143.264	135.712	479.236	26.4062	3.40278	12.7604	13.6806	3.75	0.60764	0.65972	0.71181	1.73611	1.96181	80.3472	115.33	1.25	220.573	407.274	0.24306	7.27431	17.5174	57.8125	75.8854	208.351	0.46875	0.65972	0.55556
18	8.10764	36.4583	31.4757	318.472	0.64236	108.785	7.55208	0.97222	1.25	6.99653	319.531	129.479	7.30903	1.28472	1.77083	0.26042	0.90278	67.7778	206.684	145.677	9.11458	18.4549	1.07639	1.30208	1.45833	0.79861	19.3229	56.3715	618.733	59.2708
19	19.7049	19.7743	24.5833	0.69444	0.52083	0.50347	1.77083	7.96875	0.22569	0.55556	4.44444	36.0764	0.43403	18.1424	119.67	8.94097	8.14236	0.92014	0.60764	0.97222	164.74	23.2292	2.93403	0.26042	95.4861	121.892	18.0556	140.217	21.1216	150.541
20	484.67	3.26389	301.979	0.3125	1.26736	32.6736	0.41667	398.941	0.41667	13.0556	0.59028	83.5243	93.6979	8.4375	218.073	0.53819	0.53819	1.09375	1.07639	2.76042	2.53472	155.139	80.3299	2.69097	0.50347	0.46875	0.29514	1.63194	69.1667	85.5382

## Sheet: Poly(G)30
SAMPLE NUMBER	SITE1	SITE2	SITE3	SITE4	SITE5	SITE6	SITE7	SITE8	SITE9	SITE10	SITE11	SITE12	SITE13	SITE14	SITE15	SITE16	SITE17	SITE18	SITE19	SITE20	SITE21	SITE22	SITE23	SITE24	SITE25	SITE26	SITE27	SITE28	SITE29	SITE30
1	89.9306	31.7188	89.9306	31.7188	4.65278	126.302	0.50347	17.8299	73.3854	1.45833	103.056	0.72917	42.8646	24.5833	0.29514	0.86806	0.19097	0.81597	40.7292	1.80556	58.2639	176.562	0.85069	0.65972	73.7153	126.424	0.55556	0.57292	212.795	189.323
2	90.1215	0.24306	67.5347	107.153	195	4.61806	109.132	1.05903	0.20833	28.8194	19.8611	109.323	55.5903	27.2222	0.36458	0.3125	214.323	37.934	86.7535	29.4618	0.625	0.36458	30.8854	60.6944	19.1319	0.24306	17.6389	0.22569	59.6354	23.6458
3	46.6146	29.566	0.67708	220.312	0.20833	1.37153	22.5521	65.4167	7.44792	91.1806	65.6771	0.76389	25.3819	281.128	139.167	0.57292	0.60764	11.0069	201.094	0.36458	0.45139	0.50347	49.1667	119.219	0.48611	3.59375	1.16319	0.34722	74.6528	12.0139
4	0.19097	211.233	92.1354	31.7708	0.50347	173.281	140.451	37.1875	58.7326	50.9375	167.101	12.9167	37.066	7.32639	148.073	21.4062	0.32986	334.722	8.95833	239.271	20.2257	1.66667	30.3819	20.3299	49.0972	23.5938	0.48611	59.5312	0.60764	6.11111
5	27.5521	6.26736	30.7465	45.1215	6.25	27.6389	215.538	1.28472	0.12153	36.1285	0.83333	39.5139	23.2292	63.0208	15.4167	0.34722	3.50694	80.8681	10.5035	204.323	5.10417	97.2917	14.7396	23.5938	26.6493	217.847	1.16319	239.878	81.5625	23.9757
6	0.72917	6.66667	0.53819	239.045	0.45139	122.014	0.20833	75.0694	0.38194	0.3125	9.46181	2.22222	296.753	0.24306	2.69097	0.29514	0.97222	0.20833	3.36806	5.79861	37.691	71.3542	0.17361	0.41667	73.5764	0.46875	60.2604	9.94792	1.85764	88.3333
7	4.39236	25.4688	130.226	0.52083	0.79861	29.3229	47.4306	0.50347	35.7986	0.20833	186.597	20.191	40.5208	0.13889	0.15625	155.868	0.50347	229.288	92.0312	103.872	13.4375	0.57292	48.6458	287.917	21.5104	102.014	54.4097	0.3125	0.52083	1.31944
8	10.1736	0.39931	0.52083	52.8299	0.41667	0.92014	517.274	0.20833	10.9201	0.41667	20.1736	0.86806	48.8542	12.5694	161.493	20.8507	99.3576	0.55556	233.09	8.87153	174.74	136.788	0.24306	0.22569	0.36458	5.3125	8.19444	0.52083	11.7188	18.8021
9	132.778	0.43403	56.5972	0.50347	0.38194	23.8889	9.04514	107.778	168.941	0.95486	21.8403	21.5278	2.17014	0.17361	88.1771	52.8472	8.75	75.434	68.8194	21.441	46.0415	78.1546	65.2154	110.154	2.54664	3.36105	5.21546	92.2523	12.2165	24.1151
10	4.30556	1.96181	0.46875	0.32986	14.2188	0.29514	10.434	11.5451	372.17	2.36111	28.2986	239.271	135.312	19.7743	1.71875	0.48611	51.7014	0.26042	0.60764	1.57986	276.024	108.003	3.62847	54.6528	130.625	0.72917	47.934	8.61111	0.24306	13.5764
11	123.229	8.4375	1.40625	126.302	6.16319	2.65625	10.9549	110.99	14.5139	9.25347	131.059	0.74653	216.58	36.1806	113.003	103.628	154.653	39.4097	6.94444	33.1424	3.10764	11.7535	168.837	9.09722	109.531	75.4861	84.3056	1.35417	242.726	12.9167
12	2.60417	261.441	0.39931	3.14236	1.47569	0.78125	22.2569	0.3125	255.451	0.19097	11.9618	11.7535	27.1701	107.83	0.50347	29.0799	5.34722	13.7847	44.3403	80.5903	0.55556	46.5451	84.0799	11.7535	5.81597	156.25	43.941	20.7118	0.41667	4.09722
13	28.9757	84.4271	1.70139	51.4583	13.6458	37.7951	56.9097	7.46528	1.40625	0.29514	2.34375	164.253	5.26042	0.41667	73.8368	12.4306	9.27083	0.19097	4.0625	3.94097	56.9444	203.42	382.865	0.29514	70.1042	7.08333	51.5278	0.20833	172.222	3.35069
14	227.188	30.191	27.1354	2.67361	0.41667	3.81944	16.7882	92.6389	57.4826	125.486	35.434	9.49653	122.795	27.7257	3.22917	0.32986	0.19097	1.21528	82.8646	14.8785	0.39931	0.29514	100.104	0.19097	49.9132	14.1667	48.125	4.82639	67.7604	1.30208
15	0.36458	0.15625	0.92014	0.36458	0.27778	88.6979	4.32292	0.13889	0.27778	0.69444	0.17361	0.3125	11.059	22.7604	4.93056	132.656	186.476	10.1736	82.8819	0.19097	0.13889	37.1528	368.542	13.0556	16.9618	185.92	57.1701	87.9167	10.1215	0.45139
16	2.88194	12.6389	0.38194	27.7083	30.625	101.997	42.9514	24.0799	137.882	73.4722	4.07986	164.34	222.986	1.89236	42.2396	9.75694	17.309	38.1597	0.24306	315.382	50.3299	3.10764	42.1354	3.14236	92.2569	7.8125	327.83	1.30208	39.3229	55.191
17	21.0764	7.58681	6.63194	0.45139	24.9653	227.465	88.6458	1.40625	5.50347	0.27778	0.72917	0.65972	115.903	44.9653	70.7465	0.625	197.361	0.69444	86.8403	0.76389	136.059	1.75347	0.15625	7.10069	5.29514	53.1076	10.8854	1.84028	70.8854	27.6562
18	259.878	56.0764	0.39931	1.49306	18.6632	32.5347	4.01042	13.941	11.875	1.73611	0.24306	2.60417	133.351	3.62847	3.00347	23.8715	38.4549	5.45139	170.104	5	51.9965	0.29514	15.0347	32.9688	0.55556	0.29514	2.63889	13.5417	0.52083	66.6319
19	61.6146	54.8785	0.15625	1.66667	3.15972	0.45139	77.3264	3.73264	32.8646	0.86806	23.4896	32.7431	146.979	26.1979	0.19097	0.24306	111.91	28.3333	7.55208	21.9444	115.486	1.5625	0.41667	308.559	91.7882	33.4375	242.882	0.64236	0.27778	30.3125
20	112.5	19.1667	7.95139	78.5069	16.9792	15.3819	61.8924	57.7083	0.22569	99.4444	0.72917	195.799	1.44097	85.434	5.78125	2.48264	89.0799	446.979	0.32986	0.52083	3.31597	51.5625	0.88542	2.58681	38.7847	16.9965	20	81.5278	20.5035	18.7847
