# Supplementary material for: Single-exonuclease nanocircuits reveal the RNA degradation dynamics of PNPase and demonstrate potential for RNA sequencing
Source: Nat Commun. 2023 Feb 1;14:552. doi: 10.1038/s41467-023-36278-6 (PMC9892577; doi:10.1038/s41467-023-36278-6)
Supplement: Supplementary file 4 — Source data [file 41467_2023_36278_MOESM4_ESM.zip › Source Data/Fig.5/Fig.5bNucleoside-AUCG.cdxml]

<?xml version="1.0" encoding="UTF-8" ?>
<!DOCTYPE CDXML SYSTEM "http://www.cambridgesoft.com/xml/cdxml.dtd" >
<CDXML
 CreationProgram="ChemDraw 21.0.0.28"
 Name="nucleosideAUCG.cdxml"
 BoundingBox="14.15 10.99 516.63 619.23"
 WindowPosition="0 0"
 WindowSize="-859045888 -1718026240"
 WindowIsZoomed="yes"
 FractionalWidths="yes"
 InterpretChemically="yes"
 ShowAtomQuery="yes"
 ShowAtomStereo="no"
 ShowAtomEnhancedStereo="yes"
 ShowAtomNumber="no"
 ShowResidueID="no"
 ShowBondQuery="yes"
 ShowBondRxn="yes"
 ShowBondStereo="no"
 ShowTerminalCarbonLabels="no"
 ShowNonTerminalCarbonLabels="no"
 HideImplicitHydrogens="no"
 Magnification="2000"
 LabelFont="3"
 LabelSize="10"
 LabelFace="96"
 CaptionFont="20"
 CaptionSize="12"
 HashSpacing="2.70"
 MarginWidth="2"
 LineWidth="1"
 BoldWidth="4"
 BondLength="30"
 BondSpacing="12"
 ChainAngle="120"
 LabelJustification="Auto"
 CaptionJustification="Left"
 AminoAcidTermini="HOH"
 ShowSequenceTermini="yes"
 ShowSequenceBonds="yes"
 ShowSequenceUnlinkedBranches="no"
 ResidueWrapCount="40"
 ResidueBlockCount="10"
 ResidueZigZag="yes"
 NumberResidueBlocks="no"
 PrintMargins="36 36 36 36"
 MacPrintInfo="0003000002580258000000001A9F1298FF9CFF9C1B0312FC0367057B03E00002000002580258000000001A9F1298000100000064000000010001010100020001270F000100010000000000000000000000000002001901900000000000600000000000000000000100000000000000000000000000000000"
 ChemPropName=""
 ChemPropFormula="Chemical Formula: "
 ChemPropExactMass="Exact Mass: "
 ChemPropMolWt="Molecular Weight: "
 ChemPropMOverZ="m/z: "
 ChemPropAnalysis="Elemental Analysis: "
 ChemPropBoilingPt="Boiling Point: "
 ChemPropMeltingPt="Melting Point: "
 ChemPropCritTemp="Critical Temp: "
 ChemPropCritPres="Critical Pres: "
 ChemPropCritVol="Critical Vol: "
 ChemPropGibbs="Gibbs Energy: "
 ChemPropLogP="Log P: "
 ChemPropMR="MR: "
 ChemPropHenry="Henry&apos;s Law: "
 ChemPropEForm="Heat of Form: "
 ChemProptPSA="tPSA: "
 ChemPropCLogP="CLogP: "
 ChemPropCMR="CMR: "
 ChemPropLogS="LogS: "
 ChemPropPKa="pKa: "
 ChemPropID=""
 ChemPropFragmentLabel=""
 color="0"
 bgcolor="1"
 RxnAutonumberStart="1"
 RxnAutonumberConditions="no"
 RxnAutonumberStyle="Roman"
 RxnAutonumberFormat="(#)"
><colortable>
<color r="1" g="1" b="1"/>
<color r="0" g="0" b="0"/>
<color r="1" g="0" b="0"/>
<color r="1" g="1" b="0"/>
<color r="0" g="1" b="0"/>
<color r="0" g="1" b="1"/>
<color r="0" g="0" b="1"/>
<color r="1" g="0" b="1"/>
</colortable><fonttable>
<font id="3" charset="iso-8859-1" name="Arial"/>
<font id="20" charset="iso-8859-1" name="Times New Roman"/>
</fonttable><page
 id="682"
 BoundingBox="0 0 523.20 769.80"
 HeaderPosition="36"
 FooterPosition="36"
 PrintTrimMarks="yes"
 HeightPages="1"
 WidthPages="1"
><fragment
 id="145"
 BoundingBox="24.58 12.87 268.23 221.43"
 Z="269"
><n
 id="43"
 p="166.68 85.36"
 xyz="166.68 85.36 22.97"
 Z="243"
 color="4"
 Element="7"
 NumHydrogens="0"
 NeedsClean="yes"
 AS="N"
><t
 p="160.54 92.06"
 BoundingBox="160.54 77.94 172.82 92.06"
 color="4"
 LabelJustification="Left"
 LabelAlignment="Above"
><s font="3" size="17" color="4" face="96">N</s></t></n><n
 id="45"
 p="193.88 85.13"
 xyz="193.88 85.13 10.31"
 Z="244"
 color="4"
 AS="N"
/><n
 id="47"
 p="214.28 64.90"
 xyz="214.28 64.90 18.96"
 Z="246"
 color="4"
 Element="7"
 NumHydrogens="1"
 NeedsClean="yes"
 AS="N"
><t
 p="220.42 71.60"
 BoundingBox="195.86 57.48 220.42 71.60"
 color="4"
 LabelJustification="Right"
 Justification="Right"
 LabelAlignment="Right"
><s font="3" size="17" color="4" face="96">NH</s></t></n><n
 id="50"
 p="241.48 64.68"
 xyz="241.48 64.68 6.30"
 Z="248"
 color="4"
 AS="N"
/><n
 id="65"
 p="200.68 105.13"
 xyz="200.68 105.13 -10.99"
 Z="250"
 color="4"
 Element="7"
 NumHydrogens="1"
 NeedsClean="yes"
 AS="N"
><t
 p="194.54 111.83"
 BoundingBox="194.54 97.71 219.10 111.83"
 color="4"
 LabelJustification="Left"
 LabelAlignment="Left"
><s font="3" size="17" color="4" face="96">NH</s></t></n><n
 id="77"
 p="137.92 156.13"
 xyz="137.92 156.13 -56.78"
 Z="252"
 color="4"
 Element="7"
 NumHydrogens="2"
 NeedsClean="yes"
 AS="N"
><t
 p="130.62 161.54"
 BoundingBox="129.93 147.68 164.37 171.11"
 color="4"
 LabelJustification="Left"
 RotationAngle="720896"
 LabelAlignment="Left"
><s font="3" size="17" color="4" face="96">NH2</s></t></n><n
 id="78"
 p="131.83 180.86"
 xyz="131.83 180.86 -40.93"
 Z="253"
 color="4"
 AS="N"
/><n
 id="79"
 p="153.62 200.61"
 xyz="153.62 200.61 -34.98"
 Z="255"
 color="4"
 Element="7"
 NumHydrogens="1"
 NeedsClean="yes"
 AS="N"
><t
 p="147.48 207.31"
 BoundingBox="147.48 193.19 159.76 221.43"
 color="4"
 LabelJustification="Left"
 LabelAlignment="Below"
 LineStarts="2 3"
><s font="3" size="17" color="4" face="96">NH</s></t></n><n
 id="80"
 p="178.42 199.97"
 xyz="178.42 199.97 1.67"
 Z="257"
 color="4"
 AS="N"
/><n
 id="85"
 p="103.96 185.85"
 xyz="103.96 185.85 -31.02"
 Z="259"
 color="4"
 Element="7"
 NumHydrogens="1"
 NeedsClean="yes"
 AS="N"
><t
 p="110.10 192.55"
 BoundingBox="85.54 178.43 110.10 192.55"
 color="4"
 LabelJustification="Right"
 Justification="Right"
 LabelAlignment="Right"
><s font="3" size="17" color="4" face="96">NH</s></t></n><n
 id="130"
 p="204.40 184.97"
 xyz="204.40 184.97 1.67"
 Z="262"
 AS="N"
/><n
 id="132"
 p="267.46 79.68"
 xyz="267.46 79.68 6.30"
 Z="264"
 AS="N"
/><n
 id="142"
 p="43.32 52.45"
 xyz="43.32 52.45 -49.35"
 Z="267"
 AS="N"
/><n
 id="144"
 p="69.36 38.27"
 xyz="69.36 38.27 -44.79"
 Z="268"
 Element="7"
 NumHydrogens="0"
 NeedsClean="yes"
 AS="N"
><t
 p="63.22 44.97"
 BoundingBox="63.22 30.85 75.50 44.97"
 LabelJustification="Left"
 LabelAlignment="Left"
><s font="3" size="17" color="0" face="96">N</s></t></n><n
 id="146"
 p="94.92 53.92"
 xyz="94.92 53.92 -43.40"
 Z="270"
 AS="N"
/><n
 id="148"
 p="94.43 83.74"
 xyz="94.43 83.74 -46.57"
 Z="271"
 Element="7"
 NumHydrogens="0"
 NeedsClean="yes"
 AS="N"
><t
 p="88.29 90.44"
 BoundingBox="88.29 76.32 100.57 90.44"
 LabelJustification="Left"
 LabelAlignment="Below"
><s font="3" size="17" color="0" face="96">N</s></t></n><n
 id="150"
 p="68.39 97.92"
 xyz="68.39 97.92 -51.13"
 Z="272"
 AS="N"
/><n
 id="152"
 p="42.83 82.27"
 xyz="42.83 82.27 -52.52"
 Z="273"
 AS="N"
/><n
 id="202"
 p="67.90 127.75"
 xyz="67.90 127.75 -54.29"
 Z="280"
 Element="7"
 NumHydrogens="1"
 NeedsClean="yes"
 AS="N"
><t
 p="74.27 134.23"
 BoundingBox="49.24 120.12 74.27 135.09"
 LabelJustification="Right"
 RotationAngle="23461888"
 Justification="Right"
 LabelAlignment="Right"
><s font="3" size="17" color="0" face="96">NH</s></t></n><n
 id="236"
 p="120.90 38.92"
 xyz="120.90 38.92 -43.40"
 Z="282"
 Element="8"
 NumHydrogens="0"
 NeedsClean="yes"
 AS="N"
><t
 p="114.29 45.62"
 BoundingBox="114.29 31.27 127.51 45.82"
 LabelJustification="Left"
 LabelAlignment="Above"
><s font="3" size="17" color="0" face="96">O</s></t></n><n
 id="252"
 p="145.47 106.57"
 xyz="145.47 106.57 22.97"
 Z="285"
 color="4"
 Element="1"
 NumHydrogens="0"
 NeedsClean="yes"
 AS="N"
><t
 p="139.33 113.27"
 BoundingBox="139.33 99.15 151.61 113.27"
 color="4"
 LabelJustification="Left"
><s font="3" size="17" color="4" face="96">H</s></t></n><n
 id="630"
 p="93.89 142.75"
 xyz="93.89 142.75 -54.29"
 Z="462"
 Element="1"
 NumHydrogens="0"
 NeedsClean="yes"
 AS="N"
><t
 p="87.75 149.45"
 BoundingBox="87.75 135.33 100.03 149.45"
 LabelJustification="Left"
><s font="3" size="17" color="0" face="96">H</s></t></n><n
 id="641"
 p="158.91 56.38"
 xyz="158.91 56.38 22.97"
 Z="466"
 color="4"
 Element="1"
 NumHydrogens="0"
 NeedsClean="yes"
 AS="N"
><t
 p="152.77 63.08"
 BoundingBox="152.77 48.96 165.05 63.08"
 color="4"
 LabelJustification="Left"
><s font="3" size="17" color="4" face="96">H</s></t></n><n
 id="647"
 p="25.60 28.80"
 Z="469"
 AS="N"
/><n
 id="649"
 p="52.80 14.40"
 Z="470"
 AS="N"
/><b
 id="46"
 Z="245"
 color="4"
 B="43"
 E="45"
 BS="N"
/><b
 id="49"
 Z="247"
 color="4"
 B="45"
 E="47"
 BS="N"
/><b
 id="52"
 Z="249"
 color="4"
 B="47"
 E="50"
 BS="N"
/><b
 id="66"
 Z="251"
 color="4"
 B="45"
 E="65"
 Order="2"
 BS="N"
/><b
 id="90"
 Z="254"
 color="4"
 B="77"
 E="78"
 BS="N"
/><b
 id="91"
 Z="256"
 color="4"
 B="78"
 E="79"
 BS="N"
/><b
 id="92"
 Z="258"
 color="4"
 B="79"
 E="80"
 BS="N"
/><b
 id="97"
 Z="260"
 color="4"
 B="78"
 E="85"
 Order="2"
 BS="N"
 BondCircularOrdering="91 90 636 0"
/><b
 id="131"
 Z="263"
 color="4"
 B="80"
 E="130"
 Display="Wavy"
 BS="N"
/><b
 id="133"
 Z="265"
 color="4"
 B="50"
 E="132"
 Display="Wavy"
 BS="N"
/><b
 id="154"
 Z="274"
 B="142"
 E="144"
 BS="N"
/><b
 id="155"
 Z="275"
 B="144"
 E="146"
 BS="N"
/><b
 id="156"
 Z="276"
 B="146"
 E="148"
 BS="N"
/><b
 id="157"
 Z="277"
 B="148"
 E="150"
 Order="2"
 BS="N"
 BondCircularOrdering="257 156 158 203"
/><b
 id="158"
 Z="278"
 B="150"
 E="152"
 BS="N"
/><b
 id="159"
 Z="279"
 B="152"
 E="142"
 Order="2"
 BS="N"
 BondCircularOrdering="0 158 154 0"
/><b
 id="203"
 Z="281"
 B="150"
 E="202"
 BS="N"
/><b
 id="237"
 Z="283"
 B="146"
 E="236"
 Order="2"
 BS="N"
 BondCircularOrdering="155 156 646 0"
/><b
 id="253"
 Z="286"
 color="4"
 B="43"
 E="252"
 BS="N"
/><b
 id="257"
 Z="287"
 B="148"
 E="252"
 Display="Dash"
 BS="N"
/><b
 id="631"
 Z="463"
 B="202"
 E="630"
 BS="N"
/><b
 id="636"
 Z="464"
 B="630"
 E="85"
 Display="Dash"
 BS="N"
/><b
 id="640"
 Z="465"
 B="630"
 E="77"
 Display="Dash"
 BS="N"
/><b
 id="642"
 Z="467"
 color="4"
 B="43"
 E="641"
 BS="N"
/><b
 id="646"
 Z="468"
 B="236"
 E="641"
 Display="Dash"
 BS="N"
/><b
 id="650"
 Z="471"
 B="647"
 E="649"
 Display="Wavy"
 BS="N"
/><b
 id="654"
 Z="472"
 B="649"
 E="144"
 BS="N"
/></fragment><fragment
 id="315"
 BoundingBox="152.34 314.81 152.39 314.86"
 Z="290"
><n
 id="316"
 p="152.39 314.86"
 xyz="152.39 314.86 -46.13"
 Z="289"
 IgnoreWarnings="yes"
 Warning="This unlabeled atom is connected to no bonds, and may appear to be invisible."
 AS="N"
/></fragment><fragment
 id="317"
 BoundingBox="177.72 267.36 177.77 267.41"
 Z="291"
><n
 id="318"
 p="177.77 267.41"
 xyz="177.77 267.41 68.10"
 Z="288"
 IgnoreWarnings="yes"
 Warning="This unlabeled atom is connected to no bonds, and may appear to be invisible."
 AS="N"
/></fragment><fragment
 id="319"
 BoundingBox="14.15 224.74 303.77 424.23"
 Z="316"
><n
 id="320"
 p="202.22 288.16"
 xyz="202.22 288.16 22.97"
 Z="292"
 color="4"
 Element="7"
 NumHydrogens="1"
 NeedsClean="yes"
 AS="N"
><t
 p="208.36 294.86"
 BoundingBox="183.80 280.74 208.36 294.86"
 color="4"
 LabelJustification="Right"
 Justification="Right"
 LabelAlignment="Right"
><s font="3" size="17" color="4" face="96">NH</s></t></n><n
 id="321"
 p="229.42 287.93"
 xyz="229.42 287.93 10.31"
 Z="293"
 color="4"
 AS="N"
/><n
 id="322"
 p="249.82 267.70"
 xyz="249.82 267.70 18.96"
 Z="295"
 color="4"
 Element="7"
 NumHydrogens="1"
 NeedsClean="yes"
 AS="N"
><t
 p="255.96 274.40"
 BoundingBox="231.40 260.28 255.96 274.40"
 color="4"
 LabelJustification="Right"
 Justification="Right"
 LabelAlignment="Right"
><s font="3" size="17" color="4" face="96">NH</s></t></n><n
 id="323"
 p="277.02 267.48"
 xyz="277.02 267.48 6.30"
 Z="297"
 color="4"
 AS="N"
/><n
 id="324"
 p="236.22 307.93"
 xyz="236.22 307.93 -10.99"
 Z="299"
 color="4"
 Element="7"
 NumHydrogens="1"
 NeedsClean="yes"
 AS="N"
><t
 p="230.08 314.63"
 BoundingBox="230.08 300.51 254.64 314.63"
 color="4"
 LabelJustification="Left"
 LabelAlignment="Left"
><s font="3" size="17" color="4" face="96">NH</s></t></n><n
 id="325"
 p="173.46 358.93"
 xyz="173.46 358.93 -56.78"
 Z="301"
 color="4"
 Element="7"
 NumHydrogens="2"
 NeedsClean="yes"
 AS="N"
><t
 p="166.16 364.34"
 BoundingBox="165.47 350.48 199.91 373.91"
 color="4"
 LabelJustification="Left"
 RotationAngle="720896"
 LabelAlignment="Left"
><s font="3" size="17" color="4" face="96">NH2</s></t></n><n
 id="326"
 p="167.38 383.66"
 xyz="167.38 383.66 -40.93"
 Z="302"
 color="4"
 AS="N"
/><n
 id="327"
 p="189.17 403.41"
 xyz="189.17 403.41 -34.98"
 Z="304"
 color="4"
 Element="7"
 NumHydrogens="1"
 NeedsClean="yes"
 AS="N"
><t
 p="183.03 410.11"
 BoundingBox="183.03 395.99 195.31 424.23"
 color="4"
 LabelJustification="Left"
 LabelAlignment="Below"
 LineStarts="2 3"
><s font="3" size="17" color="4" face="96">NH</s></t></n><n
 id="328"
 p="213.97 402.77"
 xyz="213.97 402.77 1.67"
 Z="306"
 color="4"
 AS="N"
/><n
 id="329"
 p="139.51 388.65"
 xyz="139.51 388.65 -31.02"
 Z="308"
 color="4"
 Element="7"
 NumHydrogens="1"
 NeedsClean="yes"
 AS="N"
><t
 p="145.65 395.35"
 BoundingBox="121.09 381.23 145.65 395.35"
 color="4"
 LabelJustification="Right"
 Justification="Right"
 LabelAlignment="Right"
><s font="3" size="17" color="4" face="96">NH</s></t></n><n
 id="330"
 p="239.95 387.77"
 xyz="239.95 387.77 1.67"
 Z="310"
 AS="N"
/><n
 id="331"
 p="303 282.48"
 xyz="303 282.48 6.30"
 Z="312"
 AS="N"
/><n
 id="332"
 p="88.12 264.45"
 xyz="88.12 264.45 -49.35"
 Z="314"
 AS="N"
/><n
 id="333"
 p="114.16 250.27"
 xyz="114.16 250.27 -44.79"
 Z="315"
 Element="7"
 NumHydrogens="0"
 NeedsClean="yes"
 AS="N"
><t
 p="108.02 256.97"
 BoundingBox="108.02 242.85 120.30 256.97"
 LabelJustification="Left"
 LabelAlignment="Above"
><s font="3" size="17" color="0" face="96">N</s></t></n><n
 id="334"
 p="139.72 265.92"
 xyz="139.72 265.92 -43.40"
 Z="317"
 AS="N"
/><n
 id="335"
 p="139.23 295.75"
 xyz="139.23 295.75 -46.57"
 Z="318"
 Element="7"
 NumHydrogens="0"
 NeedsClean="yes"
 AS="N"
><t
 p="133.09 302.45"
 BoundingBox="133.09 288.33 145.37 302.45"
 LabelJustification="Left"
 LabelAlignment="Below"
><s font="3" size="17" color="0" face="96">N</s></t></n><n
 id="336"
 p="113.19 309.93"
 xyz="113.19 309.93 -51.13"
 Z="319"
 AS="N"
/><n
 id="337"
 p="87.63 294.28"
 xyz="87.63 294.28 -52.52"
 Z="320"
 AS="N"
/><n
 id="338"
 p="112.70 339.76"
 xyz="112.70 339.76 -54.29"
 Z="327"
 Element="7"
 NumHydrogens="1"
 NeedsClean="yes"
 AS="N"
><t
 p="118.84 346.46"
 BoundingBox="94.28 332.34 118.84 346.46"
 LabelJustification="Right"
 Justification="Right"
 LabelAlignment="Right"
><s font="3" size="17" color="0" face="96">NH</s></t></n><n
 id="341"
 p="181.01 309.37"
 xyz="181.01 309.37 22.97"
 Z="329"
 color="4"
 Element="1"
 NumHydrogens="0"
 NeedsClean="yes"
 AS="N"
><t
 p="174.87 316.07"
 BoundingBox="174.87 301.95 187.15 316.07"
 color="4"
 LabelJustification="Left"
><s font="3" size="17" color="4" face="96">H</s></t></n><n
 id="494"
 p="138.69 354.76"
 xyz="138.69 354.76 -54.29"
 Z="390"
 Element="1"
 NumHydrogens="0"
 NeedsClean="yes"
 AS="N"
><t
 p="132.55 361.46"
 BoundingBox="132.55 347.34 144.83 361.46"
 LabelJustification="Left"
><s font="3" size="17" color="0" face="96">H</s></t></n><n
 id="504"
 p="59.90 254.77"
 Z="394"
 Element="7"
 NumHydrogens="0"
 NeedsClean="yes"
 AS="N"
><t
 p="53.76 261.47"
 BoundingBox="53.76 247.35 66.04 261.47"
 LabelJustification="Left"
 LabelAlignment="Right"
><s font="3" size="17" color="0" face="96">N</s></t></n><n
 id="506"
 p="41.97 278.62"
 Z="395"
 AS="N"
/><n
 id="508"
 p="59.11 303.04"
 Z="396"
 Element="7"
 NumHydrogens="0"
 NeedsClean="yes"
 AS="N"
><t
 p="52.97 309.74"
 BoundingBox="52.97 295.62 65.25 309.74"
 LabelJustification="Left"
 LabelAlignment="Below"
><s font="3" size="17" color="0" face="96">N</s></t></n><n
 id="663"
 p="15.20 241.60"
 Z="477"
 AS="N"
/><n
 id="665"
 p="41.25 226.50"
 Z="478"
 AS="N"
/><b
 id="343"
 Z="294"
 color="4"
 B="320"
 E="321"
 BS="N"
/><b
 id="344"
 Z="296"
 color="4"
 B="321"
 E="322"
 BS="N"
/><b
 id="345"
 Z="298"
 color="4"
 B="322"
 E="323"
 BS="N"
/><b
 id="346"
 Z="300"
 color="4"
 B="321"
 E="324"
 Order="2"
 BS="N"
/><b
 id="347"
 Z="303"
 color="4"
 B="325"
 E="326"
 BS="N"
/><b
 id="348"
 Z="305"
 color="4"
 B="326"
 E="327"
 BS="N"
/><b
 id="349"
 Z="307"
 color="4"
 B="327"
 E="328"
 BS="N"
/><b
 id="350"
 Z="309"
 color="4"
 B="326"
 E="329"
 Order="2"
 BS="N"
 BondCircularOrdering="348 347 499 0"
/><b
 id="351"
 Z="311"
 color="4"
 B="328"
 E="330"
 Display="Wavy"
 BS="N"
/><b
 id="352"
 Z="313"
 color="4"
 B="323"
 E="331"
 Display="Wavy"
 BS="N"
/><b
 id="353"
 Z="321"
 B="332"
 E="333"
 BS="N"
/><b
 id="354"
 Z="322"
 B="333"
 E="334"
 Order="2"
 BS="N"
 BondCircularOrdering="0 353 355 0"
/><b
 id="355"
 Z="323"
 B="334"
 E="335"
 BS="N"
/><b
 id="356"
 Z="324"
 B="335"
 E="336"
 Order="2"
 BS="N"
 BondCircularOrdering="364 355 357 359"
/><b
 id="357"
 Z="325"
 B="336"
 E="337"
 BS="N"
/><b
 id="358"
 Z="326"
 B="337"
 E="332"
 Order="2"
 BS="N"
 BondCircularOrdering="513 357 353 510"
/><b
 id="359"
 Z="328"
 B="336"
 E="338"
 BS="N"
/><b
 id="363"
 Z="330"
 color="4"
 B="320"
 E="341"
 BS="N"
/><b
 id="364"
 Z="331"
 B="335"
 E="341"
 Display="Dash"
 BS="N"
/><b
 id="495"
 Z="391"
 B="338"
 E="494"
 BS="N"
/><b
 id="499"
 Z="392"
 B="494"
 E="329"
 Display="Dash"
 BS="N"
/><b
 id="503"
 Z="393"
 B="494"
 E="325"
 Display="Dash"
 BS="N"
/><b
 id="510"
 Z="397"
 B="332"
 E="504"
 BS="N"
/><b
 id="511"
 Z="398"
 B="504"
 E="506"
 BS="N"
/><b
 id="512"
 Z="399"
 B="506"
 E="508"
 Order="2"
 BS="N"
 BondCircularOrdering="511 0 0 513"
/><b
 id="513"
 Z="400"
 B="508"
 E="337"
 BS="N"
/><b
 id="666"
 Z="479"
 B="663"
 E="665"
 Display="Wavy"
 BS="N"
/><b
 id="670"
 Z="480"
 B="504"
 E="665"
 BS="N"
/></fragment><fragment
 id="367"
 BoundingBox="365.19 109.61 365.24 109.66"
 Z="334"
><n
 id="368"
 p="365.24 109.66"
 xyz="365.24 109.66 -46.13"
 Z="333"
 IgnoreWarnings="yes"
 Warning="This unlabeled atom is connected to no bonds, and may appear to be invisible."
 AS="N"
/></fragment><fragment
 id="369"
 BoundingBox="390.58 62.16 390.63 62.21"
 Z="335"
><n
 id="370"
 p="390.63 62.21"
 xyz="390.63 62.21 68.10"
 Z="332"
 IgnoreWarnings="yes"
 Warning="This unlabeled atom is connected to no bonds, and may appear to be invisible."
 AS="N"
/></fragment><fragment
 id="371"
 BoundingBox="272.42 10.99 516.63 219.03"
 Z="360"
><n
 id="372"
 p="415.08 82.96"
 xyz="415.08 82.96 22.97"
 Z="336"
 color="4"
 Element="7"
 NumHydrogens="0"
 NeedsClean="yes"
 AS="N"
><t
 p="408.94 89.66"
 BoundingBox="408.94 75.54 421.22 89.66"
 color="4"
 LabelJustification="Left"
 LabelAlignment="Right"
><s font="3" size="17" color="4" face="96">N</s></t></n><n
 id="373"
 p="442.28 82.73"
 xyz="442.28 82.73 10.31"
 Z="337"
 color="4"
 AS="N"
/><n
 id="374"
 p="462.68 62.50"
 xyz="462.68 62.50 18.96"
 Z="339"
 color="4"
 Element="7"
 NumHydrogens="1"
 NeedsClean="yes"
 AS="N"
><t
 p="468.82 69.20"
 BoundingBox="444.26 55.08 468.82 69.20"
 color="4"
 LabelJustification="Right"
 Justification="Right"
 LabelAlignment="Right"
><s font="3" size="17" color="4" face="96">NH</s></t></n><n
 id="375"
 p="489.88 62.28"
 xyz="489.88 62.28 6.30"
 Z="341"
 color="4"
 AS="N"
/><n
 id="376"
 p="449.08 102.73"
 xyz="449.08 102.73 -10.99"
 Z="343"
 color="4"
 Element="7"
 NumHydrogens="1"
 NeedsClean="yes"
 AS="N"
><t
 p="442.94 109.43"
 BoundingBox="442.94 95.31 467.50 109.43"
 color="4"
 LabelJustification="Left"
 LabelAlignment="Left"
><s font="3" size="17" color="4" face="96">NH</s></t></n><n
 id="377"
 p="386.32 153.73"
 xyz="386.32 153.73 -56.78"
 Z="345"
 color="4"
 Element="7"
 NumHydrogens="1"
 NeedsClean="yes"
 AS="N"
><t
 p="379.02 159.14"
 BoundingBox="379.02 145.28 405.81 163.82"
 color="4"
 LabelJustification="Left"
 RotationAngle="720896"
 LabelAlignment="Left"
><s font="3" size="17" color="4" face="96">NH</s></t></n><n
 id="378"
 p="380.23 178.46"
 xyz="380.23 178.46 -40.93"
 Z="346"
 color="4"
 AS="N"
/><n
 id="379"
 p="402.02 198.21"
 xyz="402.02 198.21 -34.98"
 Z="348"
 color="4"
 Element="7"
 NumHydrogens="1"
 NeedsClean="yes"
 AS="N"
><t
 p="395.88 204.91"
 BoundingBox="395.88 190.79 408.16 219.03"
 color="4"
 LabelJustification="Left"
 LabelAlignment="Below"
 LineStarts="2 3"
><s font="3" size="17" color="4" face="96">NH</s></t></n><n
 id="380"
 p="426.82 197.57"
 xyz="426.82 197.57 1.67"
 Z="350"
 color="4"
 AS="N"
/><n
 id="381"
 p="352.36 183.45"
 xyz="352.36 183.45 -31.02"
 Z="352"
 color="4"
 Element="7"
 NumHydrogens="1"
 NeedsClean="yes"
 AS="N"
><t
 p="358.50 190.15"
 BoundingBox="333.94 176.03 358.50 190.15"
 color="4"
 LabelJustification="Right"
 Justification="Right"
 LabelAlignment="Right"
><s font="3" size="17" color="4" face="96">NH</s></t></n><n
 id="382"
 p="452.80 182.57"
 xyz="452.80 182.57 1.67"
 Z="354"
 AS="N"
/><n
 id="383"
 p="515.86 77.28"
 xyz="515.86 77.28 6.30"
 Z="356"
 AS="N"
/><n
 id="384"
 p="291.97 50.25"
 xyz="291.97 50.25 -49.35"
 Z="358"
 AS="N"
/><n
 id="385"
 p="318.01 36.07"
 xyz="318.01 36.07 -44.79"
 Z="359"
 Element="7"
 NumHydrogens="0"
 NeedsClean="yes"
 AS="N"
><t
 p="311.87 42.77"
 BoundingBox="311.87 28.65 324.15 42.77"
 LabelJustification="Left"
 LabelAlignment="Left"
><s font="3" size="17" color="0" face="96">N</s></t></n><n
 id="386"
 p="343.57 51.72"
 xyz="343.57 51.72 -43.40"
 Z="361"
 AS="N"
/><n
 id="387"
 p="343.09 81.55"
 xyz="343.09 81.55 -46.57"
 Z="362"
 Element="7"
 NumHydrogens="1"
 NeedsClean="yes"
 AS="N"
><t
 p="336.95 88.25"
 BoundingBox="336.95 74.13 349.23 102.37"
 LabelJustification="Left"
 LabelAlignment="Below"
 LineStarts="2 3"
><s font="3" size="17" color="0" face="96">NH</s></t></n><n
 id="388"
 p="317.04 95.73"
 xyz="317.04 95.73 -51.13"
 Z="363"
 AS="N"
/><n
 id="389"
 p="291.49 80.08"
 xyz="291.49 80.08 -52.52"
 Z="364"
 AS="N"
/><n
 id="390"
 p="316.56 125.56"
 xyz="316.56 125.56 -54.29"
 Z="371"
 Element="8"
 NumHydrogens="0"
 NeedsClean="yes"
 AS="N"
><t
 p="310.19 132.49"
 BoundingBox="309.69 117.68 323.41 132.69"
 LabelJustification="Left"
 RotationAngle="23461888"
 LabelAlignment="Left"
><s font="3" size="17" color="0" face="96">O</s></t></n><n
 id="392"
 p="364.67 132.96"
 xyz="364.67 132.96 -56.78"
 Z="373"
 color="4"
 Element="1"
 NumHydrogens="0"
 NeedsClean="yes"
 AS="N"
><t
 p="358.53 139.66"
 BoundingBox="358.53 125.54 370.81 139.66"
 color="4"
 LabelJustification="Left"
><s font="3" size="17" color="4" face="96">H</s></t></n><n
 id="393"
 p="393.87 104.17"
 xyz="393.87 104.17 22.97"
 Z="376"
 color="4"
 Element="1"
 NumHydrogens="0"
 NeedsClean="yes"
 AS="N"
><t
 p="387.73 110.87"
 BoundingBox="387.73 96.75 400.01 110.87"
 color="4"
 LabelJustification="Left"
><s font="3" size="17" color="4" face="96">H</s></t></n><n
 id="431"
 p="369.86 37.27"
 xyz="369.86 37.27 -43.40"
 Z="385"
 Element="8"
 NumHydrogens="0"
 NeedsClean="yes"
 AS="N"
><t
 p="363.25 43.97"
 BoundingBox="363.25 29.62 376.47 44.17"
 LabelJustification="Left"
><s font="3" size="17" color="0" face="96">O</s></t></n><n
 id="433"
 p="407.31 53.98"
 xyz="407.31 53.98 22.97"
 Z="387"
 color="4"
 Element="1"
 NumHydrogens="0"
 NeedsClean="yes"
 AS="N"
><t
 p="401.17 60.68"
 BoundingBox="401.17 46.56 413.45 60.68"
 color="4"
 LabelJustification="Left"
><s font="3" size="17" color="4" face="96">H</s></t></n><n
 id="655"
 p="298.40 12.80"
 Z="473"
 AS="N"
/><n
 id="657"
 p="272.42 27.80"
 Z="474"
 AS="N"
/><b
 id="395"
 Z="338"
 color="4"
 B="372"
 E="373"
 BS="N"
/><b
 id="396"
 Z="340"
 color="4"
 B="373"
 E="374"
 BS="N"
/><b
 id="397"
 Z="342"
 color="4"
 B="374"
 E="375"
 BS="N"
/><b
 id="398"
 Z="344"
 color="4"
 B="373"
 E="376"
 Order="2"
 BS="N"
/><b
 id="399"
 Z="347"
 color="4"
 B="377"
 E="378"
 BS="N"
/><b
 id="400"
 Z="349"
 color="4"
 B="378"
 E="379"
 BS="N"
/><b
 id="401"
 Z="351"
 color="4"
 B="379"
 E="380"
 BS="N"
/><b
 id="402"
 Z="353"
 color="4"
 B="378"
 E="381"
 Order="2"
 BS="N"
/><b
 id="403"
 Z="355"
 color="4"
 B="380"
 E="382"
 Display="Wavy"
 BS="N"
/><b
 id="404"
 Z="357"
 color="4"
 B="375"
 E="383"
 Display="Wavy"
 BS="N"
/><b
 id="405"
 Z="365"
 B="384"
 E="385"
 BS="N"
/><b
 id="406"
 Z="366"
 B="385"
 E="386"
 BS="N"
/><b
 id="407"
 Z="367"
 B="386"
 E="387"
 BS="N"
/><b
 id="408"
 Z="368"
 B="387"
 E="388"
 BS="N"
/><b
 id="409"
 Z="369"
 B="388"
 E="389"
 BS="N"
/><b
 id="410"
 Z="370"
 B="389"
 E="384"
 Order="2"
 BS="N"
 BondCircularOrdering="0 409 405 0"
/><b
 id="411"
 Z="372"
 B="388"
 E="390"
 Order="2"
 BS="N"
 BondCircularOrdering="408 409 0 414"
/><b
 id="413"
 Z="374"
 color="4"
 B="377"
 E="392"
 BS="N"
/><b
 id="414"
 Z="375"
 B="390"
 E="392"
 Display="Dash"
 BS="N"
/><b
 id="415"
 Z="377"
 color="4"
 B="372"
 E="393"
 BS="N"
/><b
 id="416"
 Z="378"
 B="387"
 E="393"
 Display="Dash"
 BS="N"
/><b
 id="432"
 Z="386"
 B="386"
 E="431"
 Order="2"
 BS="N"
 BondCircularOrdering="406 407 442 0"
/><b
 id="434"
 Z="388"
 color="4"
 B="372"
 E="433"
 BS="N"
 BeginAttach="0"
/><b
 id="442"
 Z="389"
 B="431"
 E="433"
 Display="Dash"
 BS="N"
/><b
 id="658"
 Z="475"
 B="655"
 E="657"
 Display="Wavy"
 BS="N"
/><b
 id="662"
 Z="476"
 B="385"
 E="655"
 BS="N"
/></fragment><fragment
 id="421"
 BoundingBox="24 131.05 32 145"
 Z="380"
><n
 id="420"
 p="28 137.15"
 Z="379"
 Warning="An atom in this label has an invalid valence."
 NumHydrogens="0"
 NeedsClean="yes"
 AS="N"
><t
 p="24 141.80"
 BoundingBox="24 131.05 32 145"
 LabelJustification="Left"
 LabelLineHeight="auto"
 LineHeight="auto"
><s font="20" size="12" color="0">C</s></t></n></fragment><fragment
 id="427"
 BoundingBox="46.60 344.05 55.26 358"
 Z="382"
><n
 id="426"
 p="50.93 350.15"
 Z="381"
 NodeType="GenericNickname"
 NumHydrogens="0"
 NeedsClean="yes"
 AS="N"
 GenericNickname="A"
><t
 p="46.60 354.80"
 BoundingBox="46.60 344.05 55.26 358"
 LabelJustification="Left"
 LabelLineHeight="auto"
 LineHeight="auto"
><s font="20" size="12" color="0">A</s></t></n></fragment><fragment
 id="430"
 BoundingBox="297.20 148.05 305.86 162"
 Z="384"
><n
 id="429"
 p="301.53 154.15"
 Z="383"
 Element="92"
 NumHydrogens="0"
 NeedsClean="yes"
 AS="N"
><t
 p="297.20 158.80"
 BoundingBox="297.20 148.05 305.86 162"
 LabelJustification="Left"
 LabelLineHeight="auto"
 LineHeight="auto"
><s font="20" size="12" color="0">U</s></t></n></fragment><fragment
 id="537"
 BoundingBox="164.21 515.81 164.26 515.86"
 Z="425"
><n
 id="538"
 p="164.26 515.86"
 xyz="164.26 515.86 -46.13"
 Z="420"
 IgnoreWarnings="yes"
 Warning="This unlabeled atom is connected to no bonds, and may appear to be invisible."
 AS="N"
/></fragment><fragment
 id="539"
 BoundingBox="25.12 424.39 309.65 619.23"
 Z="428"
><n
 id="540"
 p="208.10 483.16"
 xyz="208.10 483.16 22.97"
 Z="401"
 color="4"
 Element="7"
 NumHydrogens="1"
 NeedsClean="yes"
 AS="N"
><t
 p="201.96 489.86"
 BoundingBox="201.96 475.74 226.52 489.86"
 color="4"
 LabelJustification="Left"
 LabelAlignment="Left"
><s font="3" size="17" color="4" face="96">NH</s></t></n><n
 id="541"
 p="235.30 482.93"
 xyz="235.30 482.93 10.31"
 Z="402"
 color="4"
 AS="N"
/><n
 id="542"
 p="255.70 462.70"
 xyz="255.70 462.70 18.96"
 Z="404"
 color="4"
 Element="7"
 NumHydrogens="1"
 NeedsClean="yes"
 AS="N"
><t
 p="261.84 469.40"
 BoundingBox="237.28 455.28 261.84 469.40"
 color="4"
 LabelJustification="Right"
 Justification="Right"
 LabelAlignment="Right"
><s font="3" size="17" color="4" face="96">NH</s></t></n><n
 id="543"
 p="282.90 462.48"
 xyz="282.90 462.48 6.30"
 Z="406"
 color="4"
 AS="N"
/><n
 id="544"
 p="242.10 502.93"
 xyz="242.10 502.93 -10.99"
 Z="408"
 color="4"
 Element="7"
 NumHydrogens="1"
 NeedsClean="yes"
 AS="N"
><t
 p="235.96 509.63"
 BoundingBox="235.96 495.51 260.52 509.63"
 color="4"
 LabelJustification="Left"
 LabelAlignment="Left"
><s font="3" size="17" color="4" face="96">NH</s></t></n><n
 id="545"
 p="179.34 553.93"
 xyz="179.34 553.93 -56.78"
 Z="410"
 color="4"
 Element="7"
 NumHydrogens="1"
 NeedsClean="yes"
 AS="N"
><t
 p="172.04 559.34"
 BoundingBox="172.04 545.48 198.83 564.02"
 color="4"
 LabelJustification="Left"
 RotationAngle="720896"
 LabelAlignment="Left"
><s font="3" size="17" color="4" face="96">NH</s></t></n><n
 id="546"
 p="173.25 578.66"
 xyz="173.25 578.66 -40.93"
 Z="411"
 color="4"
 AS="N"
/><n
 id="547"
 p="195.04 598.41"
 xyz="195.04 598.41 -34.98"
 Z="413"
 color="4"
 Element="7"
 NumHydrogens="1"
 NeedsClean="yes"
 AS="N"
><t
 p="188.90 605.11"
 BoundingBox="188.90 590.99 201.18 619.23"
 color="4"
 LabelJustification="Left"
 LabelAlignment="Below"
 LineStarts="2 3"
><s font="3" size="17" color="4" face="96">NH</s></t></n><n
 id="548"
 p="219.84 597.77"
 xyz="219.84 597.77 1.67"
 Z="415"
 color="4"
 AS="N"
/><n
 id="549"
 p="145.38 583.65"
 xyz="145.38 583.65 -31.02"
 Z="417"
 color="4"
 Element="7"
 NumHydrogens="1"
 NeedsClean="yes"
 AS="N"
><t
 p="151.52 590.35"
 BoundingBox="126.96 576.23 151.52 590.35"
 color="4"
 LabelJustification="Right"
 Justification="Right"
 LabelAlignment="Right"
><s font="3" size="17" color="4" face="96">NH</s></t></n><n
 id="550"
 p="245.82 582.77"
 xyz="245.82 582.77 1.67"
 Z="421"
 AS="N"
/><n
 id="551"
 p="308.88 477.48"
 xyz="308.88 477.48 6.30"
 Z="423"
 AS="N"
/><n
 id="552"
 p="93.99 459.45"
 xyz="93.99 459.45 -49.35"
 Z="426"
 AS="N"
/><n
 id="553"
 p="120.03 445.27"
 xyz="120.03 445.27 -44.79"
 Z="427"
 Element="7"
 NumHydrogens="0"
 NeedsClean="yes"
 AS="N"
><t
 p="113.89 451.97"
 BoundingBox="113.89 437.85 126.17 451.97"
 LabelJustification="Left"
><s font="3" size="17" color="0" face="96">N</s></t></n><n
 id="554"
 p="145.59 460.92"
 xyz="145.59 460.92 -43.40"
 Z="429"
 AS="N"
/><n
 id="555"
 p="145.11 490.75"
 xyz="145.11 490.75 -46.57"
 Z="430"
 Element="7"
 NumHydrogens="1"
 NeedsClean="yes"
 AS="N"
><t
 p="138.97 497.45"
 BoundingBox="138.97 483.33 151.25 511.57"
 LabelJustification="Left"
 LabelAlignment="Below"
 LineStarts="2 3"
><s font="3" size="17" color="0" face="96">NH</s></t></n><n
 id="556"
 p="119.06 504.93"
 xyz="119.06 504.93 -51.13"
 Z="431"
 AS="N"
/><n
 id="557"
 p="93.51 489.28"
 xyz="93.51 489.28 -52.52"
 Z="432"
 AS="N"
/><n
 id="558"
 p="65.02 497.69"
 xyz="65.02 497.69 -56.76"
 Z="439"
 Element="7"
 NumHydrogens="0"
 NeedsClean="yes"
 AS="N"
><t
 p="58.88 504.39"
 BoundingBox="58.88 490.27 71.16 504.39"
 LabelJustification="Left"
><s font="3" size="17" color="0" face="96">N</s></t></n><n
 id="559"
 p="47.91 473.06"
 xyz="47.91 473.06 -56.22"
 Z="440"
 AS="N"
/><n
 id="560"
 p="65.81 449.43"
 xyz="65.81 449.43 -51.64"
 Z="441"
 Element="7"
 NumHydrogens="0"
 NeedsClean="yes"
 AS="N"
><t
 p="59.67 456.13"
 BoundingBox="59.67 442.01 71.95 456.13"
 LabelJustification="Left"
 LabelAlignment="Right"
><s font="3" size="17" color="0" face="96">N</s></t></n><n
 id="561"
 p="118.58 534.76"
 xyz="118.58 534.76 -54.29"
 Z="446"
 Element="8"
 NumHydrogens="0"
 NeedsClean="yes"
 AS="N"
><t
 p="112.21 541.69"
 BoundingBox="111.71 526.88 125.43 541.89"
 LabelJustification="Left"
 RotationAngle="23461888"
 LabelAlignment="Left"
><s font="3" size="17" color="0" face="96">O</s></t></n><n
 id="562"
 p="171.57 445.92"
 xyz="171.57 445.92 -43.40"
 Z="449"
 Element="7"
 NumHydrogens="1"
 NeedsClean="yes"
 AS="N"
><t
 p="165.43 438.50"
 BoundingBox="165.43 424.39 177.71 452.62"
 LabelJustification="Left"
 LabelAlignment="Above"
 LineStarts="2 4"
><s font="3" size="17" color="0" face="96">NH</s></t></n><n
 id="563"
 p="157.69 533.16"
 xyz="157.69 533.16 -56.78"
 Z="451"
 color="4"
 Element="1"
 NumHydrogens="0"
 NeedsClean="yes"
 AS="N"
><t
 p="151.55 539.86"
 BoundingBox="151.55 525.74 163.83 539.86"
 color="4"
 LabelJustification="Left"
><s font="3" size="17" color="4" face="96">H</s></t></n><n
 id="564"
 p="186.89 504.37"
 xyz="186.89 504.37 22.97"
 Z="454"
 color="4"
 Element="1"
 NumHydrogens="0"
 NeedsClean="yes"
 AS="N"
><t
 p="180.75 511.07"
 BoundingBox="180.75 496.95 193.03 511.07"
 color="4"
 LabelJustification="Left"
><s font="3" size="17" color="4" face="96">H</s></t></n><n
 id="593"
 p="200.55 453.69"
 xyz="200.55 453.69 -43.40"
 Z="457"
 Element="1"
 NumHydrogens="0"
 NeedsClean="yes"
 AS="N"
><t
 p="194.41 460.39"
 BoundingBox="194.41 446.27 206.69 460.39"
 LabelJustification="Left"
><s font="3" size="17" color="0" face="96">H</s></t></n><n
 id="671"
 p="26.40 447.20"
 Z="481"
 AS="N"
/><n
 id="673"
 p="47.61 425.99"
 Z="482"
 AS="N"
/><b
 id="565"
 Z="403"
 color="4"
 B="540"
 E="541"
 BS="N"
/><b
 id="566"
 Z="405"
 color="4"
 B="541"
 E="542"
 BS="N"
/><b
 id="567"
 Z="407"
 color="4"
 B="542"
 E="543"
 BS="N"
/><b
 id="568"
 Z="409"
 color="4"
 B="541"
 E="544"
 Order="2"
 BS="N"
/><b
 id="569"
 Z="412"
 color="4"
 B="545"
 E="546"
 BS="N"
/><b
 id="570"
 Z="414"
 color="4"
 B="546"
 E="547"
 BS="N"
/><b
 id="571"
 Z="416"
 color="4"
 B="547"
 E="548"
 BS="N"
/><b
 id="572"
 Z="418"
 color="4"
 B="546"
 E="549"
 Order="2"
 BS="N"
/><b
 id="573"
 Z="422"
 color="4"
 B="548"
 E="550"
 Display="Wavy"
 BS="N"
/><b
 id="574"
 Z="424"
 color="4"
 B="543"
 E="551"
 Display="Wavy"
 BS="N"
/><b
 id="575"
 Z="433"
 B="552"
 E="553"
 BS="N"
/><b
 id="576"
 Z="434"
 B="553"
 E="554"
 Order="2"
 BS="N"
 BondCircularOrdering="0 575 577 586"
/><b
 id="577"
 Z="435"
 B="554"
 E="555"
 BS="N"
/><b
 id="578"
 Z="436"
 B="555"
 E="556"
 BS="N"
/><b
 id="579"
 Z="437"
 B="556"
 E="557"
 BS="N"
/><b
 id="580"
 Z="438"
 B="557"
 E="552"
 Order="2"
 BS="N"
 BondCircularOrdering="581 579 575 584"
/><b
 id="581"
 Z="442"
 B="557"
 E="558"
 BS="N"
/><b
 id="582"
 Z="443"
 B="558"
 E="559"
 Order="2"
 BS="N"
 BondCircularOrdering="0 581 583 0"
/><b
 id="583"
 Z="444"
 B="559"
 E="560"
 BS="N"
/><b
 id="584"
 Z="445"
 B="560"
 E="552"
 BS="N"
/><b
 id="585"
 Z="447"
 B="556"
 E="561"
 Order="2"
 BS="N"
 BondCircularOrdering="578 579 0 588"
/><b
 id="586"
 Z="450"
 B="554"
 E="562"
 BS="N"
/><b
 id="587"
 Z="452"
 color="4"
 B="545"
 E="563"
 BS="N"
/><b
 id="588"
 Z="453"
 B="561"
 E="563"
 Display="Dash"
 BS="N"
/><b
 id="589"
 Z="455"
 color="4"
 B="540"
 E="564"
 BS="N"
/><b
 id="590"
 Z="456"
 B="555"
 E="564"
 Display="Dash"
 BS="N"
/><b
 id="594"
 Z="458"
 B="562"
 E="593"
 BS="N"
/><b
 id="598"
 Z="459"
 B="540"
 E="593"
 Display="Dash"
 BS="N"
/><b
 id="674"
 Z="483"
 B="671"
 E="673"
 Display="Wavy"
 BS="N"
/><b
 id="678"
 Z="484"
 B="560"
 E="673"
 BS="N"
/></fragment><fragment
 id="591"
 BoundingBox="189.60 468.36 189.65 468.41"
 Z="448"
><n
 id="592"
 p="189.65 468.41"
 xyz="189.65 468.41 68.10"
 Z="419"
 IgnoreWarnings="yes"
 Warning="This unlabeled atom is connected to no bonds, and may appear to be invisible."
 AS="N"
/></fragment><fragment
 id="623"
 BoundingBox="52.40 538.85 61.06 552.80"
 Z="461"
><n
 id="622"
 p="56.73 544.95"
 Z="460"
 NodeType="GenericNickname"
 NumHydrogens="0"
 NeedsClean="yes"
 AS="N"
 GenericNickname="G"
><t
 p="52.40 549.60"
 BoundingBox="52.40 538.85 61.06 552.80"
 LabelJustification="Left"
 LabelLineHeight="auto"
 LineHeight="auto"
><s font="20" size="12" color="0">G</s></t></n></fragment></page></CDXML>
