# Supplementary material for: Single-exonuclease nanocircuits reveal the RNA degradation dynamics of PNPase and demonstrate potential for RNA sequencing
Source: Nat Commun. 2023 Feb 1;14:552. doi: 10.1038/s41467-023-36278-6 (PMC9892577; doi:10.1038/s41467-023-36278-6)
Supplement: Supplementary file 4 — Source data [file 41467_2023_36278_MOESM4_ESM.zip › Source Data/Fig.5/Fig.5c/genome_info.xlsx]

## Sheet: Sheet 1
seq_ID	seq_start	seq_end
S1	0	30
S2	0	30
S3	0	30
S4	0	30
S5	0	30
S6	0	30
S7	0	30
S8	0	30
S9	0	30
S10	0	30
S11	0	30
S12	0	30
S13	0	30
S14	0	30
S15	0	30
S16	0	30
S17	0	30
S18	0	30
S19	0	30
S20	0	30
