# Supplementary material for: Single-exonuclease nanocircuits reveal the RNA degradation dynamics of PNPase and demonstrate potential for RNA sequencing
Source: Nat Commun. 2023 Feb 1;14:552. doi: 10.1038/s41467-023-36278-6 (PMC9892577; doi:10.1038/s41467-023-36278-6)
Supplement: Supplementary file 4 — Source data [file 41467_2023_36278_MOESM4_ESM.zip › Source Data/Fig.5/Fig.5c/point_h.xlsx]

## Sheet: Sheet 1
seq_ID	seq_start	seq_end	density
S1	0	1	34.9945
S1	1	2	34.9949
S1	2	3	35.0032
S1	3	4	34.9885
S1	4	5	35.003
S1	5	6	34.9938
S1	6	7	35.0014
S1	7	8	35.0153
S1	8	9	35.001
S1	9	10	34.9947
S1	10	11	35.0044
S1	11	12	35.003
S1	12	13	35.0048
S1	13	14	34.9966
S1	14	15	34.9559
S1	15	16	35.0053
S1	16	17	34.9867
S1	17	18	35.0029
S1	18	19	35.0004
S1	19	20	35.0011
S1	20	21	35.0052
S1	21	22	35.0005
S1	22	23	34.9964
S1	23	24	34.9974
S1	24	25	34.9995
S1	25	26	35.0081
S1	26	27	35
S1	27	28	35.0019
S1	28	29	34.9963
S1	29	30	35.0027
S2	0	1	35.0032
S2	1	2	35.0062
S2	2	3	34.9951
S2	3	4	34.9971
S2	4	5	35.0036
S2	5	6	34.9932
S2	6	7	34.9986
S2	7	8	34.9974
S2	8	9	34.9846
S2	9	10	35.0003
S2	10	11	34.9905
S2	11	12	34.996
S2	12	13	34.9955
S2	13	14	34.9941
S2	14	15	35.0062
S2	15	16	35.0009
S2	16	17	34.997
S2	17	18	34.9845
S2	18	19	35.0059
S2	19	20	34.993
S2	20	21	34.9977
S2	21	22	35.0251
S2	22	23	34.9965
S2	23	24	34.9981
S2	24	25	35.0072
S2	25	26	34.9979
S2	26	27	35.0053
S2	27	28	35.0074
S2	28	29	35.0113
S2	29	30	35.0048
S3	0	1	35.0046
S3	1	2	34.9991
S3	2	3	34.9998
S3	3	4	34.8768
S3	4	5	34.9991
S3	5	6	34.9991
S3	6	7	35.0015
S3	7	8	34.9971
S3	8	9	34.9985
S3	9	10	34.9877
S3	10	11	35.0016
S3	11	12	35.01
S3	12	13	34.9924
S3	13	14	35.0053
S3	14	15	35.0009
S3	15	16	34.9921
S3	16	17	34.9977
S3	17	18	35.006
S3	18	19	34.9944
S3	19	20	35.0024
S3	20	21	35.0322
S3	21	22	35.0167
S3	22	23	34.9954
S3	23	24	35.0036
S3	24	25	35.0042
S3	25	26	35.0197
S3	26	27	34.9981
S3	27	28	35.0052
S3	28	29	35.0017
S3	29	30	34.9971
S4	0	1	35.0163
S4	1	2	34.9965
S4	2	3	34.9761
S4	3	4	34.9986
S4	4	5	34.9997
S4	5	6	35.0023
S4	6	7	35.0019
S4	7	8	34.9978
S4	8	9	34.9931
S4	9	10	35.0017
S4	10	11	34.998
S4	11	12	35.0273
S4	12	13	34.9485
S4	13	14	35.0043
S4	14	15	34.9956
S4	15	16	35.0039
S4	16	17	35.0037
S4	17	18	35.0017
S4	18	19	34.9943
S4	19	20	34.9866
S4	20	21	35.0109
S4	21	22	35.0029
S4	22	23	35.0005
S4	23	24	34.9976
S4	24	25	35.0036
S4	25	26	34.9854
S4	26	27	34.991
S4	27	28	35.0033
S4	28	29	34.9816
S4	29	30	35.0046
S5	0	1	34.9647
S5	1	2	35.0074
S5	2	3	35.0021
S5	3	4	35.0159
S5	4	5	34.992
S5	5	6	35.0052
S5	6	7	34.9965
S5	7	8	35.0043
S5	8	9	34.9947
S5	9	10	34.9967
S5	10	11	34.9987
S5	11	12	34.9993
S5	12	13	34.9984
S5	13	14	34.9779
S5	14	15	34.9939
S5	15	16	35.0008
S5	16	17	35.0024
S5	17	18	34.9995
S5	18	19	34.9997
S5	19	20	35.002
S5	20	21	34.9959
S5	21	22	34.9986
S5	22	23	35.0127
S5	23	24	35.0006
S5	24	25	34.9996
S5	25	26	34.9997
S5	26	27	35.0088
S5	27	28	34.9989
S5	28	29	35.0045
S5	29	30	35.0145
S6	0	1	35.0163
S6	1	2	34.9965
S6	2	3	34.9761
S6	3	4	34.9986
S6	4	5	34.9997
S6	5	6	35.0023
S6	6	7	35.0019
S6	7	8	34.9978
S6	8	9	34.9931
S6	9	10	35.0017
S6	10	11	34.998
S6	11	12	35.0273
S6	12	13	34.9485
S6	13	14	35.0043
S6	14	15	34.9956
S6	15	16	35.0039
S6	16	17	35.0037
S6	17	18	35.0017
S6	18	19	34.9943
S6	19	20	34.9866
S6	20	21	35.0109
S6	21	22	35.0029
S6	22	23	35.0005
S6	23	24	34.9976
S6	24	25	35.0036
S6	25	26	34.9854
S6	26	27	34.991
S6	27	28	35.0033
S6	28	29	34.9816
S6	29	30	35.0046
S7	0	1	34.9929
S7	1	2	35.0094
S7	2	3	35.0076
S7	3	4	35.0182
S7	4	5	35.018
S7	5	6	35.0259
S7	6	7	35.0097
S7	7	8	35.025
S7	8	9	35.015
S7	9	10	35.0098
S7	10	11	35.0068
S7	11	12	35.0076
S7	12	13	35.0076
S7	13	14	35.0076
S7	14	15	35.0128
S7	15	16	35.0116
S7	16	17	35.0103
S7	17	18	35.0082
S7	18	19	35.01
S7	19	20	35.0147
S7	20	21	35.0044
S7	21	22	35.0206
S7	22	23	35.0233
S7	23	24	35.0069
S7	24	25	35.0006
S7	25	26	35.0124
S7	26	27	35.0075
S7	27	28	35.012
S7	28	29	35.0127
S7	29	30	35.018
S8	0	1	35.0054
S8	1	2	35.0023
S8	2	3	35.0127
S8	3	4	35.0086
S8	4	5	35.0074
S8	5	6	35.0135
S8	6	7	35.0063
S8	7	8	35.0099
S8	8	9	35.0065
S8	9	10	34.9959
S8	10	11	35.0078
S8	11	12	35.0138
S8	12	13	35.0034
S8	13	14	35.0112
S8	14	15	35.0079
S8	15	16	35.0135
S8	16	17	35.0206
S8	17	18	35.013
S8	18	19	35.0086
S8	19	20	35.0121
S8	20	21	35.0165
S8	21	22	35.0078
S8	22	23	35.0086
S8	23	24	35.0206
S8	24	25	35.0142
S8	25	26	35.0145
S8	26	27	35.0125
S8	27	28	35.0197
S8	28	29	35.0163
S8	29	30	35.0057
S9	0	1	35.0076
S9	1	2	35.011
S9	2	3	35.0085
S9	3	4	35.0133
S9	4	5	35.0051
S9	5	6	35.004
S9	6	7	35.0111
S9	7	8	35.012
S9	8	9	35.0201
S9	9	10	35.0047
S9	10	11	35.0144
S9	11	12	35.0107
S9	12	13	35.0132
S9	13	14	35.018
S9	14	15	35.0201
S9	15	16	35.0128
S9	16	17	35.0117
S9	17	18	35.0217
S9	18	19	35.0226
S9	19	20	35.0209
S9	20	21	35.0062
S9	21	22	35.0299
S9	22	23	34.9952
S9	23	24	35.02
S9	24	25	35.0111
S9	25	26	34.9971
S9	26	27	35.0056
S9	27	28	35.0155
S9	28	29	35.0094
S9	29	30	35.0189
S10	0	1	35.0196
S10	1	2	35.0164
S10	2	3	35.0131
S10	3	4	35.0282
S10	4	5	35.0246
S10	5	6	35.0119
S10	6	7	35.0172
S10	7	8	35.0068
S10	8	9	35.0122
S10	9	10	35.0135
S10	10	11	35.008
S10	11	12	35.0149
S10	12	13	35.0112
S10	13	14	35.0233
S10	14	15	35.0215
S10	15	16	35.0097
S10	16	17	35.0162
S10	17	18	34.9979
S10	18	19	35.0175
S10	19	20	35.0082
S10	20	21	35.0203
S10	21	22	35.0127
S10	22	23	35.0096
S10	23	24	34.9874
S10	24	25	35.0099
S10	25	26	35.0077
S10	26	27	35.0091
S10	27	28	35.0215
S10	28	29	35.0155
S10	29	30	35.0081
S11	0	1	35.0248
S11	1	2	35.0116
S11	2	3	35.0114
S11	3	4	35.0755
S11	4	5	35.0001
S11	5	6	35.0112
S11	6	7	35.0109
S11	7	8	35.0059
S11	8	9	35.0085
S11	9	10	35.012
S11	10	11	34.9956
S11	11	12	35.0177
S11	12	13	35.0125
S11	13	14	35.0259
S11	14	15	35.0059
S11	15	16	35.0119
S11	16	17	35.0165
S11	17	18	35.0205
S11	18	19	35.0131
S11	19	20	35.0086
S11	20	21	35.0203
S11	21	22	35.0116
S11	22	23	35.0118
S11	23	24	35.02
S11	24	25	34.997
S11	25	26	35.0129
S11	26	27	35.0133
S11	27	28	35.0093
S11	28	29	35.0185
S11	29	30	35.0142
S12	0	1	35.0133
S12	1	2	35.0136
S12	2	3	35.0064
S12	3	4	35.013
S12	4	5	35.0126
S12	5	6	35.001
S12	6	7	35.0114
S12	7	8	34.9929
S12	8	9	35.0096
S12	9	10	35.0307
S12	10	11	35.007
S12	11	12	35.0068
S12	12	13	35.0201
S12	13	14	35.0084
S12	14	15	35.0069
S12	15	16	35.0157
S12	16	17	35.0078
S12	17	18	35.011
S12	18	19	35.0035
S12	19	20	35.0017
S12	20	21	35.0161
S12	21	22	35.0018
S12	22	23	35.0156
S12	23	24	35.0045
S12	24	25	35.0144
S12	25	26	35.0013
S12	26	27	35.0057
S12	27	28	35.0253
S12	28	29	35.0138
S12	29	30	35.0021
S13	0	1	35.0041
S13	1	2	35.0117
S13	2	3	35.0086
S13	3	4	35.0154
S13	4	5	35.0008
S13	5	6	35.0137
S13	6	7	35.0427
S13	7	8	35.0185
S13	8	9	35.0033
S13	9	10	35.0057
S13	10	11	35.0174
S13	11	12	35.0141
S13	12	13	35.0138
S13	13	14	35.0126
S13	14	15	35.0143
S13	15	16	35.0101
S13	16	17	35.0145
S13	17	18	35.0166
S13	18	19	34.9917
S13	19	20	35.0123
S13	20	21	35.0158
S13	21	22	35.0151
S13	22	23	35.0097
S13	23	24	35.0181
S13	24	25	35.0085
S13	25	26	35.0222
S13	26	27	34.9977
S13	27	28	35.0129
S13	28	29	35.0143
S13	29	30	35.0069
S14	0	1	35.0127
S14	1	2	35.005
S14	2	3	35.0091
S14	3	4	35.0018
S14	4	5	35.0132
S14	5	6	35.0233
S14	6	7	34.9986
S14	7	8	35.0082
S14	8	9	35.0162
S14	9	10	35.0155
S14	10	11	35.0314
S14	11	12	35.0149
S14	12	13	35.0118
S14	13	14	35.0097
S14	14	15	35.0245
S14	15	16	34.9835
S14	16	17	35.0119
S14	17	18	35.016
S14	18	19	35.0192
S14	19	20	35.0027
S14	20	21	35.0082
S14	21	22	34.9855
S14	22	23	34.9944
S14	23	24	34.9983
S14	24	25	35.0079
S14	25	26	35.0182
S14	26	27	35.0157
S14	27	28	35.0075
S14	28	29	35.0154
S14	29	30	35.0028
S15	0	1	34.9884
S15	1	2	35.026
S15	2	3	35.0081
S15	3	4	35.0115
S15	4	5	35.0087
S15	5	6	35.0137
S15	6	7	35.0138
S15	7	8	35.0136
S15	8	9	35.0192
S15	9	10	35.0072
S15	10	11	35.0323
S15	11	12	35.0103
S15	12	13	35.0129
S15	13	14	35.0109
S15	14	15	35.009
S15	15	16	35.0123
S15	16	17	35.0095
S15	17	18	35.0237
S15	18	19	35.0149
S15	19	20	35.0044
S15	20	21	35.0146
S15	21	22	35.0193
S15	22	23	35.0182
S15	23	24	35.0193
S15	24	25	35.0193
S15	25	26	35.0122
S15	26	27	35.0138
S15	27	28	35.013
S15	28	29	35.0104
S15	29	30	35.007
S16	0	1	34.9993
S16	1	2	35.0219
S16	2	3	35.0292
S16	3	4	35.0066
S16	4	5	35.0205
S16	5	6	35.0035
S16	6	7	35.0104
S16	7	8	35.0097
S16	8	9	35.0114
S16	9	10	34.9466
S16	10	11	35.0082
S16	11	12	34.9968
S16	12	13	35.0134
S16	13	14	35.0009
S16	14	15	35.0106
S16	15	16	35.0183
S16	16	17	35.0057
S16	17	18	35.0152
S16	18	19	35.0086
S16	19	20	34.9979
S16	20	21	34.9948
S16	21	22	35.0174
S16	22	23	35.0104
S16	23	24	35.0105
S16	24	25	35.005
S16	25	26	35.0115
S16	26	27	35.0193
S16	27	28	35.0145
S16	28	29	35.0171
S16	29	30	35.0087
S17	0	1	35.0223
S17	1	2	35.0099
S17	2	3	35.048
S17	3	4	35.0214
S17	4	5	35.0131
S17	5	6	35.028
S17	6	7	35.0117
S17	7	8	35.0125
S17	8	9	35.0152
S17	9	10	34.9865
S17	10	11	35.013
S17	11	12	35.0139
S17	12	13	35.0198
S17	13	14	34.9842
S17	14	15	34.9205
S17	15	16	35.0122
S17	16	17	35.0088
S17	17	18	35.0166
S17	18	19	35.0108
S17	19	20	35.0116
S17	20	21	35.0152
S17	21	22	35.0081
S17	22	23	35.0079
S17	23	24	35.0138
S17	24	25	35.0057
S17	25	26	35.0051
S17	26	27	35.0029
S17	27	28	35.0115
S17	28	29	35.0127
S17	29	30	35.0089
S18	0	1	35.0086
S18	1	2	35.0005
S18	2	3	35.0078
S18	3	4	35.0164
S18	4	5	35.0154
S18	5	6	35.0137
S18	6	7	35.0153
S18	7	8	35.0092
S18	8	9	34.9888
S18	9	10	35.0593
S18	10	11	35.0788
S18	11	12	35.0126
S18	12	13	35.0053
S18	13	14	35.0123
S18	14	15	35.0095
S18	15	16	35.014
S18	16	17	34.9582
S18	17	18	35.0234
S18	18	19	35.0047
S18	19	20	35.0139
S18	20	21	35.01
S18	21	22	35.0117
S18	22	23	35.0114
S18	23	24	35.0095
S18	24	25	35.014
S18	25	26	35.0077
S18	26	27	35.0105
S18	27	28	35.011
S18	28	29	35.0091
S18	29	30	35.013
S19	0	1	34.9909
S19	1	2	35.0414
S19	2	3	35.0142
S19	3	4	35.0168
S19	4	5	35.0117
S19	5	6	34.9384
S19	6	7	35.0467
S19	7	8	35.0092
S19	8	9	35.0128
S19	9	10	35.0101
S19	10	11	35.0504
S19	11	12	35.0072
S19	12	13	35.0109
S19	13	14	35.0142
S19	14	15	35.0074
S19	15	16	35.0203
S19	16	17	34.9999
S19	17	18	35.0149
S19	18	19	34.9969
S19	19	20	35.0107
S19	20	21	35.0095
S19	21	22	35.0125
S19	22	23	35.0097
S19	23	24	35.0088
S19	24	25	34.9294
S19	25	26	35.0088
S19	26	27	35.0108
S19	27	28	35.0061
S19	28	29	35.1835
S19	29	30	35.0106
S20	0	1	35.0097
S20	1	2	34.9827
S20	2	3	35.012
S20	3	4	35.0077
S20	4	5	35.007
S20	5	6	35.0166
S20	6	7	35.0119
S20	7	8	35.0097
S20	8	9	35.0155
S20	9	10	35.0241
S20	10	11	34.9975
S20	11	12	35.0145
S20	12	13	35.0127
S20	13	14	35.0127
S20	14	15	35.0247
S20	15	16	35.0191
S20	16	17	35.0377
S20	17	18	35.0139
S20	18	19	35.0022
S20	19	20	35.0145
S20	20	21	35.0209
S20	21	22	35.008
S20	22	23	35.002
S20	23	24	35.0165
S20	24	25	35.0055
S20	25	26	35.0178
S20	26	27	35.0129
S20	27	28	35.0104
S20	28	29	35.0462
S20	29	30	35.0144
