# Supplementary material for: Single-exonuclease nanocircuits reveal the RNA degradation dynamics of PNPase and demonstrate potential for RNA sequencing
Source: Nat Commun. 2023 Feb 1;14:552. doi: 10.1038/s41467-023-36278-6 (PMC9892577; doi:10.1038/s41467-023-36278-6)
Supplement: Supplementary file 4 — Source data [file 41467_2023_36278_MOESM4_ESM.zip › Source Data/Fig.5/Fig.5c/region_color.xlsx]

## Sheet: Sheet 1
seq_ID	seq_start	seq_end	density
S1	0	1	59.8611
S1	1	2	78.8715
S1	2	3	18.9062
S1	3	4	46.4236
S1	4	5	56.4062
S1	5	6	23.0035
S1	6	7	82.0486
S1	7	8	14.0278
S1	8	9	223.49
S1	9	10	24.2014
S1	10	11	218.854
S1	11	12	203.281
S1	12	13	106.962
S1	13	14	154.271
S1	14	15	10.0868
S1	15	16	116.736
S1	16	17	46.9097
S1	17	18	117.24
S1	18	19	219.653
S1	19	20	46.6146
S1	20	21	2.76042
S1	21	22	73.5069
S1	22	23	14.5312
S1	23	24	103.403
S1	24	25	23.2118
S1	25	26	8.22917
S1	26	27	328.177
S1	27	28	97.1875
S1	28	29	121.823
S1	29	30	65.7812
S2	0	1	23.5417
S2	1	2	7.03125
S2	2	3	35.5556
S2	3	4	22.6736
S2	4	5	250.694
S2	5	6	132.778
S2	6	7	73.559
S2	7	8	86.8924
S2	8	9	53.316
S2	9	10	127.517
S2	10	11	9.67014
S2	11	12	40.8681
S2	12	13	88.6632
S2	13	14	310.868
S2	14	15	16.8229
S2	15	16	152.882
S2	16	17	129.097
S2	17	18	8.19444
S2	18	19	17.6042
S2	19	20	65.625
S2	20	21	18.4201
S2	21	22	7.03125
S2	22	23	109.427
S2	23	24	227.344
S2	24	25	73.0556
S2	25	26	50.3993
S2	26	27	187.986
S2	27	28	95
S2	28	29	27.0139
S2	29	30	72.066
S3	0	1	81.5625
S3	1	2	238.368
S3	2	3	81.4757
S3	3	4	1.05903
S3	4	5	19.5486
S3	5	6	195.903
S3	6	7	119.948
S3	7	8	21.9618
S3	8	9	152.552
S3	9	10	49.2882
S3	10	11	29.0972
S3	11	12	34.8785
S3	12	13	190.052
S3	13	14	32.691
S3	14	15	16.6667
S3	15	16	7.37847
S3	16	17	16.5625
S3	17	18	247.118
S3	18	19	152.517
S3	19	20	159.01
S3	20	21	9.25347
S3	21	22	4.23611
S3	22	23	119.688
S3	23	24	65.3299
S3	24	25	153.16
S3	25	26	5.13889
S3	26	27	158.351
S3	27	28	218.333
S3	28	29	75.7465
S3	29	30	45.6771
S4	0	1	5.79861
S4	1	2	159.635
S4	2	3	110.625
S4	3	4	37.5694
S4	4	5	82.4826
S4	5	6	93.9583
S4	6	7	54.8958
S4	7	8	26.1285
S4	8	9	120.851
S4	9	10	251.858
S4	10	11	166.736
S4	11	12	54.8438
S4	12	13	146.181
S4	13	14	173.628
S4	14	15	118.785
S4	15	16	50.4167
S4	16	17	232.378
S4	17	18	58.6632
S4	18	19	81.3715
S4	19	20	97.5868
S4	20	21	55.1042
S4	21	22	8.50694
S4	22	23	142.066
S4	23	24	2.98611
S4	24	25	39.8438
S4	25	26	49.5312
S4	26	27	212.101
S4	27	28	2.60417
S4	28	29	47.6389
S4	29	30	11.7882
S5	0	1	1.12847
S5	1	2	4.39236
S5	2	3	83.3681
S5	3	4	194.444
S5	4	5	9.93056
S5	5	6	24.3576
S5	6	7	49.2535
S5	7	8	223.229
S5	8	9	22.6042
S5	9	10	93.0208
S5	10	11	14.7396
S5	11	12	14.9479
S5	12	13	275.903
S5	13	14	112.222
S5	14	15	18.125
S5	15	16	81.7188
S5	16	17	84.4965
S5	17	18	474.271
S5	18	19	40.1736
S5	19	20	101.094
S5	20	21	91.3542
S5	21	22	67.8125
S5	22	23	29.6875
S5	23	24	58.3854
S5	24	25	174.705
S5	25	26	33.6458
S5	26	27	75.9896
S5	27	28	11.9618
S5	28	29	140.885
S5	29	30	49.4097
S6	0	1	27.1875
S6	1	2	0.60764
S6	2	3	1.47569
S6	3	4	55.3125
S6	4	5	3.36806
S6	5	6	28.1076
S6	6	7	50.4514
S6	7	8	145.625
S6	8	9	73.7847
S6	9	10	182.778
S6	10	11	79.2188
S6	11	12	252.778
S6	12	13	186.042
S6	13	14	10.9722
S6	14	15	2.11806
S6	15	16	125.295
S6	16	17	74.5833
S6	17	18	161.354
S6	18	19	184.462
S6	19	20	7.89931
S6	20	21	6.57986
S6	21	22	13.8715
S6	22	23	57.8819
S6	23	24	46.2153
S6	24	25	58.1944
S6	25	26	280.208
S6	26	27	119.74
S6	27	28	8.59375
S6	28	29	58.8368
S6	29	30	79.3229
S7	0	1	27.2049
S7	1	2	26.6146
S7	2	3	28.9583
S7	3	4	74.3924
S7	4	5	65.816
S7	5	6	19.0451
S7	6	7	159.809
S7	7	8	23.2465
S7	8	9	238.316
S7	9	10	28.6979
S7	10	11	169.271
S7	11	12	136.823
S7	12	13	0.24306
S7	13	14	38.2986
S7	14	15	18.5764
S7	15	16	228.264
S7	16	17	65.7639
S7	17	18	327.726
S7	18	19	34.0625
S7	19	20	79.5139
S7	20	21	210.017
S7	21	22	61.0417
S7	22	23	42.2396
S7	23	24	3.45486
S7	24	25	29.2361
S7	25	26	8.62847
S7	26	27	24.5139
S7	27	28	205.33
S7	28	29	67.934
S7	29	30	173.993
S8	0	1	16.4236
S8	1	2	24.2361
S8	2	3	42.7083
S8	3	4	167.431
S8	4	5	218.559
S8	5	6	85.9201
S8	6	7	49.7743
S8	7	8	14.2014
S8	8	9	107.569
S8	9	10	16.059
S8	10	11	23.4549
S8	11	12	251.076
S8	12	13	40.8681
S8	13	14	88.8021
S8	14	15	40.4861
S8	15	16	73.4201
S8	16	17	44.6354
S8	17	18	53.2118
S8	18	19	57.7257
S8	19	20	73.5764
S8	20	21	40.4688
S8	21	22	147.153
S8	22	23	39.0799
S8	23	24	136.997
S8	24	25	108.438
S8	25	26	413.264
S8	26	27	42.8646
S8	27	28	46.1458
S8	28	29	0.46875
S8	29	30	91.5799
S9	0	1	58.5938
S9	1	2	123.281
S9	2	3	66.4931
S9	3	4	195.26
S9	4	5	72.7257
S9	5	6	118.819
S9	6	7	108.576
S9	7	8	126.128
S9	8	9	42.0139
S9	9	10	61.4062
S9	10	11	64.1667
S9	11	12	116.649
S9	12	13	28.3333
S9	13	14	148.75
S9	14	15	26.1458
S9	15	16	32.1701
S9	16	17	62.3438
S9	17	18	18.316
S9	18	19	52.5521
S9	19	20	1.96181
S9	20	21	131.181
S9	21	22	4.51389
S9	22	23	24.5486
S9	23	24	21.5278
S9	24	25	53.1076
S9	25	26	13.6632
S9	26	27	61.875
S9	27	28	4.25347
S9	28	29	92.691
S9	29	30	76.7361
S10	0	1	63.4549
S10	1	2	28.8368
S10	2	3	132.049
S10	3	4	0.92014
S10	4	5	11.9618
S10	5	6	66.9097
S10	6	7	41.7535
S10	7	8	39.2014
S10	8	9	17.6389
S10	9	10	203.733
S10	10	11	302.083
S10	11	12	102.413
S10	12	13	42.9688
S10	13	14	70.9028
S10	14	15	110.087
S10	15	16	133.385
S10	16	17	20.9028
S10	17	18	14.4792
S10	18	19	47.2222
S10	19	20	295.469
S10	20	21	34.9826
S10	21	22	276.858
S10	22	23	82.5868
S10	23	24	18.3333
S10	24	25	91.1632
S10	25	26	172.066
S10	26	27	81.0417
S10	27	28	4.49653
S10	28	29	42.5
S10	29	30	51.7188
S11	0	1	24.2188
S11	1	2	203.403
S11	2	3	13.3507
S11	3	4	6.23264
S11	4	5	61.9618
S11	5	6	180.434
S11	6	7	277.674
S11	7	8	230.139
S11	8	9	61.0764
S11	9	10	277.361
S11	10	11	40.0174
S11	11	12	7.58681
S11	12	13	78.2986
S11	13	14	7.32639
S11	14	15	53.4375
S11	15	16	74.9653
S11	16	17	219.323
S11	17	18	13.3333
S11	18	19	383.872
S11	19	20	164.809
S11	20	21	31.1285
S11	21	22	80.6076
S11	22	23	22.6389
S11	23	24	54.2882
S11	24	25	15.3299
S11	25	26	222.483
S11	26	27	47.3958
S11	27	28	125.312
S11	28	29	25.7639
S11	29	30	135.573
S12	0	1	61.7535
S12	1	2	179.757
S12	2	3	39.5486
S12	3	4	114.462
S12	4	5	21.8924
S12	5	6	61.9444
S12	6	7	91.4931
S12	7	8	8.90625
S12	8	9	130.295
S12	9	10	4.60069
S12	10	11	62.4306
S12	11	12	66.5451
S12	12	13	20.5382
S12	13	14	20.2257
S12	14	15	34.0278
S12	15	16	13.4028
S12	16	17	226.962
S12	17	18	70.4514
S12	18	19	25.9896
S12	19	20	62.8125
S12	20	21	12.3785
S12	21	22	90.2604
S12	22	23	36.7535
S12	23	24	103.229
S12	24	25	245.764
S12	25	26	5.57292
S12	26	27	65.5208
S12	27	28	32.6215
S12	28	29	45.3993
S12	29	30	62.309
S13	0	1	200.382
S13	1	2	56.0417
S13	2	3	42.7257
S13	3	4	89.2535
S13	4	5	63.9062
S13	5	6	109.896
S13	6	7	6.70139
S13	7	8	30.0521
S13	8	9	34.3229
S13	9	10	36.6319
S13	10	11	48.8715
S13	11	12	28.2639
S13	12	13	124.514
S13	13	14	262.24
S13	14	15	9.80903
S13	15	16	82.8646
S13	16	17	171.944
S13	17	18	121.597
S13	18	19	4.54861
S13	19	20	252.014
S13	20	21	53.75
S13	21	22	81.7535
S13	22	23	61.5625
S13	23	24	91.0417
S13	24	25	21.4583
S13	25	26	11.6493
S13	26	27	5.50347
S13	27	28	153.993
S13	28	29	111.701
S13	29	30	112.76
S14	0	1	30.3299
S14	1	2	60.5729
S14	2	3	92.2743
S14	3	4	23.1597
S14	4	5	35.7465
S14	5	6	11.5972
S14	6	7	8.05556
S14	7	8	60.816
S14	8	9	30.191
S14	9	10	27.7778
S14	10	11	21.2326
S14	11	12	34.0625
S14	12	13	10.9896
S14	13	14	123.299
S14	14	15	23.4375
S14	15	16	11.3715
S14	16	17	108.003
S14	17	18	82.3785
S14	18	19	55.8854
S14	19	20	6.61458
S14	20	21	5.98958
S14	21	22	14.1667
S14	22	23	46.4062
S14	23	24	15
S14	24	25	50.8681
S14	25	26	3.88889
S14	26	27	133.941
S14	27	28	22.6389
S14	28	29	31.4583
S14	29	30	39.4792
S15	0	1	26.7535
S15	1	2	6.57986
S15	2	3	56.9618
S15	3	4	87.0486
S15	4	5	26.1979
S15	5	6	59.8611
S15	6	7	15.9722
S15	7	8	208.038
S15	8	9	69.3924
S15	9	10	35.3125
S15	10	11	3.05556
S15	11	12	172.5
S15	12	13	120.399
S15	13	14	74.0972
S15	14	15	26.3021
S15	15	16	140.017
S15	16	17	103.021
S15	17	18	40.1389
S15	18	19	77.0833
S15	19	20	120.868
S15	20	21	148.42
S15	21	22	12.7951
S15	22	23	44.5312
S15	23	24	64.7222
S15	24	25	22.8993
S15	25	26	82.6389
S15	26	27	140.208
S15	27	28	129.774
S15	28	29	132.014
S15	29	30	45.3472
S16	0	1	57.8819
S16	1	2	31.5799
S16	2	3	16.7188
S16	3	4	48.6285
S16	4	5	16.684
S16	5	6	36.0417
S16	6	7	109.201
S16	7	8	55.7812
S16	8	9	64.7049
S16	9	10	0.32986
S16	10	11	406.493
S16	11	12	3.68056
S16	12	13	29.4618
S16	13	14	13.7674
S16	14	15	168.976
S16	15	16	42.6215
S16	16	17	53.7153
S16	17	18	131.684
S16	18	19	74.7049
S16	19	20	18.2639
S16	20	21	25.9375
S16	21	22	98.125
S16	22	23	53.1424
S16	23	24	20.1389
S16	24	25	110.851
S16	25	26	235.312
S16	26	27	43.559
S16	27	28	132.812
S16	28	29	22.3958
S16	29	30	68.8889
S17	0	1	15.5382
S17	1	2	46.7708
S17	2	3	10.2951
S17	3	4	222.882
S17	4	5	30.9722
S17	5	6	36.6667
S17	6	7	18.5069
S17	7	8	62.1528
S17	8	9	2.88194
S17	9	10	7.56944
S17	10	11	35.0521
S17	11	12	30.3993
S17	12	13	60.5556
S17	13	14	1.19792
S17	14	15	0.41667
S17	15	16	47.5347
S17	16	17	232.118
S17	17	18	223.576
S17	18	19	199.41
S17	19	20	107.708
S17	20	21	70.7639
S17	21	22	72.3264
S17	22	23	44.3924
S17	23	24	23.9757
S17	24	25	8.52431
S17	25	26	22.3438
S17	26	27	20.9722
S17	27	28	227.205
S17	28	29	42.7431
S17	29	30	34.1146
S18	0	1	61.1458
S18	1	2	3.92361
S18	2	3	190.764
S18	3	4	209.635
S18	4	5	67.4479
S18	5	6	158.611
S18	6	7	28.6632
S18	7	8	28.1076
S18	8	9	2.60417
S18	9	10	1.64931
S18	10	11	0.78125
S18	11	12	60.1389
S18	12	13	306.111
S18	13	14	47.8299
S18	14	15	183.316
S18	15	16	403.438
S18	16	17	0.81597
S18	17	18	54.1493
S18	18	19	70.3472
S18	19	20	10.2778
S18	20	21	61.5625
S18	21	22	131.51
S18	22	23	16.8576
S18	23	24	97.2569
S18	24	25	1.38889
S18	25	26	124.288
S18	26	27	224.878
S18	27	28	62.7257
S18	28	29	271.354
S18	29	30	9.79167
S19	0	1	9.75694
S19	1	2	8.02083
S19	2	3	5.55556
S19	3	4	48.6632
S19	4	5	229.306
S19	5	6	2.27431
S19	6	7	2.13542
S19	7	8	117.622
S19	8	9	103.611
S19	9	10	97.691
S19	10	11	1.44097
S19	11	12	7.5
S19	12	13	109.462
S19	13	14	89.7569
S19	14	15	27.5347
S19	15	16	7.1875
S19	16	17	107.188
S19	17	18	47.6389
S19	18	19	85.2431
S19	19	20	55.7639
S19	20	21	133.906
S19	21	22	203.247
S19	22	23	8.09028
S19	23	24	100.903
S19	24	25	1.07639
S19	25	26	277.639
S19	26	27	52.7951
S19	27	28	46.8924
S19	28	29	0.19097
S19	29	30	474.965
S20	0	1	32.4306
S20	1	2	16.8229
S20	2	3	49.7569
S20	3	4	66.684
S20	4	5	289.236
S20	5	6	176.771
S20	6	7	84.8264
S20	7	8	112.847
S20	8	9	47.6389
S20	9	10	34.0278
S20	10	11	9.18403
S20	11	12	302.066
S20	12	13	56.6493
S20	13	14	191.111
S20	14	15	19.1667
S20	15	16	54.8785
S20	16	17	3.33333
S20	17	18	322.899
S20	18	19	70.1042
S20	19	20	116.979
S20	20	21	13.4722
S20	21	22	90.6076
S20	22	23	105.035
S20	23	24	23.0903
S20	24	25	58.5764
S20	25	26	10.7812
S20	26	27	91.0417
S20	27	28	187.674
S20	28	29	0.10417
S20	29	30	46.0243
