# Supplementary material for: Single-exonuclease nanocircuits reveal the RNA degradation dynamics of PNPase and demonstrate potential for RNA sequencing
Source: Nat Commun. 2023 Feb 1;14:552. doi: 10.1038/s41467-023-36278-6 (PMC9892577; doi:10.1038/s41467-023-36278-6)
Supplement: Supplementary file 4 — Source data [file 41467_2023_36278_MOESM4_ESM.zip › Source Data/Fig.5/Fig.5e.xlsx]

## Sheet: Poly(N)24
DETECTED SEQUENCE
NNNNNNN GNNNNUNNNN NNUNNNN
NNNGNNN NNNNANNNNN NNNNNUN
NANNNNN NANNNNUNNN NNNNNNN
NANNNAN NNCNNNNNNN UNNNNNN
NNNNNNU NANNNNUNNN NNNNNNN
NNCNNNN NNCNNNNNNN UNNNNUN
NNNGNNN GNNNNNNNNG NNUNNNN
NNCNNAN NNNNNUNNNN NNNNANN
NNNNCNN NNNCNNNNNN NNNNNNN
NNNNNNU NNNNANNANN NNNNNNN

## Sheet: Poly(N)30
DETECTED SEQUENCE
NNNNUNNNNCNNNGNNNNNN UNNNNNNNNN
NNANNNNNNNNNNNNNNNNU NNNNNNNNGN
NNANNNGNNNNNNNNANCNU NNNNNNNNGN
NANNNNNNNNGNNNNNNNNN UNNNNCNNNN
NNNCNNNNNNNNNGNANCNN NNNNNNNANN
NNNCNNNNNNNNNNNNCNGN NNNNNNNNGN
NANNNNNNNNGNNNNANNNN NNCNUNNNNN
NNNCNNNNNNNNCNNNNNNN NANNNNNNNN
NANNNNNNNNNNNGNNNNNN NNNNNNNNGN
NNNCNNNANNNGNNNNNNGN NNNNNNUNNN
